# Supplementary material for: The normal trachea is cleaned by MUC5B mucin bundles from the submucosal glands coated with the MUC5AC mucin
Source: Biochem Biophys Res Commun. 2017 Oct 21;492(3):331–7. doi: 10.1016/j.bbrc.2017.08.113 (PMC5596833; doi:10.1016/j.bbrc.2017.08.113)
Supplement: Supplementary material [file mmc2.xlsx]

## Sheet: Proteomics pig airway mucus
Table S1. Relative abundance (ppm) of proteins identified in whole mucus and individual mucus bundles.
Gene name	Protein name	Topology prediction 1	Whole mucus (ppm)	Mucus bundles (ppm)	Fasta header	Species	Posterior error probability	Peptides	Razor + unique peptides	Unique peptides	Database 2	Majority protein IDs
A1Bg	Alpha-1B-glycoprotein	SEC	11.2038	11.1396	>tr|F1SC20|F1SC20_PIG Alpha-1B-glycoprotein OS=Sus scrofa GN=A1BG PE=1 SV=1	Sus scrofa	1.41e-198	14	14	14	tr	F1SC20
A2M	Uncharacterized protein	SEC	381.771	251.942	>tr|K7GQ48|K7GQ48_PIG Uncharacterized protein OS=Sus scrofa GN=A2M PE=1 SV=1	Sus scrofa	0	43	43	3	tr	K7GQ48
Aacs	Uncharacterized protein	-	18.1628	8.87589	>tr|F1RFP8|F1RFP8_PIG Uncharacterized protein OS=Sus scrofa GN=AACS PE=4 SV=2	Sus scrofa	2.94e-10	4	4	4	tr	F1RFP8
Aamdc	Uncharacterized protein	-	83.9066	34.8036	>tr|F1STY7|F1STY7_PIG Uncharacterized protein OS=Sus scrofa GN=AAMDC PE=1 SV=2	Sus scrofa	4.21e-20	4	4	4	tr	F1STY7
Aars	Alanine--tRNA ligase, cytoplasmic	-	39.9751	29.8837	>tr|F1S431|F1S431_PIG Alanine--tRNA ligase, cytoplasmic OS=Sus scrofa GN=AARS PE=1 SV=2	Sus scrofa	1.28e-41	10	10	10	tr	F1S431
Abcb11	Uncharacterized protein	TM	4.00135	3.40532	>tr|F1S1W3|F1S1W3_PIG Uncharacterized protein OS=Sus scrofa GN=ABCB11 PE=1 SV=2;>tr|F1S1W2|F1S1W2_PIG Uncharacterized protein (Fragment) OS=Sus scrofa GN=ABCB11 PE=1 SV=2	Sus scrofa	0.00061156	2	2	2	tr	F1S1W3;F1S1W2
Abcc3	Uncharacterized protein (Fragment)	TM	44.6115	30.449	>tr|F1RTA1|F1RTA1_PIG Uncharacterized protein (Fragment) OS=Sus scrofa GN=ABCC3 PE=1 SV=2	Sus scrofa	1.48e-29	10	10	10	tr	F1RTA1
Abce1	Uncharacterized protein	-	5.44545	0	>tr|F1RS49|F1RS49_PIG Uncharacterized protein OS=Sus scrofa GN=ABCE1 PE=1 SV=2	Sus scrofa	1.53e-05	2	2	2	tr	F1RS49
Abcf1	Uncharacterized protein	-	8.89587	14.9275	>tr|J9JIK2|J9JIK2_PIG Uncharacterized protein OS=Sus scrofa PE=3 SV=1;>sp|Q767L0|ABCF1_PIG ATP-binding cassette sub-family F member 1 OS=Sus scrofa GN=ABCF1 PE=3 SV=1;>tr|F1RU94|F1RU94_PIG Uncharacterized protein OS=Sus scrofa PE=3 SV=2;>tr|K7GL02|K7GL02_P	Sus scrofa	1.1e-20	5	5	5	tr	J9JIK2;Q767L0;F1RU94;K7GL02;I3LDB2
Abhd14B	Uncharacterized protein (Fragment)	-	42.054	51.9331	>tr|I3LAQ6|I3LAQ6_PIG Uncharacterized protein (Fragment) OS=Sus scrofa GN=ABHD14B PE=1 SV=1	Sus scrofa	4.77e-28	3	3	3	tr	I3LAQ6
Abi1	Uncharacterized protein	-	6.2218	0	>tr|F1RTW7|F1RTW7_PIG Uncharacterized protein OS=Sus scrofa GN=ABI1 PE=1 SV=2	Sus scrofa	3.75e-10	3	3	3	tr	F1RTW7
Abracl	Uncharacterized protein	-	7.31458	2.03824	>tr|F1S6Z3|F1S6Z3_PIG Uncharacterized protein OS=Sus scrofa GN=ABRACL PE=1 SV=1	Sus scrofa	4.5e-40	2	2	2	tr	F1S6Z3
Acaa1	Uncharacterized protein	-	3.87805	0	>tr|F1RRB7|F1RRB7_PIG Uncharacterized protein OS=Sus scrofa GN=ACAA1 PE=1 SV=2;>tr|I3LPY7|I3LPY7_PIG Uncharacterized protein (Fragment) OS=Sus scrofa PE=3 SV=1	Sus scrofa	7.25e-08	3	3	3	tr	F1RRB7;I3LPY7
Acaa2	Acetyl-Coenzyme A acyltransferase 2	-	12.2419	4.77139	>tr|D0G0B3|D0G0B3_PIG Acetyl-Coenzyme A acyltransferase 2 OS=Sus scrofa GN=ACAA2 PE=1 SV=1	Sus scrofa	7.69e-06	2	2	2	tr	D0G0B3
Acadl	Long-chain specific acyl-CoA dehydrogenase, mitochondrial	-	164.399	133.194	>sp|P79274|ACADL_PIG Long-chain specific acyl-CoA dehydrogenase, mitochondrial OS=Sus scrofa GN=ACADL PE=2 SV=1	Sus scrofa	4.03e-105	13	13	13	sp	P79274
Acadm	Medium-chain specific acyl-CoA dehydrogenase, mitochondrial	-	11.3244	2.82469	>sp|P41367|ACADM_PIG Medium-chain specific acyl-CoA dehydrogenase, mitochondrial OS=Sus scrofa GN=ACADM PE=1 SV=3	Sus scrofa	2.08e-29	3	3	3	sp	P41367
Acads	Short-chain-specific acyl-CoA dehydrogenase, mitochondrial	-	18.4543	0.218144	>tr|F1RJH2|F1RJH2_PIG Short-chain-specific acyl-CoA dehydrogenase, mitochondrial OS=Sus scrofa GN=ACADS PE=1 SV=2;>sp|P79273|ACADS_PIG Short-chain specific acyl-CoA dehydrogenase, mitochondrial OS=Sus scrofa GN=ACADS PE=2 SV=1	Sus scrofa	9.27e-19	6	6	6	tr	F1RJH2;P79273
Acadsb	Uncharacterized protein (Fragment)	-	59.3683	31.3465	>tr|F1SED0|F1SED0_PIG Uncharacterized protein (Fragment) OS=Sus scrofa GN=ACADSB PE=1 SV=2	Sus scrofa	1.1e-58	8	8	8	tr	F1SED0
Acat1	Uncharacterized protein	-	537.681	392.119	>tr|I3LP02|I3LP02_PIG Uncharacterized protein OS=Sus scrofa GN=ACAT1 PE=1 SV=1	Sus scrofa	1.83e-256	13	13	13	tr	I3LP02
Acat2	Uncharacterized protein (Fragment)	-	122.763	267.119	>tr|F1SB62|F1SB62_PIG Uncharacterized protein (Fragment) OS=Sus scrofa GN=ACAT2 PE=1 SV=1	Sus scrofa	6.65e-179	13	13	13	tr	F1SB62
Acin1	Uncharacterized protein	-	73.0854	63.3479	>tr|F1S9D1|F1S9D1_PIG Uncharacterized protein OS=Sus scrofa GN=ACIN1 PE=1 SV=1	Sus scrofa	3.12e-53	11	11	11	tr	F1S9D1
Acly	Uncharacterized protein	-	23.7533	41.7553	>tr|F1S0N2|F1S0N2_PIG Uncharacterized protein OS=Sus scrofa GN=ACLY PE=1 SV=2	Sus scrofa	1.22e-16	8	8	8	tr	F1S0N2
Aco1	Aconitate hydratase	-	23.9982	49.6376	>tr|I3LJW4|I3LJW4_PIG Aconitate hydratase OS=Sus scrofa GN=ACO1 PE=1 SV=1	Sus scrofa	5.19e-39	17	17	17	tr	I3LJW4
Aco2	Aconitate hydratase, mitochondrial	-	1070.62	652.908	>tr|F1SRC5|F1SRC5_PIG Aconitate hydratase, mitochondrial OS=Sus scrofa GN=ACO2 PE=1 SV=2;>sp|P16276|ACON_PIG Aconitate hydratase, mitochondrial OS=Sus scrofa GN=ACO2 PE=1 SV=1	Sus scrofa	4.13e-292	30	30	30	tr	F1SRC5;P16276
Acot13	Uncharacterized protein	-	3.03282	0	>tr|F1RUE0|F1RUE0_PIG Uncharacterized protein OS=Sus scrofa GN=ACOT13 PE=1 SV=1	Sus scrofa	0.00027323	2	2	2	tr	F1RUE0
Acot6	Uncharacterized protein	-	17.2741	20.66	>tr|F1S3J0|F1S3J0_PIG Uncharacterized protein OS=Sus scrofa GN=ACOT6 PE=1 SV=2	Sus scrofa	5e-08	2	2	2	tr	F1S3J0
Acp1	Low molecular weight phosphotyrosine protein phosphatase	-	46.9085	58.2217	>sp|P81693|PPAC_PIG Low molecular weight phosphotyrosine protein phosphatase OS=Sus scrofa GN=ACP1 PE=1 SV=2	Sus scrofa	1.19e-29	4	4	2	sp	P81693
Acsf2	Uncharacterized protein	-	523.944	315.502	>tr|F1RT96|F1RT96_PIG Uncharacterized protein OS=Sus scrofa GN=ACSF2 PE=1 SV=2	Sus scrofa	7.63e-285	19	19	19	tr	F1RT96
Acsl1	Uncharacterized protein	-	7.59045	3.56137	>tr|F1RSZ3|F1RSZ3_PIG Uncharacterized protein OS=Sus scrofa GN=ACSL1 PE=1 SV=2	Sus scrofa	1.13e-12	5	5	4	tr	F1RSZ3
Acsl3	Uncharacterized protein	TM	44.2016	30.8578	>tr|F1SR72|F1SR72_PIG Uncharacterized protein OS=Sus scrofa GN=ACSL3 PE=1 SV=1	Sus scrofa	4.3e-40	10	10	9	tr	F1SR72
Acss1	Acetyl-coenzyme A synthetase	-	21.9593	11.5695	>tr|F1SAS2|F1SAS2_PIG Acetyl-coenzyme A synthetase OS=Sus scrofa GN=ACSS1 PE=1 SV=2	Sus scrofa	2.69e-08	4	4	4	tr	F1SAS2
Actl6A	Uncharacterized protein (Fragment)	-	20.5338	16.0132	>tr|F1SGC8|F1SGC8_PIG Uncharacterized protein (Fragment) OS=Sus scrofa GN=ACTL6A PE=1 SV=2	Sus scrofa	1.2e-25	5	5	5	tr	F1SGC8
Actn2	Uncharacterized protein	-	121.5	79.827	>tr|F1RHL9|F1RHL9_PIG Uncharacterized protein OS=Sus scrofa GN=ACTN2 PE=1 SV=1	Sus scrofa	3.69e-156	13	5	4	tr	F1RHL9
Actn4	Uncharacterized protein	-	1239.73	1100.13	>tr|F1RI39|F1RI39_PIG Uncharacterized protein OS=Sus scrofa GN=ACTN4 PE=1 SV=2	Sus scrofa	0	56	56	36	tr	F1RI39
Actr1A	Uncharacterized protein	-	30.4297	30.9322	>tr|F2Z5G5|F2Z5G5_PIG Uncharacterized protein OS=Sus scrofa GN=ACTR1A PE=1 SV=1	Sus scrofa	4e-18	6	6	4	tr	F2Z5G5
Actr1B	Uncharacterized protein (Fragment)	-	3.46101	1.99254	>tr|F1STD5|F1STD5_PIG Uncharacterized protein (Fragment) OS=Sus scrofa GN=ACTR1B PE=1 SV=2	Sus scrofa	2.11e-13	4	2	2	tr	F1STD5
Actr2	Actin-related protein 2-like protein	-	108.902	70.9439	>tr|B5APU3|B5APU3_PIG Actin-related protein 2-like protein OS=Sus scrofa GN=ACTR2 PE=1 SV=1	Sus scrofa	1.02e-53	6	6	6	tr	B5APU3
Actr3	Uncharacterized protein	-	64.9984	56.9009	>tr|F2Z5D2|F2Z5D2_PIG Uncharacterized protein OS=Sus scrofa GN=ACTR3 PE=1 SV=1	Sus scrofa	1.9e-95	15	15	15	tr	F2Z5D2
Acy1	Aminoacylase-1	-	32.2721	30.9475	>sp|P37111|ACY1_PIG Aminoacylase-1 OS=Sus scrofa GN=ACY1 PE=1 SV=2	Sus scrofa	9.92e-18	7	7	7	sp	P37111
Acyp1	Isoform ACYA of Acylphosphatase-1	-	22.8528	24.1946	>sp|P24540-2|ACYP1_PIG Isoform ACYA of Acylphosphatase-1 OS=Sus scrofa GN=ACYP1;>sp|P24540|ACYP1_PIG Acylphosphatase-1 OS=Sus scrofa GN=ACYP1 PE=1 SV=2;>tr|J9JIK5|J9JIK5_PIG Acylphosphatase OS=Sus scrofa GN=ACYP1 PE=1 SV=1	Sus scrofa	1.31e-07	3	3	3	sp	P24540-2;P24540;J9JIK5
Ada	Uncharacterized protein	-	2.11455	0	>tr|I3LDF4|I3LDF4_PIG Uncharacterized protein OS=Sus scrofa GN=ADA PE=1 SV=1	Sus scrofa	0.00011378	2	2	2	tr	I3LDF4
Adam10	Uncharacterized protein	TM	5.75753	15.2993	>tr|F1RZH4|F1RZH4_PIG Uncharacterized protein OS=Sus scrofa GN=ADAM10 PE=1 SV=1	Sus scrofa	7.69e-11	2	2	2	tr	F1RZH4
Add1	Adducin 1 (Alpha)	-	47.8835	52.9252	>tr|F1S8P9|F1S8P9_PIG Adducin 1 (Alpha) OS=Sus scrofa GN=ADD1 PE=1 SV=2	Sus scrofa	3.54e-36	7	7	7	tr	F1S8P9
Add2	Uncharacterized protein	-	0.950992	0	>tr|I3L5B0|I3L5B0_PIG Uncharacterized protein OS=Sus scrofa GN=ADD2 PE=1 SV=1	Sus scrofa	5.26e-06	2	2	2	tr	I3L5B0
Add3	Uncharacterized protein	-	65.1927	39.433	>tr|F1S5M9|F1S5M9_PIG Uncharacterized protein OS=Sus scrofa GN=ADD3 PE=1 SV=1	Sus scrofa	2.47e-43	9	9	9	tr	F1S5M9
Adh5	S-(hydroxymethyl)glutathione dehydrogenase	-	224.916	377.118	>tr|F1S0C1|F1S0C1_PIG S-(hydroxymethyl)glutathione dehydrogenase OS=Sus scrofa GN=ADH5 PE=1 SV=1	Sus scrofa	8.81e-185	14	14	13	tr	F1S0C1
Adi1	Uncharacterized protein	-	49.8508	40.4996	>tr|I3LEI8|I3LEI8_PIG Uncharacterized protein OS=Sus scrofa GN=ADI1 PE=1 SV=1	Sus scrofa	2.1e-12	4	4	4	tr	I3LEI8
Adk	Uncharacterized protein	-	58.2557	40.1311	>tr|F1S2G5|F1S2G5_PIG Uncharacterized protein OS=Sus scrofa GN=ADK PE=1 SV=2	Sus scrofa	3.37e-65	9	9	9	tr	F1S2G5
Adprhl2	Uncharacterized protein (Fragment)	-	19.4172	22.5148	>tr|F1SV59|F1SV59_PIG Uncharacterized protein (Fragment) OS=Sus scrofa GN=ADPRHL2 PE=1 SV=2	Sus scrofa	4.62e-39	6	6	6	tr	F1SV59
Adsl	Adenylosuccinate lyase	-	6.70229	0	>tr|D2KPI8|D2KPI8_PIG Adenylosuccinate lyase OS=Sus scrofa GN=ADSL PE=1 SV=1	Sus scrofa	4.2e-06	2	2	2	tr	D2KPI8
Adss	Adenylosuccinate synthetase isozyme 2	-	119.151	134.951	>sp|A4Z6H1|PURA2_PIG Adenylosuccinate synthetase isozyme 2 OS=Sus scrofa GN=ADSS PE=2 SV=1;>tr|F1S8M3|F1S8M3_PIG Adenylosuccinate synthetase OS=Sus scrofa GN=ADSS PE=1 SV=2	Sus scrofa	4.77e-68	12	12	12	sp	A4Z6H1;F1S8M3
Afm	Uncharacterized protein	SEC	0	0	>tr|F1RUM1|F1RUM1_PIG Uncharacterized protein OS=Sus scrofa GN=AFM PE=1 SV=2	Sus scrofa	9.55e-53	11	11	11	tr	F1RUM1
Afp	Alpha-fetoprotein	SEC	1642.25	2037.14	>sp|Q8MJ76|FETA_PIG Alpha-fetoprotein OS=Sus scrofa GN=AFP PE=2 SV=1	Sus scrofa	0	48	48	48	sp	Q8MJ76
Ager	Advanced glycosylation end product-specific receptor	SEC	2.46889	0	>tr|A5A8X9|A5A8X9_PIG Advanced glycosylation end product-specific receptor OS=Sus scrofa GN=AGER PE=1 SV=1;>tr|A5A8Y2|A5A8Y2_PIG Advanced glycosylation end product-specific receptor OS=Sus scrofa GN=AGER PE=1 SV=1;>tr|A5A8Y1|A5A8Y1_PIG Advanced glycosylati	Sus scrofa	4.03e-86	6	6	6	tr	A5A8X9;A5A8Y2;A5A8Y1;K7GQQ7;F6PXG3;A5A8Y0
Agfg1	Uncharacterized protein	-	3.88779	2.19775	>tr|F1SNM7|F1SNM7_PIG Uncharacterized protein OS=Sus scrofa GN=AGFG1 PE=1 SV=1	Sus scrofa	1.47e-14	2	2	2	tr	F1SNM7
Agl	Uncharacterized protein	-	106.873	83.7212	>tr|F1S557|F1S557_PIG Uncharacterized protein OS=Sus scrofa GN=AGL PE=1 SV=1	Sus scrofa	1.37e-22	8	8	8	tr	F1S557
Ago1	Protein argonaute	-	5.49204	0	>tr|F1SV63|F1SV63_PIG Protein argonaute OS=Sus scrofa GN=AGO1 PE=1 SV=2	Sus scrofa	1.25e-14	5	5	5	tr	F1SV63
Agr2	Uncharacterized protein	SEC	4567.2	4528.71	>tr|I3LLU1|I3LLU1_PIG Uncharacterized protein OS=Sus scrofa GN=AGR2 PE=1 SV=1;>tr|F1SEI7|F1SEI7_PIG Uncharacterized protein (Fragment) OS=Sus scrofa GN=AGR2 PE=1 SV=2	Sus scrofa	0	15	15	15	tr	I3LLU1;F1SEI7
Agt	Uncharacterized protein (Fragment)	-	41.2259	34.1288	>tr|K7GPQ7|K7GPQ7_PIG Uncharacterized protein (Fragment) OS=Sus scrofa GN=AGT PE=1 SV=1;>tr|F1RG45|F1RG45_PIG Uncharacterized protein OS=Sus scrofa GN=AGT PE=1 SV=2	Sus scrofa	8.77e-25	5	5	5	tr	K7GPQ7;F1RG45
Ahcy	Adenosylhomocysteinase	-	286.738	277.038	>sp|Q710C4|SAHH_PIG Adenosylhomocysteinase OS=Sus scrofa GN=AHCY PE=3 SV=3;>tr|F1S4Y7|F1S4Y7_PIG Adenosylhomocysteinase (Fragment) OS=Sus scrofa GN=AHCY PE=1 SV=1	Sus scrofa	2.27e-128	14	14	14	sp	Q710C4;F1S4Y7
Ahnak	Uncharacterized protein	-	2996.07	1951.32	>tr|I3L5D5|I3L5D5_PIG Uncharacterized protein OS=Sus scrofa GN=AHNAK PE=1 SV=1	Sus scrofa	0	53	53	53	tr	I3L5D5
Ahsg	Alpha-2-HS-glycoprotein (Fragment)	SEC	11298.3	12024.3	>tr|F1SFI7|F1SFI7_PIG Alpha-2-HS-glycoprotein (Fragment) OS=Sus scrofa GN=AHSG PE=1 SV=2;>sp|P29700|FETUA_PIG Alpha-2-HS-glycoprotein (Fragment) OS=Sus scrofa GN=AHSG PE=1 SV=1	Sus scrofa	0	16	16	16	tr	F1SFI7;P29700
Ahsp	Uncharacterized protein	-	3.98458	5.36685	>tr|I3LCF9|I3LCF9_PIG Uncharacterized protein OS=Sus scrofa GN=AHSP PE=1 SV=1	Sus scrofa	3.29e-07	2	2	2	tr	I3LCF9
Aif1	Allograft inflammatory factor 1	-	0	0	>tr|A5D9N3|A5D9N3_PIG Allograft inflammatory factor 1 OS=Sus scrofa GN=AIF1 PE=1 SV=1	Sus scrofa	6.11e-06	3	3	3	tr	A5D9N3
Aifm1	Uncharacterized protein	TM	43.3368	34.0865	>tr|K7GP58|K7GP58_PIG Uncharacterized protein OS=Sus scrofa GN=AIFM1 PE=1 SV=1;>tr|F1RTH3|F1RTH3_PIG Uncharacterized protein OS=Sus scrofa GN=AIFM1 PE=1 SV=1	Sus scrofa	2.34e-37	11	11	11	tr	K7GP58;F1RTH3
Aimp1	Uncharacterized protein	-	121.13	117.732	>tr|I3LFC4|I3LFC4_PIG Uncharacterized protein OS=Sus scrofa GN=AIMP1 PE=1 SV=1	Sus scrofa	3.96e-45	7	7	7	tr	I3LFC4
Aip	Uncharacterized protein	-	12.3007	8.17136	>tr|F1RUZ6|F1RUZ6_PIG Uncharacterized protein OS=Sus scrofa GN=AIP PE=1 SV=1	Sus scrofa	7.25e-06	2	2	2	tr	F1RUZ6
Ak1	Adenylate kinase isoenzyme 1	-	344.236	293.77	>sp|P00571|KAD1_PIG Adenylate kinase isoenzyme 1 OS=Sus scrofa GN=AK1 PE=1 SV=1	Sus scrofa	1.12e-96	15	15	15	sp	P00571
Ak2	Adenylate kinase 2, mitochondrial	-	193.642	189.822	>tr|I3LSI3|I3LSI3_PIG Adenylate kinase 2, mitochondrial OS=Sus scrofa GN=AK2 PE=1 SV=1	Sus scrofa	4.46e-73	12	12	12	tr	I3LSI3
Ak3	GTP:AMP phosphotransferase AK3, mitochondrial	-	271.321	230.379	>tr|F1SK45|F1SK45_PIG GTP:AMP phosphotransferase AK3, mitochondrial OS=Sus scrofa GN=AK3 PE=1 SV=1	Sus scrofa	2.18e-69	12	12	12	tr	F1SK45
Ak7	Uncharacterized protein	-	60.7208	52.938	>tr|F1SAQ8|F1SAQ8_PIG Uncharacterized protein OS=Sus scrofa GN=AK7 PE=4 SV=2	Sus scrofa	3.38e-66	12	12	12	tr	F1SAQ8
Akap12	Uncharacterized protein (Fragment)	-	153.354	87.7766	>tr|F1S7W0|F1S7W0_PIG Uncharacterized protein (Fragment) OS=Sus scrofa GN=AKAP12 PE=1 SV=2	Sus scrofa	3.12e-211	34	34	34	tr	F1S7W0
Akap9	Uncharacterized protein (Fragment)	-	4.41998	0	>tr|I3LR05|I3LR05_PIG Uncharacterized protein (Fragment) OS=Sus scrofa GN=AKAP9 PE=1 SV=1;>tr|I3LKZ5|I3LKZ5_PIG Uncharacterized protein (Fragment) OS=Sus scrofa GN=AKAP9 PE=1 SV=1;>tr|F1S317|F1S317_PIG Uncharacterized protein OS=Sus scrofa GN=AKAP9 PE=1 SV	Sus scrofa	6.29e-08	3	3	3	tr	I3LR05;I3LKZ5;F1S317
Akr1A1	Alcohol dehydrogenase [NADP(+)]	-	702.754	576.054	>tr|I3L929|I3L929_PIG Alcohol dehydrogenase [NADP(+)] OS=Sus scrofa GN=AKR1A1 PE=1 SV=1	Sus scrofa	4.23e-261	21	21	2	tr	I3L929
Akr1B1	Aldose reductase	-	152.782	108.45	>sp|P80276|ALDR_PIG Aldose reductase OS=Sus scrofa GN=AKR1B1 PE=1 SV=2	Sus scrofa	3.04e-64	11	10	10	sp	P80276
Akr1C1	Uncharacterized protein	-	111.873	46.2467	>tr|F1RYV6|F1RYV6_PIG Uncharacterized protein OS=Sus scrofa GN=AKR1C1 PE=1 SV=1	Sus scrofa	2.57e-178	19	15	14	tr	F1RYV6
Akr1C4	Aldo-keto reductase	-	242.849	227.957	>tr|Q2TJA5|Q2TJA5_PIG Aldo-keto reductase OS=Sus scrofa GN=AKR1C4 PE=1 SV=1	Sus scrofa	1.03e-164	23	23	19	tr	Q2TJA5
Akr7A2	Uncharacterized protein	-	8.5122	0	>tr|F1SUP1|F1SUP1_PIG Uncharacterized protein OS=Sus scrofa GN=AKR7A2 PE=1 SV=2	Sus scrofa	2.82e-30	6	6	6	tr	F1SUP1
Alb	Serum albumin	SEC	13074.1	18501.2	>tr|F1RUN2|F1RUN2_PIG Serum albumin OS=Sus scrofa GN=ALB PE=1 SV=1;>sp|P08835|ALBU_PIG Serum albumin OS=Sus scrofa GN=ALB PE=1 SV=2	Sus scrofa	0	55	55	40	tr	F1RUN2;P08835
Alcam	Uncharacterized protein (Fragment)	TM	147.968	135.815	>tr|F1SL34|F1SL34_PIG Uncharacterized protein (Fragment) OS=Sus scrofa GN=ALCAM PE=1 SV=3;>tr|K7GLE8|K7GLE8_PIG Uncharacterized protein (Fragment) OS=Sus scrofa GN=ALCAM PE=1 SV=1;>tr|K7GQN5|K7GQN5_PIG Uncharacterized protein (Fragment) OS=Sus scrofa GN=AL	Sus scrofa	1.57e-72	12	12	12	tr	F1SL34;K7GLE8;K7GQN5
Aldh18A1	Uncharacterized protein	-	8.71495	2.86066	>tr|F1SC47|F1SC47_PIG Uncharacterized protein OS=Sus scrofa GN=ALDH18A1 PE=1 SV=1	Sus scrofa	1.08e-12	6	6	6	tr	F1SC47
Aldh1A1	Uncharacterized protein (Fragment)	-	2659.72	2327.71	>tr|I3LRS5|I3LRS5_PIG Uncharacterized protein (Fragment) OS=Sus scrofa GN=ALDH1A1 PE=1 SV=1	Sus scrofa	0	19	19	17	tr	I3LRS5
Aldh2	Aldehyde dehydrogenase, mitochondrial	-	539.672	542.746	>sp|Q2XQV4|ALDH2_PIG Aldehyde dehydrogenase, mitochondrial OS=Sus scrofa GN=ALDH2 PE=2 SV=1	Sus scrofa	7.81e-78	14	12	10	sp	Q2XQV4
Aldh3A2	Uncharacterized protein	TM	113.141	83.0824	>tr|F1SDC7|F1SDC7_PIG Uncharacterized protein OS=Sus scrofa GN=ALDH3A2 PE=1 SV=2	Sus scrofa	2.88e-45	10	9	9	tr	F1SDC7
Aldh3B1	Aldehyde dehydrogenase	-	296.856	215.621	>tr|I6L6E1|I6L6E1_PIG Aldehyde dehydrogenase OS=Sus scrofa GN=ALDH3B1 PE=1 SV=1;>tr|V9GZ89|V9GZ89_PIG Uncharacterized protein (Fragment) OS=Sus scrofa PE=1 SV=1	Sus scrofa	7.23e-150	18	18	17	tr	I6L6E1;V9GZ89
Aldh5A1	Uncharacterized protein	-	16.8313	5.61745	>tr|F1RUE3|F1RUE3_PIG Uncharacterized protein OS=Sus scrofa GN=ALDH5A1 PE=1 SV=2	Sus scrofa	8.4e-05	2	2	2	tr	F1RUE3
Aldh6A1	Uncharacterized protein	TM	64.2022	24.2154	>tr|F1S3H1|F1S3H1_PIG Uncharacterized protein OS=Sus scrofa GN=ALDH6A1 PE=1 SV=2	Sus scrofa	2.02e-53	9	9	9	tr	F1S3H1
Aldh7A1	Uncharacterized protein	-	37.7622	26.3851	>tr|F1RKM1|F1RKM1_PIG Uncharacterized protein OS=Sus scrofa GN=ALDH7A1 PE=1 SV=2	Sus scrofa	1.39e-20	8	8	8	tr	F1RKM1
Aldh7A1	Uncharacterized protein	-	20.3828	3.40806	>tr|I3L670|I3L670_PIG Uncharacterized protein OS=Sus scrofa GN=ALDH7A1 PE=1 SV=1	Sus scrofa	2.78e-10	3	3	3	tr	I3L670
Aldh9A1	4-trimethylaminobutyraldehyde dehydrogenase	-	376.637	426.359	>tr|F1S232|F1S232_PIG 4-trimethylaminobutyraldehyde dehydrogenase OS=Sus scrofa GN=ALDH9A1 PE=1 SV=2	Sus scrofa	1.39e-127	20	20	20	tr	F1S232
Aldoc	Fructose-bisphosphate aldolase	-	377.178	390.355	>tr|F1RJ25|F1RJ25_PIG Fructose-bisphosphate aldolase OS=Sus scrofa GN=ALDOC PE=1 SV=2	Sus scrofa	0	16	16	16	tr	F1RJ25
Ambp	Protein AMBP (Fragment)	-	14.9999	7.03468	>sp|P04366|AMBP_PIG Protein AMBP (Fragment) OS=Sus scrofa GN=AMBP PE=1 SV=2;>tr|F1SN71|F1SN71_PIG Protein AMBP OS=Sus scrofa GN=AMBP PE=1 SV=1;>tr|K7GN49|K7GN49_PIG Protein AMBP OS=Sus scrofa GN=AMBP PE=1 SV=1	Sus scrofa	1.07e-72	4	4	4	sp	P04366;F1SN71;K7GN49
Ank1	Uncharacterized protein	-	10.4582	1.08453	>tr|F1SE30|F1SE30_PIG Uncharacterized protein OS=Sus scrofa GN=ANK1 PE=1 SV=2	Sus scrofa	6.22e-105	24	23	23	tr	F1SE30
Ank3	Uncharacterized protein (Fragment)	-	221.678	143.118	>tr|K7GLA8|K7GLA8_PIG Uncharacterized protein (Fragment) OS=Sus scrofa GN=ANK3 PE=1 SV=1;>tr|K7GSS3|K7GSS3_PIG Uncharacterized protein (Fragment) OS=Sus scrofa GN=ANK3 PE=1 SV=1;>tr|K7GNQ7|K7GNQ7_PIG Uncharacterized protein OS=Sus scrofa GN=ANK3 PE=1 SV=1;	Sus scrofa	1.35e-107	28	28	25	tr	K7GLA8;K7GSS3;K7GNQ7;F1RG02;K7GMI1;K7GNH3
Ankmy2	Uncharacterized protein	-	10.5841	8.21752	>tr|I3L949|I3L949_PIG Uncharacterized protein OS=Sus scrofa GN=ANKMY2 PE=1 SV=1	Sus scrofa	5.47e-09	3	3	3	tr	I3L949
Anp32A	Uncharacterized protein	-	523.623	685.255	>tr|F1SIV3|F1SIV3_PIG Uncharacterized protein OS=Sus scrofa GN=ANP32A PE=1 SV=2;>tr|F1SIU2|F1SIU2_PIG Uncharacterized protein (Fragment) OS=Sus scrofa GN=ANP32A PE=1 SV=2	Sus scrofa	1.41e-219	10	10	8	tr	F1SIV3;F1SIU2
Anp32B	Uncharacterized protein	-	353.094	273.235	>tr|F1SSG6|F1SSG6_PIG Uncharacterized protein OS=Sus scrofa GN=ANP32B PE=1 SV=2	Sus scrofa	6.38e-83	8	6	6	tr	F1SSG6
Anp32E	Uncharacterized protein	-	1.12248	0	>tr|F1SDG7|F1SDG7_PIG Uncharacterized protein OS=Sus scrofa GN=ANP32E PE=1 SV=2	Sus scrofa	2.13e-30	2	2	2	tr	F1SDG7
Anpep	Aminopeptidase N	TM	6.42432	0	>sp|P15145|AMPN_PIG Aminopeptidase N OS=Sus scrofa GN=ANPEP PE=1 SV=4;>tr|F1SK03|F1SK03_PIG Aminopeptidase N OS=Sus scrofa GN=ANPEP PE=1 SV=2	Sus scrofa	4.97e-10	5	5	5	sp	P15145;F1SK03
Anxa1	Annexin	-	7444.92	7063.19	>tr|F1SJB5|F1SJB5_PIG Annexin OS=Sus scrofa GN=ANXA1 PE=1 SV=2;>tr|K7GLE1|K7GLE1_PIG Annexin OS=Sus scrofa GN=ANXA1 PE=1 SV=1	Sus scrofa	0	33	33	4	tr	F1SJB5;K7GLE1
Anxa11	Annexin	-	244.561	231.427	>tr|F1S2E2|F1S2E2_PIG Annexin OS=Sus scrofa GN=ANXA11 PE=1 SV=2;>tr|K7GQ59|K7GQ59_PIG Annexin OS=Sus scrofa GN=ANXA11 PE=1 SV=1	Sus scrofa	2.56e-119	18	18	18	tr	F1S2E2;K7GQ59
Anxa2	Annexin	-	3494.24	3201.7	>tr|F1S073|F1S073_PIG Annexin OS=Sus scrofa GN=ANXA2 PE=1 SV=2;>sp|P19620|ANXA2_PIG Annexin A2 OS=Sus scrofa GN=ANXA2 PE=1 SV=4	Sus scrofa	0	35	35	35	tr	F1S073;P19620
Anxa4	Annexin A4	-	1002.55	1065.96	>sp|P08132|ANXA4_PIG Annexin A4 OS=Sus scrofa GN=ANXA4 PE=1 SV=2;>tr|F1SLC4|F1SLC4_PIG Annexin OS=Sus scrofa GN=ANXA4 PE=1 SV=1	Sus scrofa	0	25	25	24	sp	P08132;F1SLC4
Anxa5	Annexin	-	1947.91	2043.84	>tr|F2Z5C1|F2Z5C1_PIG Annexin OS=Sus scrofa GN=ANXA5 PE=1 SV=2	Sus scrofa	0	25	24	24	tr	F2Z5C1
Anxa6	Annexin	-	8.69665	19.3661	>tr|F1S0V2|F1S0V2_PIG Annexin OS=Sus scrofa GN=ANXA6 PE=1 SV=2	Sus scrofa	1.15e-33	3	3	3	tr	F1S0V2
Anxa7	Annexin	-	68.9641	84.5133	>tr|F1SU59|F1SU59_PIG Annexin OS=Sus scrofa GN=ANXA7 PE=1 SV=2;>tr|I3LEY2|I3LEY2_PIG Annexin OS=Sus scrofa GN=ANXA7 PE=1 SV=1	Sus scrofa	3.37e-44	11	11	11	tr	F1SU59;I3LEY2
Anxa8	Annexin	-	704.965	474.994	>tr|F1SEN1|F1SEN1_PIG Annexin OS=Sus scrofa GN=ANXA8 PE=1 SV=1	Sus scrofa	1.08e-142	17	17	17	tr	F1SEN1
Aox1	Uncharacterized protein	SEC	16.1383	4.86408	>tr|F1SI66|F1SI66_PIG Uncharacterized protein OS=Sus scrofa GN=AOX1 PE=1 SV=2	Sus scrofa	8.7e-12	5	5	5	tr	F1SI66
Ap1B1	AP complex subunit beta	-	116.36	106.806	>tr|F1RFI2|F1RFI2_PIG AP complex subunit beta OS=Sus scrofa GN=AP1B1 PE=1 SV=2;>tr|I3LV02|I3LV02_PIG AP complex subunit beta OS=Sus scrofa GN=AP1B1 PE=1 SV=1	Sus scrofa	4.8e-68	19	19	7	tr	F1RFI2;I3LV02
Ap1M2	Uncharacterized protein	-	30.229	12.0202	>tr|F1S587|F1S587_PIG Uncharacterized protein OS=Sus scrofa GN=AP1M2 PE=1 SV=2;>tr|F2Z5I7|F2Z5I7_PIG Uncharacterized protein OS=Sus scrofa GN=AP1M1 PE=1 SV=1	Sus scrofa	2.26e-23	2	2	2	tr	F1S587;F2Z5I7
Ap2A1	Uncharacterized protein	-	2.07938	0	>tr|I3LK24|I3LK24_PIG Uncharacterized protein OS=Sus scrofa GN=AP2A1 PE=1 SV=1;>tr|F1RH60|F1RH60_PIG Uncharacterized protein OS=Sus scrofa GN=AP2A1 PE=1 SV=1	Sus scrofa	9.72e-14	6	6	4	tr	I3LK24;F1RH60
Ap2A2	Uncharacterized protein (Fragment)	-	4.64815	0	>tr|F1RZ02|F1RZ02_PIG Uncharacterized protein (Fragment) OS=Sus scrofa GN=AP2A2 PE=1 SV=2	Sus scrofa	3.99e-21	5	3	3	tr	F1RZ02
Ap2B1	Uncharacterized protein (Fragment)	-	42.2807	20.2948	>tr|I3L6Y6|I3L6Y6_PIG Uncharacterized protein (Fragment) OS=Sus scrofa GN=AP2B1 PE=1 SV=1	Sus scrofa	1.59e-55	17	6	5	tr	I3L6Y6
Ap2M1	Uncharacterized protein	-	24.5603	22.2313	>tr|I3LL07|I3LL07_PIG Uncharacterized protein OS=Sus scrofa GN=AP2M1 PE=1 SV=1	Sus scrofa	1.42e-20	3	3	3	tr	I3LL07
Apeh	Acylamino-acid-releasing enzyme	-	28.0628	19.0657	>sp|P19205|ACPH_PIG Acylamino-acid-releasing enzyme OS=Sus scrofa GN=APEH PE=1 SV=2;>tr|F1SPS7|F1SPS7_PIG Acylamino-acid-releasing enzyme OS=Sus scrofa GN=APEH PE=1 SV=2;>tr|I3LFX8|I3LFX8_PIG Uncharacterized protein (Fragment) OS=Sus scrofa PE=4 SV=1;>tr|I	Sus scrofa	7.22e-24	8	8	8	sp	P19205;F1SPS7;I3LFX8;I3LEU6
Apex1	Uncharacterized protein	-	72.3473	101.451	>tr|F1S8H5|F1S8H5_PIG Uncharacterized protein OS=Sus scrofa GN=APEX1 PE=1 SV=1	Sus scrofa	9.24e-45	7	7	7	tr	F1S8H5
Api5	Uncharacterized protein	-	62.2067	55.9561	>tr|F1SHH7|F1SHH7_PIG Uncharacterized protein OS=Sus scrofa GN=API5 PE=1 SV=1	Sus scrofa	1.21e-64	9	9	9	tr	F1SHH7
Apip	Methylthioribulose-1-phosphate dehydratase	-	33.2086	20.2365	>tr|F1SGT2|F1SGT2_PIG Methylthioribulose-1-phosphate dehydratase OS=Sus scrofa GN=APIP PE=1 SV=1	Sus scrofa	2.57e-31	4	4	4	tr	F1SGT2
Apoa1	Uncharacterized protein	SEC	3443.5	4148.14	>tr|A0A0C3SG01|A0A0C3SG01_PIG Uncharacterized protein OS=Sus scrofa PE=4 SV=1;>sp|P18648|APOA1_PIG Apolipoprotein A-I OS=Sus scrofa GN=APOA1 PE=1 SV=4	Sus scrofa	0	32	32	31	tr	A0A0C3SG01;P18648
Apoa1Bp	NAD(P)H-hydrate epimerase	SEC	29.6894	30.1397	>tr|F1RP34|F1RP34_PIG NAD(P)H-hydrate epimerase OS=Sus scrofa GN=APOA1BP PE=1 SV=2;>sp|Q0PIT9|NNRE_PIG NAD(P)H-hydrate epimerase OS=Sus scrofa GN=APOA1BP PE=2 SV=1	Sus scrofa	1.52e-27	6	6	6	tr	F1RP34;Q0PIT9
Apoa2	Uncharacterized protein	SEC	64.82	92.2587	>tr|F1S1A9|F1S1A9_PIG Uncharacterized protein OS=Sus scrofa GN=APOA2 PE=1 SV=1;>P81644 SWISS-PROT:P81644 (Bos taurus) Apolipoprotein A-II precursor	Sus scrofa	6.98e-08	2	2	2	tr	F1S1A9;CON__P81644
Apoa4	Apolipoprotein A-IV	SEC	983.808	1274.64	>tr|F1SJT7|F1SJT7_PIG Apolipoprotein A-IV OS=Sus scrofa GN=APOA4 PE=1 SV=2;>sp|O46409|APOA4_PIG Apolipoprotein A-IV OS=Sus scrofa GN=APOA4 PE=2 SV=1	Sus scrofa	0	32	32	32	tr	F1SJT7;O46409
Apoc3	Apolipoprotein C-III	SEC	61.7818	104.498	>sp|P27917|APOC3_PIG Apolipoprotein C-III OS=Sus scrofa GN=APOC3 PE=1 SV=2	Sus scrofa	6.32e-39	6	6	6	sp	P27917
Apoe	Apolipoprotein E	SEC	25.6842	30.0088	>sp|P18650|APOE_PIG Apolipoprotein E OS=Sus scrofa GN=APOE PE=1 SV=2;>tr|F1RM45|F1RM45_PIG Apolipoprotein E OS=Sus scrofa GN=APOE PE=1 SV=1	Sus scrofa	6.28e-84	12	12	12	sp	P18650;F1RM45
Appl2	APPL2	-	243.757	204.065	>tr|B6DZ39|B6DZ39_PIG APPL2 OS=Sus scrofa GN=appl2 PE=1 SV=1	Sus scrofa	5.44e-97	18	18	18	tr	B6DZ39
Arcn1	Uncharacterized protein	-	184.639	214.616	>tr|I3LBY0|I3LBY0_PIG Uncharacterized protein OS=Sus scrofa GN=ARCN1 PE=1 SV=1	Sus scrofa	1.09e-79	21	21	21	tr	I3LBY0
Arf1	ADP-ribosylation factor 1	-	40.2133	32.9507	>tr|C4MXZ1|C4MXZ1_PIG ADP-ribosylation factor 1 OS=Sus scrofa GN=ARF1 PE=1 SV=1	Sus scrofa	4.6e-81	6	6	4	tr	C4MXZ1
Arf4	ADP-ribosylation factor 4	-	47.7805	46.5194	>tr|Q56P20|Q56P20_PIG ADP-ribosylation factor 4 OS=Sus scrofa GN=ARF4 PE=1 SV=1	Sus scrofa	4.43e-31	5	4	3	tr	Q56P20
Arf6	ADP-ribosylation factor 6	-	1.23692	0.752954	>sp|Q007T5|ARF6_PIG ADP-ribosylation factor 6 OS=Sus scrofa GN=ARF6 PE=2 SV=1	Sus scrofa	6.81e-05	2	2	2	sp	Q007T5
Arfgap2	Uncharacterized protein	-	1.19678	0	>tr|F1SIB9|F1SIB9_PIG Uncharacterized protein OS=Sus scrofa GN=ARFGAP2 PE=1 SV=1;>tr|I3LIL1|I3LIL1_PIG Uncharacterized protein (Fragment) OS=Sus scrofa PE=4 SV=1	Sus scrofa	4.42e-05	2	2	2	tr	F1SIB9;I3LIL1
Arfgap3	Uncharacterized protein	-	23.2632	8.58612	>tr|F1SJR4|F1SJR4_PIG Uncharacterized protein OS=Sus scrofa GN=ARFGAP3 PE=1 SV=2	Sus scrofa	1.67e-07	3	3	3	tr	F1SJR4
Arfip1	Uncharacterized protein (Fragment)	-	102.678	77.4051	>tr|F1RSB0|F1RSB0_PIG Uncharacterized protein (Fragment) OS=Sus scrofa GN=ARFIP1 PE=1 SV=2	Sus scrofa	1.06e-51	7	7	7	tr	F1RSB0
Arglu1	Uncharacterized protein	-	4.87078	10.5775	>tr|F2Z517|F2Z517_PIG Uncharacterized protein OS=Sus scrofa GN=ARGLU1 PE=4 SV=1	Sus scrofa	5.5e-09	5	5	4	tr	F2Z517
Arhgap1	Uncharacterized protein (Fragment)	TM	74.5053	54.166	>tr|F1SIA4|F1SIA4_PIG Uncharacterized protein (Fragment) OS=Sus scrofa GN=ARHGAP1 PE=1 SV=2	Sus scrofa	2.56e-57	7	7	7	tr	F1SIA4
Arhgap21	Uncharacterized protein (Fragment)	-	5.63767	4.74954	>tr|I3LTT6|I3LTT6_PIG Uncharacterized protein (Fragment) OS=Sus scrofa GN=ARHGAP21 PE=4 SV=1;>tr|F1RVJ3|F1RVJ3_PIG Uncharacterized protein (Fragment) OS=Sus scrofa GN=ARHGAP21 PE=4 SV=2;>tr|I3LDR4|I3LDR4_PIG Uncharacterized protein (Fragment) OS=Sus scrofa	Sus scrofa	9.69e-05	2	2	2	tr	I3LTT6;F1RVJ3;I3LDR4
Arhgdib	Uncharacterized protein	-	47.2224	25.8438	>tr|F1SQW8|F1SQW8_PIG Uncharacterized protein OS=Sus scrofa GN=ARHGDIB PE=1 SV=2	Sus scrofa	4.36e-62	4	4	4	tr	F1SQW8
Arhgef16	Uncharacterized protein	-	2.47316	0	>tr|I3LKZ2|I3LKZ2_PIG Uncharacterized protein OS=Sus scrofa GN=ARHGEF16 PE=4 SV=1	Sus scrofa	1.22e-10	4	4	4	tr	I3LKZ2
Arl3	ADP-ribosylation factor-like protein 3	-	77.8531	71.6503	>sp|Q52NJ4|ARL3_PIG ADP-ribosylation factor-like protein 3 OS=Sus scrofa GN=ARL3 PE=2 SV=1	Sus scrofa	1.81e-51	9	9	7	sp	Q52NJ4
Arl6	Uncharacterized protein	-	10.4212	1.27291	>tr|I3LJG1|I3LJG1_PIG Uncharacterized protein OS=Sus scrofa GN=ARL6 PE=1 SV=1	Sus scrofa	1.88e-14	3	3	3	tr	I3LJG1
Armc3	Uncharacterized protein	-	15.0288	19.793	>tr|F1RVI7|F1RVI7_PIG Uncharacterized protein OS=Sus scrofa GN=ARMC3 PE=4 SV=2	Sus scrofa	2.54e-23	8	8	8	tr	F1RVI7
Armc4	Uncharacterized protein	-	24.0776	17.3318	>tr|F1RVJ8|F1RVJ8_PIG Uncharacterized protein OS=Sus scrofa GN=ARMC4 PE=4 SV=2	Sus scrofa	2.03e-51	9	9	9	tr	F1RVJ8
Arpc2	Uncharacterized protein	-	52.2886	56.8248	>tr|F1SS01|F1SS01_PIG Uncharacterized protein OS=Sus scrofa GN=ARPC2 PE=1 SV=2	Sus scrofa	3.26e-27	7	7	7	tr	F1SS01
Arpc3	Actin-related protein 2/3 complex subunit 3	-	106.939	84.3918	>tr|B5APU8|B5APU8_PIG Actin-related protein 2/3 complex subunit 3 OS=Sus scrofa GN=ARPC3 PE=1 SV=1	Sus scrofa	6.95e-36	7	7	7	tr	B5APU8
Arpc4	Uncharacterized protein (Fragment)	-	75.6318	90.3018	>tr|F1SQE6|F1SQE6_PIG Uncharacterized protein (Fragment) OS=Sus scrofa GN=ARPC4 PE=1 SV=2	Sus scrofa	2.53e-19	4	4	4	tr	F1SQE6
Arpc5	Actin-related protein 2/3 complex subunit 5	-	84.3954	88.7406	>tr|B5APV0|B5APV0_PIG Actin-related protein 2/3 complex subunit 5 OS=Sus scrofa GN=ARPC5 PE=1 SV=1	Sus scrofa	1.6e-13	3	3	3	tr	B5APV0
Arrb1	Uncharacterized protein (Fragment)	-	18.5913	25.4371	>tr|F1SUN0|F1SUN0_PIG Uncharacterized protein (Fragment) OS=Sus scrofa GN=ARRB1 PE=1 SV=2	Sus scrofa	4.17e-22	4	4	4	tr	F1SUN0
Asah1	Uncharacterized protein	SEC	10.6935	8.05626	>tr|F1SES5|F1SES5_PIG Uncharacterized protein OS=Sus scrofa GN=ASAH1 PE=1 SV=2	Sus scrofa	1.02e-13	4	4	4	tr	F1SES5
Asna1	ATPase ASNA1	-	5.23414	0.473507	>tr|F2Z5J4|F2Z5J4_PIG ATPase ASNA1 OS=Sus scrofa GN=ASNA1 PE=1 SV=1	Sus scrofa	3.12e-11	4	4	4	tr	F2Z5J4
Asrgl1	Uncharacterized protein	-	56.1317	26.818	>tr|F1RPW8|F1RPW8_PIG Uncharacterized protein OS=Sus scrofa GN=ASRGL1 PE=1 SV=2	Sus scrofa	2.69e-53	8	8	8	tr	F1RPW8
Atg3	Autophagy-related protein 3	-	23.5414	24.8592	>tr|F1SLS7|F1SLS7_PIG Autophagy-related protein 3 OS=Sus scrofa GN=ATG3 PE=1 SV=1	Sus scrofa	1.19e-21	4	4	4	tr	F1SLS7
Atic	Uncharacterized protein	-	108.841	48.4428	>tr|F1SS25|F1SS25_PIG Uncharacterized protein OS=Sus scrofa GN=ATIC PE=1 SV=1	Sus scrofa	6.41e-92	15	15	15	tr	F1SS25
Atl3	Uncharacterized protein (Fragment)	TM	12.89	2.94473	>tr|F1RPY1|F1RPY1_PIG Uncharacterized protein (Fragment) OS=Sus scrofa GN=ATL3 PE=1 SV=2	Sus scrofa	2.36e-12	4	4	4	tr	F1RPY1
Atox1	Uncharacterized protein (Fragment)	-	270.014	206.152	>tr|I3L7P7|I3L7P7_PIG Uncharacterized protein (Fragment) OS=Sus scrofa GN=ATOX1 PE=1 SV=1	Sus scrofa	1.18e-182	6	6	6	tr	I3L7P7
Atp1A1	Sodium/potassium-transporting ATPase subunit alpha-1 (Fragment)	TM	1416.79	832.534	>tr|F1SAX3|F1SAX3_PIG Sodium/potassium-transporting ATPase subunit alpha-1 (Fragment) OS=Sus scrofa GN=ATP1A1 PE=1 SV=2;>sp|P05024|AT1A1_PIG Sodium/potassium-transporting ATPase subunit alpha-1 OS=Sus scrofa GN=ATP1A1 PE=1 SV=1;>tr|I3LT88|I3LT88_PIG Unchar	Sus scrofa	0	38	38	26	tr	F1SAX3;P05024;I3LT88
Atp1B1	Sodium/potassium-transporting ATPase subunit beta-1	TM	232.038	114.529	>sp|P05027|AT1B1_PIG Sodium/potassium-transporting ATPase subunit beta-1 OS=Sus scrofa GN=ATP1B1 PE=1 SV=2;>tr|J9JIL3|J9JIL3_PIG Sodium/potassium-transporting ATPase subunit beta-1 (Fragment) OS=Sus scrofa GN=ATP1B1 PE=1 SV=1	Sus scrofa	4.5e-43	6	6	6	sp	P05027;J9JIL3
Atp2A2	Sarcoplasmic/endoplasmic reticulum calcium ATPase 2	TM	532.62	221.467	>sp|P11607|AT2A2_PIG Sarcoplasmic/endoplasmic reticulum calcium ATPase 2 OS=Sus scrofa GN=ATP2A2 PE=1 SV=1;>sp|P11607-2|AT2A2_PIG Isoform 2 of Sarcoplasmic/endoplasmic reticulum calcium ATPase 2 OS=Sus scrofa GN=ATP2A2	Sus scrofa	1.33e-250	34	34	26	sp	P11607;P11607-2
Atp2B1	Calcium-transporting ATPase	TM	83.3295	42.9981	>tr|F1SPZ4|F1SPZ4_PIG Calcium-transporting ATPase OS=Sus scrofa GN=ATP2B1 PE=1 SV=2;>sp|P23220|AT2B1_PIG Plasma membrane calcium-transporting ATPase 1 OS=Sus scrofa GN=ATP2B1 PE=2 SV=1	Sus scrofa	2.93e-68	9	9	3	tr	F1SPZ4;P23220
Atp2B4	Uncharacterized protein	TM	8.07555	3.63514	>tr|I3LSA3|I3LSA3_PIG Uncharacterized protein OS=Sus scrofa GN=ATP2B4 PE=1 SV=1	Sus scrofa	2.2e-65	8	4	4	tr	I3LSA3
Atp5A1	ATP synthase subunit alpha	-	2992.59	2920.94	>tr|F1RPS8|F1RPS8_PIG ATP synthase subunit alpha OS=Sus scrofa GN=ATP5A1 PE=1 SV=1;>sp|P80021|ATPA_PIG ATP synthase subunit alpha, mitochondrial OS=Sus scrofa GN=ATP5A1 PE=1 SV=2	Sus scrofa	0	32	32	32	tr	F1RPS8;P80021
Atp5B	ATP synthase subunit beta	-	3770.08	2272.74	>tr|F1SLA0|F1SLA0_PIG ATP synthase subunit beta OS=Sus scrofa GN=ATP5B PE=1 SV=1;>tr|K7GLT8|K7GLT8_PIG ATP synthase subunit beta OS=Sus scrofa GN=ATP5B PE=1 SV=1	Sus scrofa	0	26	26	26	tr	F1SLA0;K7GLT8
Atp5D	ATP synthase subunit delta, mitochondrial	-	120.397	93.6927	>tr|F1S6Q7|F1S6Q7_PIG ATP synthase subunit delta, mitochondrial OS=Sus scrofa GN=ATP5D PE=1 SV=1	Sus scrofa	5.88e-43	3	3	3	tr	F1S6Q7
Atp5F1	Uncharacterized protein	-	181.764	150.067	>tr|F1SBN7|F1SBN7_PIG Uncharacterized protein OS=Sus scrofa GN=ATP5F1 PE=1 SV=1	Sus scrofa	7.96e-112	4	4	4	tr	F1SBN7
Atp5I	ATP synthase subunit e, mitochondrial	-	207.628	178.927	>sp|Q9MYT8|ATP5I_PIG ATP synthase subunit e, mitochondrial OS=Sus scrofa GN=ATP5I PE=3 SV=4	Sus scrofa	4.14e-32	4	4	4	sp	Q9MYT8
Atp5J	ATP synthase-coupling factor 6, mitochondrial	-	126.669	98.3347	>sp|P13618|ATP5J_PIG ATP synthase-coupling factor 6, mitochondrial OS=Sus scrofa GN=ATP5J PE=1 SV=1;>tr|I3L6G6|I3L6G6_PIG ATP synthase-coupling factor 6, mitochondrial OS=Sus scrofa GN=LOC100622245 PE=3 SV=1	Sus scrofa	4.82e-49	4	4	4	sp	P13618;I3L6G6
Atp5L	Uncharacterized protein	-	90.1915	73.7728	>tr|F1SAK6|F1SAK6_PIG Uncharacterized protein OS=Sus scrofa GN=ATP5L PE=1 SV=1	Sus scrofa	5.49e-37	5	5	5	tr	F1SAK6
Atp5O	ATP synthase subunit O, mitochondrial	-	354.383	296.846	>sp|Q2EN81|ATPO_PIG ATP synthase subunit O, mitochondrial OS=Sus scrofa GN=ATP5O PE=1 SV=1	Sus scrofa	6.85e-55	7	7	7	sp	Q2EN81
Atp6V1A	V-type proton ATPase catalytic subunit A	-	78.5704	41.7181	>tr|F1SP93|F1SP93_PIG V-type proton ATPase catalytic subunit A OS=Sus scrofa GN=ATP6V1A PE=1 SV=1;>sp|Q29048|VATA_PIG V-type proton ATPase catalytic subunit A OS=Sus scrofa GN=ATP6V1A PE=2 SV=2	Sus scrofa	1.29e-45	9	9	9	tr	F1SP93;Q29048
Atp6V1B2	Uncharacterized protein	-	39.7987	66.7076	>tr|F1RMZ8|F1RMZ8_PIG Uncharacterized protein OS=Sus scrofa GN=ATP6V1B2 PE=1 SV=1	Sus scrofa	3.68e-110	12	12	8	tr	F1RMZ8
Atp6V1C1	Uncharacterized protein	-	0	1.78996	>tr|F1S0R4|F1S0R4_PIG Uncharacterized protein OS=Sus scrofa GN=ATP6V1C1 PE=1 SV=2	Sus scrofa	0.00032597	2	2	2	tr	F1S0R4
Atp6V1E1	Uncharacterized protein	-	68.7763	37.6893	>tr|F1SHR3|F1SHR3_PIG Uncharacterized protein OS=Sus scrofa GN=ATP6V1E1 PE=1 SV=1	Sus scrofa	1.3e-21	5	5	5	tr	F1SHR3
Atp6V1F	V-type proton ATPase subunit F	-	39.1173	41.772	>tr|F1SMN6|F1SMN6_PIG V-type proton ATPase subunit F OS=Sus scrofa GN=ATP6V1F PE=1 SV=1	Sus scrofa	4.14e-08	2	2	2	tr	F1SMN6
Atp6V1G1	Uncharacterized protein (Fragment)	-	36.9043	17.5069	>tr|F1SMJ9|F1SMJ9_PIG Uncharacterized protein (Fragment) OS=Sus scrofa GN=ATP6V1G1 PE=1 SV=2	Sus scrofa	3.92e-22	4	4	4	tr	F1SMJ9
Atp6V1H	Isoform Beta of V-type proton ATPase subunit H	-	6.54141	6.52344	>sp|Q9TVC1-2|VATH_PIG Isoform Beta of V-type proton ATPase subunit H OS=Sus scrofa GN=ATP6V1H;>tr|I3LQB3|I3LQB3_PIG V-type proton ATPase subunit H OS=Sus scrofa GN=ATP6V1H PE=1 SV=1;>sp|Q9TVC1|VATH_PIG V-type proton ATPase subunit H OS=Sus scrofa GN=ATP6V1	Sus scrofa	1.03e-29	5	5	5	sp	Q9TVC1-2;I3LQB3;Q9TVC1;F1RSG6
Atpif1	ATPase inhibitor, mitochondrial	-	83.9718	80.1913	>sp|Q29307|ATIF1_PIG ATPase inhibitor, mitochondrial OS=Sus scrofa GN=ATPIF1 PE=3 SV=2	Sus scrofa	7.55e-21	6	6	6	sp	Q29307
Bag3	Uncharacterized protein	-	21.2542	25.3822	>tr|F1S415|F1S415_PIG Uncharacterized protein OS=Sus scrofa GN=BAG3 PE=1 SV=1	Sus scrofa	5.17e-40	7	7	7	tr	F1S415
Baiap2	Uncharacterized protein	-	25.6575	24.5467	>tr|F1RZB0|F1RZB0_PIG Uncharacterized protein OS=Sus scrofa GN=BAIAP2 PE=1 SV=2	Sus scrofa	3.52e-20	7	7	7	tr	F1RZB0
Baiap2L1	Uncharacterized protein	-	4.2802	0	>tr|F1RFK7|F1RFK7_PIG Uncharacterized protein OS=Sus scrofa GN=BAIAP2L1 PE=1 SV=2	Sus scrofa	6.42e-11	3	3	2	tr	F1RFK7
Basp1	Uncharacterized protein	-	234.832	221.129	>tr|F1SRL9|F1SRL9_PIG Uncharacterized protein OS=Sus scrofa GN=BASP1 PE=1 SV=1	Sus scrofa	1.79e-144	16	16	16	tr	F1SRL9
Bax	Uncharacterized protein	TM	23.0814	21.7348	>tr|F1RIQ4|F1RIQ4_PIG Uncharacterized protein OS=Sus scrofa GN=BAX PE=1 SV=2	Sus scrofa	4.98e-26	3	3	3	tr	F1RIQ4
Bcam	Uncharacterized protein (Fragment)	SEC	24.3185	25.6696	>tr|K7GPM6|K7GPM6_PIG Uncharacterized protein (Fragment) OS=Sus scrofa GN=BCAM PE=1 SV=1;>tr|I3L9I6|I3L9I6_PIG Uncharacterized protein OS=Sus scrofa GN=BCAM PE=1 SV=1	Sus scrofa	1.03e-10	2	2	2	tr	K7GPM6;I3L9I6
Bcap31	Uncharacterized protein	TM	157.14	88.8258	>tr|F1S2A8|F1S2A8_PIG Uncharacterized protein OS=Sus scrofa GN=BCAP31 PE=1 SV=2;>tr|K7GQ41|K7GQ41_PIG Uncharacterized protein OS=Sus scrofa GN=BCAP31 PE=1 SV=1	Sus scrofa	1.39e-32	10	10	10	tr	F1S2A8;K7GQ41
Bcas1	Breast carcinoma amplified sequence 1	-	101.927	171.654	>tr|A5GFR8|A5GFR8_PIG Breast carcinoma amplified sequence 1 OS=Sus scrofa GN=BCAS1 PE=1 SV=1	Sus scrofa	7.44e-77	15	15	15	tr	A5GFR8
Bclaf1	Uncharacterized protein	-	73.5793	120.552	>tr|F1S684|F1S684_PIG Uncharacterized protein OS=Sus scrofa GN=BCLAF1 PE=1 SV=1	Sus scrofa	9.25e-31	10	10	10	tr	F1S684
Bf	Uncharacterized protein	SEC	75.8007	67.2716	>tr|F1RQW6|F1RQW6_PIG Uncharacterized protein OS=Sus scrofa GN=BF PE=1 SV=1	Sus scrofa	2.87e-189	21	21	21	tr	F1RQW6
Bgn	Biglycan (Fragments)	SEC	4.75413	2.03905	>sp|Q9GKQ6|PGS1_PIG Biglycan (Fragments) OS=Sus scrofa GN=BGN PE=2 SV=2;>tr|K7GP55|K7GP55_PIG Biglycan OS=Sus scrofa GN=BGN PE=1 SV=1;>tr|F1S2B6|F1S2B6_PIG Biglycan (Fragment) OS=Sus scrofa GN=BGN PE=1 SV=1;>tr|K7GNH7|K7GNH7_PIG Biglycan OS=Sus scrofa GN=B	Sus scrofa	1.9e-27	5	5	5	sp	Q9GKQ6;K7GP55;F1S2B6;K7GNH7
Bin1	Uncharacterized protein	-	5.18953	8.3709	>tr|F1RXZ6|F1RXZ6_PIG Uncharacterized protein OS=Sus scrofa GN=BIN1 PE=1 SV=2	Sus scrofa	1.26e-16	5	5	5	tr	F1RXZ6
Blmh	Uncharacterized protein	-	29.943	15.19	>tr|F1RN71|F1RN71_PIG Uncharacterized protein OS=Sus scrofa GN=BLMH PE=1 SV=2	Sus scrofa	8.34e-22	3	3	3	tr	F1RN71
Blvra	Uncharacterized protein	-	8.58063	0	>tr|F1SSF5|F1SSF5_PIG Uncharacterized protein OS=Sus scrofa GN=BLVRA PE=1 SV=1	Sus scrofa	2.02e-07	3	3	3	tr	F1SSF5
Blvrb	Uncharacterized protein	-	188.489	271.606	>tr|I3LQH7|I3LQH7_PIG Uncharacterized protein OS=Sus scrofa GN=BLVRB PE=1 SV=1	Sus scrofa	7.81e-90	10	10	10	tr	I3LQH7
Bphl	Uncharacterized protein	SEC	35.4234	19.4683	>tr|F1RWY7|F1RWY7_PIG Uncharacterized protein OS=Sus scrofa GN=BPHL PE=1 SV=2	Sus scrofa	1.8e-10	3	3	3	tr	F1RWY7
Bpifa1	BPI fold-containing family A member 1 (Fragment)	-	2676.88	2380.18	>tr|K7GRG6|K7GRG6_PIG BPI fold-containing family A member 1 (Fragment) OS=Sus scrofa GN=BPIFA1 PE=4 SV=1;>tr|K7GPC1|K7GPC1_PIG BPI fold-containing family A member 1 (Fragment) OS=Sus scrofa GN=BPIFA1 PE=4 SV=1;>tr|K7GT73|K7GT73_PIG BPI fold-containing fami	Sus scrofa	8.87e-105	3	3	3	tr	K7GRG6;K7GPC1;K7GT73;Q5XW65;F1S505;K7GLE4
Bpifb1	Long palate lung and nasal epithelium protein 1	SEC	16.3708	34.4255	>tr|A7J149|A7J149_PIG Long palate lung and nasal epithelium protein 1 OS=Sus scrofa GN=BPIFB1 PE=1 SV=1	Sus scrofa	3.49e-87	8	8	8	tr	A7J149
Bpifb2	Uncharacterized protein	SEC	19.4202	6.69588	>tr|I3LGY1|I3LGY1_PIG Uncharacterized protein OS=Sus scrofa GN=BPIFB2 PE=4 SV=1	Sus scrofa	1.09e-18	7	7	7	tr	I3LGY1
Bpnt1	Uncharacterized protein	SEC	97.4322	48.6463	>tr|F1S9K3|F1S9K3_PIG Uncharacterized protein OS=Sus scrofa GN=BPNT1 PE=1 SV=1	Sus scrofa	3.62e-54	14	14	14	tr	F1S9K3
Bsg	Uncharacterized protein (Fragment)	TM	37.1951	27.5461	>tr|I3L9F1|I3L9F1_PIG Uncharacterized protein (Fragment) OS=Sus scrofa GN=BSG PE=1 SV=1	Sus scrofa	6.75e-10	3	3	3	tr	I3L9F1
Btf3	Transcription factor BTF3 (Fragment)	-	56.0904	70.6035	>tr|F2Z5H8|F2Z5H8_PIG Transcription factor BTF3 (Fragment) OS=Sus scrofa GN=BTF3 PE=1 SV=2	Sus scrofa	3.27e-152	8	8	8	tr	F2Z5H8
Btf3L4	Transcription factor BTF3	-	58.6258	41.2204	>tr|F1S6G5|F1S6G5_PIG Transcription factor BTF3 OS=Sus scrofa GN=BTF3L4 PE=1 SV=2	Sus scrofa	5.46e-12	3	3	3	tr	F1S6G5
Bub3	Uncharacterized protein	-	22.5349	19.4058	>tr|F2Z5F3|F2Z5F3_PIG Uncharacterized protein OS=Sus scrofa GN=BUB3 PE=1 SV=2	Sus scrofa	4.14e-20	5	5	5	tr	F2Z5F3
Bud31	Uncharacterized protein	-	0	0	>tr|K7N7E9|K7N7E9_PIG Uncharacterized protein OS=Sus scrofa GN=BUD31 PE=1 SV=1;>tr|J9PBT8|J9PBT8_PIG Uncharacterized protein OS=Sus scrofa GN=BUD31 PE=1 SV=2	Sus scrofa	5.47e-12	2	2	2	tr	K7N7E9;J9PBT8
C11Orf54	Uncharacterized protein	-	9.61253	9.8982	>tr|F1STK8|F1STK8_PIG Uncharacterized protein OS=Sus scrofa GN=C11orf54 PE=1 SV=1	Sus scrofa	1.19e-06	2	2	2	tr	F1STK8
C11Orf58	Uncharacterized protein	-	7.84853	0	>tr|F1S994|F1S994_PIG Uncharacterized protein OS=Sus scrofa GN=C11orf58 PE=1 SV=1	Sus scrofa	6.71e-22	3	3	3	tr	F1S994
C11Orf70	Uncharacterized protein	-	1.53485	2.52405	>tr|F1SV73|F1SV73_PIG Uncharacterized protein OS=Sus scrofa GN=C11orf70 PE=4 SV=1	Sus scrofa	1.67e-17	6	6	6	tr	F1SV73
C12H17Orf49	Uncharacterized protein	-	25.9638	18.9289	>tr|F1RFR7|F1RFR7_PIG Uncharacterized protein OS=Sus scrofa GN=C12H17orf49 PE=1 SV=1	Sus scrofa	1.17e-07	2	2	2	tr	F1RFR7
C12Orf10	Uncharacterized protein	SEC	17.4891	0	>tr|F1SFR1|F1SFR1_PIG Uncharacterized protein OS=Sus scrofa GN=C12orf10 PE=1 SV=2	Sus scrofa	2.17e-05	2	2	2	tr	F1SFR1
C12Orf57	Uncharacterized protein	-	15.7858	10.3977	>tr|I3LSR0|I3LSR0_PIG Uncharacterized protein OS=Sus scrofa GN=C12orf57 PE=1 SV=1	Sus scrofa	1.75e-40	3	3	3	tr	I3LSR0
C13H21Orf33	Uncharacterized protein	-	312.113	197.73	>tr|I3LJ05|I3LJ05_PIG Uncharacterized protein OS=Sus scrofa GN=C13H21orf33 PE=1 SV=1	Sus scrofa	1.31e-53	11	11	11	tr	I3LJ05
C14Orf166	Uncharacterized protein	-	75.9728	76.0651	>tr|F1SFF4|F1SFF4_PIG Uncharacterized protein OS=Sus scrofa GN=C14orf166 PE=1 SV=1	Sus scrofa	1.05e-87	10	10	10	tr	F1SFF4
C15H2Orf62	Uncharacterized protein	-	7.48267	6.10047	>tr|F1SRZ9|F1SRZ9_PIG Uncharacterized protein OS=Sus scrofa GN=C15H2orf62 PE=4 SV=2	Sus scrofa	4.53e-08	3	3	3	tr	F1SRZ9
C15Orf26	Uncharacterized protein	-	57.9293	56.9567	>tr|F1RID8|F1RID8_PIG Uncharacterized protein OS=Sus scrofa GN=C15orf26 PE=4 SV=1	Sus scrofa	1.69e-20	7	7	7	tr	F1RID8
C19Orf43	Uncharacterized protein	-	5.98257	6.07103	>tr|F1SEX4|F1SEX4_PIG Uncharacterized protein OS=Sus scrofa GN=C19orf43 PE=1 SV=1	Sus scrofa	1.08e-05	3	3	3	tr	F1SEX4
C1H9Orf117	Uncharacterized protein	-	2.79954	0	>tr|F1RS10|F1RS10_PIG Uncharacterized protein OS=Sus scrofa GN=C1H9orf117 PE=4 SV=2;>tr|I3LUT0|I3LUT0_PIG Uncharacterized protein OS=Sus scrofa PE=4 SV=1;>tr|I3LQM2|I3LQM2_PIG Uncharacterized protein OS=Sus scrofa PE=4 SV=1;>tr|I3L550|I3L550_PIG Uncharacte	Sus scrofa	0.00016028	2	2	2	tr	F1RS10;I3LUT0;I3LQM2;I3L550
C1Orf123	Uncharacterized protein	-	53.2205	46.0327	>tr|F1S765|F1S765_PIG Uncharacterized protein OS=Sus scrofa GN=C1orf123 PE=1 SV=2	Sus scrofa	1.96e-17	6	6	6	tr	F1S765
C1Orf194	Uncharacterized protein	-	77.369	41.8034	>tr|F1S5Z1|F1S5Z1_PIG Uncharacterized protein OS=Sus scrofa GN=C1orf194 PE=4 SV=1	Sus scrofa	2.39e-56	4	4	4	tr	F1S5Z1
C1Orf87	Uncharacterized protein	-	292.329	377.533	>tr|F1S7Z1|F1S7Z1_PIG Uncharacterized protein OS=Sus scrofa GN=C1orf87 PE=4 SV=1	Sus scrofa	1.18e-174	24	24	24	tr	F1S7Z1
C21Orf59	Uncharacterized protein	-	8.19238	7.83472	>tr|F1SHM2|F1SHM2_PIG Uncharacterized protein OS=Sus scrofa GN=C21orf59 PE=4 SV=1	Sus scrofa	3.52e-12	2	2	2	tr	F1SHM2
C2Orf70	Uncharacterized protein	-	9.25031	2.34268	>tr|F1SDN7|F1SDN7_PIG Uncharacterized protein OS=Sus scrofa GN=C2orf70 PE=4 SV=1	Sus scrofa	8.29e-11	3	3	3	tr	F1SDN7
C3	Complement C3	SEC	353.007	208.104	>sp|P01025|CO3_PIG Complement C3 OS=Sus scrofa GN=C3 PE=1 SV=2	Sus scrofa	0	61	61	37	sp	P01025
C4	Uncharacterized protein	SEC	0	0	>tr|F1RQW2|F1RQW2_PIG Uncharacterized protein OS=Sus scrofa GN=C4 PE=1 SV=2	Sus scrofa	6.41e-68	8	8	8	tr	F1RQW2
C4Bpa	Uncharacterized protein	-	1.38056	0	>tr|F1S0J2|F1S0J2_PIG Uncharacterized protein OS=Sus scrofa GN=C4BPA PE=1 SV=2	Sus scrofa	4.61e-08	4	4	4	tr	F1S0J2
C5	Complement C5a anaphylatoxin	-	0	0	>tr|F1SME1|F1SME1_PIG Complement C5a anaphylatoxin OS=Sus scrofa GN=C5 PE=1 SV=2	Sus scrofa	5.09e-16	4	4	4	tr	F1SME1
C6H19Orf33	Uncharacterized protein	-	88.6514	140.665	>tr|F1RKJ3|F1RKJ3_PIG Uncharacterized protein OS=Sus scrofa GN=C6H19orf33 PE=1 SV=1;>tr|F1RKJ2|F1RKJ2_PIG Uncharacterized protein OS=Sus scrofa GN=LOC100515030 PE=1 SV=1	Sus scrofa	7.74e-12	3	3	3	tr	F1RKJ3;F1RKJ2
C7	Complement component C7	SEC	13.9496	4.30471	>tr|F1SMJ1|F1SMJ1_PIG Complement component C7 OS=Sus scrofa GN=C7 PE=1 SV=2;>sp|Q9TUQ3|CO7_PIG Complement component C7 OS=Sus scrofa GN=C7 PE=1 SV=1	Sus scrofa	9.39e-58	7	7	7	tr	F1SMJ1;Q9TUQ3
C7H15Orf38	Uncharacterized protein	-	21.5329	9.83547	>tr|F1SK02|F1SK02_PIG Uncharacterized protein OS=Sus scrofa GN=C7H15orf38 PE=1 SV=2	Sus scrofa	5.23e-50	4	4	4	tr	F1SK02
C9Orf171	Uncharacterized protein (Fragment)	-	35.7882	42.3624	>tr|F1S0U2|F1S0U2_PIG Uncharacterized protein (Fragment) OS=Sus scrofa GN=C9orf171 PE=4 SV=2	Sus scrofa	8.97e-20	6	6	6	tr	F1S0U2
C9Orf64	Uncharacterized protein	-	15.9583	7.70728	>tr|I3LAW0|I3LAW0_PIG Uncharacterized protein OS=Sus scrofa GN=C9orf64 PE=1 SV=1	Sus scrofa	7.11e-11	3	3	3	tr	I3LAW0
Ca2	Uncharacterized protein (Fragment)	-	110.943	35.0053	>tr|F1RXC2|F1RXC2_PIG Uncharacterized protein (Fragment) OS=Sus scrofa GN=CA2 PE=1 SV=1	Sus scrofa	1.47e-79	12	12	12	tr	F1RXC2
Ca8	Uncharacterized protein	-	7.2997	13.5479	>tr|F1RT86|F1RT86_PIG Uncharacterized protein OS=Sus scrofa GN=CA8 PE=1 SV=1	Sus scrofa	4.31e-20	2	2	2	tr	F1RT86
Cacybp	Uncharacterized protein	-	190.325	170.76	>tr|F1S710|F1S710_PIG Uncharacterized protein OS=Sus scrofa GN=CACYBP PE=1 SV=1	Sus scrofa	3.2e-46	11	11	11	tr	F1S710
Cald1	Uncharacterized protein	-	136.375	29.0979	>tr|I3L650|I3L650_PIG Uncharacterized protein OS=Sus scrofa GN=CALD1 PE=1 SV=1;>tr|I3L7S4|I3L7S4_PIG Uncharacterized protein OS=Sus scrofa GN=CALD1 PE=1 SV=1;>tr|F1SNH3|F1SNH3_PIG Uncharacterized protein OS=Sus scrofa GN=CALD1 PE=1 SV=1	Sus scrofa	2.92e-79	15	15	15	tr	I3L650;I3L7S4;F1SNH3
Calr	Calreticulin	SEC	1455.68	1111.39	>sp|P28491|CALR_PIG Calreticulin OS=Sus scrofa GN=CALR PE=1 SV=3	Sus scrofa	1.11e-295	27	27	27	sp	P28491
Calu	Uncharacterized protein (Fragment)	SEC	162.823	94.8005	>tr|F1SMN1|F1SMN1_PIG Uncharacterized protein (Fragment) OS=Sus scrofa GN=CALU PE=1 SV=2	Sus scrofa	9.64e-85	9	9	9	tr	F1SMN1
Camk2D	Calcium/calmodulin-dependent protein kinase type II subunit delta	-	39.2213	21.6044	>sp|Q95266|KCC2D_PIG Calcium/calmodulin-dependent protein kinase type II subunit delta OS=Sus scrofa GN=CAMK2D PE=2 SV=1	Sus scrofa	1.89e-23	7	7	7	sp	Q95266
Cand1	Uncharacterized protein	-	330.647	232.955	>tr|F2Z5R6|F2Z5R6_PIG Uncharacterized protein OS=Sus scrofa GN=CAND1 PE=1 SV=1;>tr|F1RYI3|F1RYI3_PIG Uncharacterized protein OS=Sus scrofa GN=CAND1 PE=1 SV=2	Sus scrofa	3.36e-205	26	26	26	tr	F2Z5R6;F1RYI3
Canx	Uncharacterized protein	SEC	373.433	247.338	>tr|F1S441|F1S441_PIG Uncharacterized protein OS=Sus scrofa GN=CANX PE=1 SV=1	Sus scrofa	7.37e-150	23	23	23	tr	F1S441
Cap1	Adenylyl cyclase-associated protein (Fragment)	-	578.953	640.534	>tr|F1SMC0|F1SMC0_PIG Adenylyl cyclase-associated protein (Fragment) OS=Sus scrofa GN=CAP1 PE=1 SV=1	Sus scrofa	9.11e-155	23	23	15	tr	F1SMC0
Capg	Uncharacterized protein	-	142.902	134.175	>tr|F1SVB0|F1SVB0_PIG Uncharacterized protein OS=Sus scrofa GN=CAPG PE=1 SV=1	Sus scrofa	1.39e-192	11	11	11	tr	F1SVB0
Capn1	Calpain-1 catalytic subunit	-	20.4474	23.7832	>sp|P35750|CAN1_PIG Calpain-1 catalytic subunit OS=Sus scrofa GN=CAPN1 PE=2 SV=3	Sus scrofa	1.38e-48	10	10	10	sp	P35750
Capn2	Calpain-2 catalytic subunit (Fragment)	-	5.13881	8.69211	>tr|I3LQD3|I3LQD3_PIG Calpain-2 catalytic subunit (Fragment) OS=Sus scrofa GN=CAPN2 PE=1 SV=1;>sp|P43367|CAN2_PIG Calpain-2 catalytic subunit (Fragment) OS=Sus scrofa GN=CAPN2 PE=2 SV=2	Sus scrofa	2.86e-17	7	7	7	tr	I3LQD3;P43367
Capns1	Calpain small subunit 1	-	82.9175	114.937	>sp|P04574|CPNS1_PIG Calpain small subunit 1 OS=Sus scrofa GN=CAPNS1 PE=1 SV=1	Sus scrofa	1.22e-47	6	6	6	sp	P04574
Caprin1	Uncharacterized protein	-	180.073	160.719	>tr|F1SGS6|F1SGS6_PIG Uncharacterized protein OS=Sus scrofa GN=CAPRIN1 PE=1 SV=1	Sus scrofa	1.25e-52	8	8	8	tr	F1SGS6
Caps	Uncharacterized protein (Fragment)	-	926.026	1127.49	>tr|F1SBU1|F1SBU1_PIG Uncharacterized protein (Fragment) OS=Sus scrofa GN=CAPS PE=1 SV=2	Sus scrofa	4.78e-156	18	18	18	tr	F1SBU1
Capsl	Uncharacterized protein	-	208.607	191.311	>tr|F1SNB9|F1SNB9_PIG Uncharacterized protein OS=Sus scrofa GN=CAPSL PE=4 SV=1	Sus scrofa	3.28e-153	14	14	14	tr	F1SNB9
Capza1	Uncharacterized protein (Fragment)	-	70.7116	65.8885	>tr|F6Q4Y6|F6Q4Y6_PIG Uncharacterized protein (Fragment) OS=Sus scrofa GN=CAPZA1 PE=1 SV=1	Sus scrofa	6.49e-110	8	6	6	tr	F6Q4Y6
Capza2	F-actin-capping protein subunit alpha-2	-	119.249	87.492	>sp|Q29221|CAZA2_PIG F-actin-capping protein subunit alpha-2 OS=Sus scrofa GN=CAPZA2 PE=2 SV=3;>tr|Z4YP73|Z4YP73_PIG Uncharacterized protein (Fragment) OS=Sus scrofa GN=LOC100517869 PE=4 SV=1	Sus scrofa	1.58e-127	13	13	11	sp	Q29221;Z4YP73
Capzb	F-actin capping protein beta subunit	-	326.929	327.439	>tr|A9XFX6|A9XFX6_PIG F-actin capping protein beta subunit OS=Sus scrofa GN=Capzb PE=1 SV=1;>tr|D2JYW4|D2JYW4_PIG F-actin capping protein beta subunit variant II OS=Sus scrofa GN=CAPZB PE=1 SV=1;>sp|A0PFK7|CAPZB_PIG F-actin-capping protein subunit beta OS=	Sus scrofa	1.73e-86	12	12	12	tr	A9XFX6;D2JYW4;A0PFK7
Carhsp1	Uncharacterized protein (Fragment)	-	102.221	84.3706	>tr|I3LCU9|I3LCU9_PIG Uncharacterized protein (Fragment) OS=Sus scrofa GN=CARHSP1 PE=1 SV=1	Sus scrofa	1.97e-16	3	3	3	tr	I3LCU9
Carkd	Uncharacterized protein	TM	379.836	257.906	>tr|I3LS60|I3LS60_PIG Uncharacterized protein OS=Sus scrofa GN=CARKD PE=1 SV=1;>tr|I3LH45|I3LH45_PIG Uncharacterized protein (Fragment) OS=Sus scrofa PE=3 SV=1;>tr|I3L8E5|I3L8E5_PIG Uncharacterized protein (Fragment) OS=Sus scrofa PE=3 SV=1;>tr|I3LCS2|I3LC	Sus scrofa	4.47e-87	14	14	14	tr	I3LS60;I3LH45;I3L8E5;I3LCS2
Cars	Uncharacterized protein (Fragment)	-	16.9329	9.76848	>tr|F1RYA3|F1RYA3_PIG Uncharacterized protein (Fragment) OS=Sus scrofa GN=CARS PE=1 SV=2	Sus scrofa	4.48e-13	6	6	6	tr	F1RYA3
Cask	Uncharacterized protein	TM	29.3341	0	>tr|F1RX15|F1RX15_PIG Uncharacterized protein OS=Sus scrofa GN=CASK PE=1 SV=2;>tr|K7GSB2|K7GSB2_PIG Uncharacterized protein OS=Sus scrofa GN=CASK PE=1 SV=1	Sus scrofa	2.48e-06	2	2	2	tr	F1RX15;K7GSB2
Casp3	Caspase-3	-	70.4435	48.9151	>sp|Q95ND5|CASP3_PIG Caspase-3 OS=Sus scrofa GN=CASP3 PE=1 SV=1;>tr|F1RSZ5|F1RSZ5_PIG Caspase-3 OS=Sus scrofa GN=CASP3 PE=1 SV=2	Sus scrofa	5.58e-22	4	4	4	sp	Q95ND5;F1RSZ5
Casp6	Uncharacterized protein (Fragment)	-	53.1635	44.6907	>tr|F1S131|F1S131_PIG Uncharacterized protein (Fragment) OS=Sus scrofa GN=CASP6 PE=1 SV=2	Sus scrofa	4.99e-32	7	7	7	tr	F1S131
Cast	Calpastatin	-	862.933	773.24	>tr|Q6Q781|Q6Q781_PIG Calpastatin OS=Sus scrofa GN=CAST PE=1 SV=1;>tr|Q3ZEL3|Q3ZEL3_PIG Calpastatin OS=Sus scrofa GN=CAST PE=1 SV=1;>sp|P12675|ICAL_PIG Calpastatin OS=Sus scrofa GN=CAST PE=1 SV=1	Sus scrofa	0	37	37	37	tr	Q6Q781;Q3ZEL3;P12675
Cat	Catalase	-	435.214	365.701	>tr|F1SGS9|F1SGS9_PIG Catalase OS=Sus scrofa GN=CAT PE=1 SV=1;>sp|O62839|CATA_PIG Catalase OS=Sus scrofa GN=CAT PE=1 SV=4	Sus scrofa	2.46e-213	24	24	24	tr	F1SGS9;O62839
Cbr1	Carbonyl reductase [NADPH] 1	-	0	0	>sp|Q28960|CBR1_PIG Carbonyl reductase [NADPH] 1 OS=Sus scrofa GN=CBR1 PE=1 SV=3	Sus scrofa	5.18e-109	9	5	4	sp	Q28960
Cbr2	Carbonyl reductase [NADPH] 2	-	14876.6	14252	>sp|Q29529|CBR2_PIG Carbonyl reductase [NADPH] 2 OS=Sus scrofa GN=CBR2 PE=1 SV=1	Sus scrofa	0	19	19	19	sp	Q29529
Cbr4	Uncharacterized protein	-	6.53251	1.45903	>tr|F1RIX8|F1RIX8_PIG Uncharacterized protein OS=Sus scrofa GN=CBR4 PE=1 SV=2	Sus scrofa	3.68e-08	2	2	2	tr	F1RIX8
Cbx1	Uncharacterized protein	-	34.007	17.135	>tr|F1RWH1|F1RWH1_PIG Uncharacterized protein OS=Sus scrofa GN=CBX1 PE=1 SV=2	Sus scrofa	2.82e-31	5	4	4	tr	F1RWH1
Cbx3	Uncharacterized protein	-	161.998	118.153	>tr|F1ST98|F1ST98_PIG Uncharacterized protein OS=Sus scrofa GN=CBX3 PE=1 SV=2	Sus scrofa	1.3e-57	7	7	5	tr	F1ST98
Cbx5	Uncharacterized protein	-	24.5281	31.3709	>tr|I3LQ28|I3LQ28_PIG Uncharacterized protein OS=Sus scrofa GN=CBX5 PE=4 SV=1;>tr|F2Z5T3|F2Z5T3_PIG Chromobox homolog 5 tv3 OS=Sus scrofa GN=LOC102158072 PE=1 SV=1	Sus scrofa	6.29e-24	5	4	4	tr	I3LQ28;F2Z5T3
Ccar2	Uncharacterized protein	-	141.622	141.97	>tr|F1RMA3|F1RMA3_PIG Uncharacterized protein OS=Sus scrofa GN=CCAR2 PE=1 SV=1	Sus scrofa	6.69e-53	14	14	14	tr	F1RMA3
Ccbl2	Uncharacterized protein (Fragment)	-	38.054	27.2938	>tr|F1S4D5|F1S4D5_PIG Uncharacterized protein (Fragment) OS=Sus scrofa GN=CCBL2 PE=1 SV=2	Sus scrofa	1.11e-19	6	6	6	tr	F1S4D5
Ccdc114	Uncharacterized protein	-	74.3042	72.9214	>tr|I3LGU2|I3LGU2_PIG Uncharacterized protein OS=Sus scrofa GN=CCDC114 PE=4 SV=1;>tr|I3L859|I3L859_PIG Uncharacterized protein OS=Sus scrofa GN=CCDC114 PE=4 SV=1	Sus scrofa	5.03e-64	11	11	11	tr	I3LGU2;I3L859
Ccdc124	Uncharacterized protein	-	0	0	>tr|F1S924|F1S924_PIG Uncharacterized protein OS=Sus scrofa GN=CCDC124 PE=1 SV=1	Sus scrofa	4.16e-10	3	3	3	tr	F1S924
Ccdc13	Uncharacterized protein	-	6.31596	1.69958	>tr|F1SRE6|F1SRE6_PIG Uncharacterized protein OS=Sus scrofa GN=CCDC13 PE=4 SV=2	Sus scrofa	6.47e-10	4	4	4	tr	F1SRE6
Ccdc151	Uncharacterized protein	-	54.2153	31.6912	>tr|F1S597|F1S597_PIG Uncharacterized protein OS=Sus scrofa GN=CCDC151 PE=4 SV=2	Sus scrofa	4.89e-34	6	6	6	tr	F1S597
Ccdc170	Uncharacterized protein	-	285.116	294.53	>tr|I3L7N5|I3L7N5_PIG Uncharacterized protein OS=Sus scrofa GN=CCDC170 PE=4 SV=1;>tr|F1S7W4|F1S7W4_PIG Uncharacterized protein OS=Sus scrofa GN=CCDC170 PE=4 SV=2	Sus scrofa	1.49e-162	25	25	25	tr	I3L7N5;F1S7W4
Ccdc173	Uncharacterized protein	-	7.31315	1.82873	>tr|F1S1V4|F1S1V4_PIG Uncharacterized protein OS=Sus scrofa GN=CCDC173 PE=4 SV=2	Sus scrofa	1.3e-12	6	6	6	tr	F1S1V4
Ccdc181	Uncharacterized protein	-	58.6968	50.0836	>tr|I3L6V1|I3L6V1_PIG Uncharacterized protein OS=Sus scrofa GN=CCDC181 PE=4 SV=1	Sus scrofa	1.35e-115	12	12	12	tr	I3L6V1
Ccdc33	Uncharacterized protein (Fragment)	-	20.5828	29.4158	>tr|F1SIE3|F1SIE3_PIG Uncharacterized protein (Fragment) OS=Sus scrofa GN=CCDC33 PE=4 SV=2	Sus scrofa	2.16e-21	6	6	6	tr	F1SIE3
Ccdc39	Uncharacterized protein	-	27.3518	15.154	>tr|F1SGC2|F1SGC2_PIG Uncharacterized protein OS=Sus scrofa GN=CCDC39 PE=4 SV=1	Sus scrofa	4.94e-20	10	10	10	tr	F1SGC2
Ccdc40	Uncharacterized protein (Fragment)	-	25.7627	19.4192	>tr|I3LKI7|I3LKI7_PIG Uncharacterized protein (Fragment) OS=Sus scrofa GN=CCDC40 PE=4 SV=1;>tr|F1RZ80|F1RZ80_PIG Uncharacterized protein OS=Sus scrofa GN=CCDC40 PE=4 SV=2	Sus scrofa	1.9e-38	13	13	6	tr	I3LKI7;F1RZ80
Ccdc47	Uncharacterized protein	SEC	10.0397	0	>tr|I3LAE8|I3LAE8_PIG Uncharacterized protein OS=Sus scrofa GN=CCDC47 PE=1 SV=1	Sus scrofa	3.62e-08	2	2	2	tr	I3LAE8
Ccdc91	Uncharacterized protein (Fragment)	-	24.3871	25.112	>tr|F1SG98|F1SG98_PIG Uncharacterized protein (Fragment) OS=Sus scrofa GN=CCDC91 PE=4 SV=2	Sus scrofa	3.72e-29	4	4	4	tr	F1SG98
Ccs	Copper chaperone for superoxide dismutase	-	7.5379	0	>tr|I3LT87|I3LT87_PIG Copper chaperone for superoxide dismutase OS=Sus scrofa GN=CCS PE=1 SV=1;>sp|Q6PWT7|CCS_PIG Copper chaperone for superoxide dismutase OS=Sus scrofa GN=CCS PE=2 SV=1	Sus scrofa	4.71e-07	3	3	3	tr	I3LT87;Q6PWT7
Cct2	Chaperonin containing TCP1, subunit 2 (Beta)	-	754.129	617.191	>tr|D0G0C8|D0G0C8_PIG Chaperonin containing TCP1, subunit 2 (Beta) OS=Sus scrofa GN=CCT2 PE=1 SV=1	Sus scrofa	2.06e-211	28	28	28	tr	D0G0C8
Cct3	T-complex protein 1 subunit gamma	-	403.805	339.71	>tr|F1RP17|F1RP17_PIG T-complex protein 1 subunit gamma OS=Sus scrofa GN=CCT3 PE=1 SV=2	Sus scrofa	4.32e-141	22	22	22	tr	F1RP17
Cct4	T-complex protein 1 subunit delta	-	361.923	414.28	>tr|F1SQN1|F1SQN1_PIG T-complex protein 1 subunit delta OS=Sus scrofa GN=CCT4 PE=1 SV=1	Sus scrofa	1.1e-114	26	26	26	tr	F1SQN1
Cct5	Uncharacterized protein	-	303.447	274.737	>tr|I3LR32|I3LR32_PIG Uncharacterized protein OS=Sus scrofa GN=CCT5 PE=1 SV=1	Sus scrofa	1.56e-86	24	24	24	tr	I3LR32
Cct6A	Uncharacterized protein	-	718.806	599.606	>tr|F1RIU3|F1RIU3_PIG Uncharacterized protein OS=Sus scrofa GN=CCT6A PE=1 SV=1;>tr|I3L9J4|I3L9J4_PIG Uncharacterized protein OS=Sus scrofa GN=CCT6A PE=1 SV=1	Sus scrofa	7.65e-210	21	21	21	tr	F1RIU3;I3L9J4
Cct7	Uncharacterized protein	-	126.562	153.041	>tr|F1SLF6|F1SLF6_PIG Uncharacterized protein OS=Sus scrofa GN=CCT7 PE=1 SV=2	Sus scrofa	8.14e-141	18	18	18	tr	F1SLF6
Cct8	Uncharacterized protein	-	680.259	690.525	>tr|I3LCA2|I3LCA2_PIG Uncharacterized protein OS=Sus scrofa GN=CCT8 PE=1 SV=1	Sus scrofa	9.8e-256	31	31	31	tr	I3LCA2
Cd109	Uncharacterized protein (Fragment)	SEC	5.8244	0.834697	>tr|K7GP25|K7GP25_PIG Uncharacterized protein (Fragment) OS=Sus scrofa GN=CD109 PE=1 SV=1;>tr|K7GKY0|K7GKY0_PIG Uncharacterized protein OS=Sus scrofa GN=CD109 PE=1 SV=1;>tr|F1RQH9|F1RQH9_PIG Uncharacterized protein OS=Sus scrofa GN=CD109 PE=1 SV=1	Sus scrofa	8e-18	5	5	5	tr	K7GP25;K7GKY0;F1RQH9
Cd14	Monocyte differentiation antigen CD14	SEC	3.50247	3.41967	>tr|A2SW51|A2SW51_PIG Monocyte differentiation antigen CD14 OS=Sus scrofa GN=CD14 PE=1 SV=1	Sus scrofa	1.57e-66	4	4	4	tr	A2SW51
Cd2Ap	Uncharacterized protein	-	20.6434	7.02357	>tr|F1RQ14|F1RQ14_PIG Uncharacterized protein OS=Sus scrofa GN=CD2AP PE=1 SV=1	Sus scrofa	6.67e-13	5	5	5	tr	F1RQ14
Cd44	Uncharacterized protein	SEC	25.3728	19.4865	>tr|K7GLE2|K7GLE2_PIG Uncharacterized protein OS=Sus scrofa GN=CD44 PE=1 SV=1;>tr|K7GM14|K7GM14_PIG Uncharacterized protein OS=Sus scrofa GN=CD44 PE=1 SV=1;>tr|K7GLL1|K7GLL1_PIG Uncharacterized protein OS=Sus scrofa GN=CD44 PE=1 SV=1;>tr|K7GL11|K7GL11_PIG	Sus scrofa	3.77e-13	4	4	4	tr	K7GLE2;K7GM14;K7GLL1;K7GL11;K7GND9;K7GN90;F1SGT4
Cd47	Leukocyte surface antigen CD47 (Fragment)	TM	27.1233	17.8394	>tr|F1SL37|F1SL37_PIG Leukocyte surface antigen CD47 (Fragment) OS=Sus scrofa GN=CD47 PE=1 SV=2;>sp|Q9GKE8|CD47_PIG Leukocyte surface antigen CD47 OS=Sus scrofa GN=CD47 PE=1 SV=1	Sus scrofa	1.35e-11	3	3	3	tr	F1SL37;Q9GKE8
Cd63	Uncharacterized protein	SEC	39.2379	41.8349	>tr|K7GST0|K7GST0_PIG Uncharacterized protein OS=Sus scrofa GN=CD63 PE=1 SV=1;>tr|K7GLY5|K7GLY5_PIG Tetraspanin OS=Sus scrofa GN=CD63 PE=1 SV=1;>tr|F1SPK8|F1SPK8_PIG Tetraspanin OS=Sus scrofa GN=CD63 PE=1 SV=3;>tr|K7GP48|K7GP48_PIG Uncharacterized protein	Sus scrofa	2.08e-16	2	2	2	tr	K7GST0;K7GLY5;F1SPK8;K7GP48
Cd9	Tetraspanin	TM	744.864	600.203	>tr|K7GMI9|K7GMI9_PIG Tetraspanin OS=Sus scrofa GN=CD9 PE=1 SV=1;>tr|F1SL24|F1SL24_PIG Tetraspanin (Fragment) OS=Sus scrofa GN=LOC100623380 PE=1 SV=2;>sp|Q8WMQ3|CD9_PIG CD9 antigen OS=Sus scrofa GN=CD9 PE=2 SV=3;>tr|I3LPR3|I3LPR3_PIG Tetraspanin OS=Sus scr	Sus scrofa	5.06e-97	7	7	7	tr	K7GMI9;F1SL24;Q8WMQ3;I3LPR3
Cdc37	CDC37 cell division cycle 37 protein	-	189.093	159.862	>tr|Q684M6|Q684M6_PIG CDC37 cell division cycle 37 protein OS=Sus scrofa GN=CDC37 PE=1 SV=1	Sus scrofa	9.97e-130	9	9	9	tr	Q684M6
Cdc42	Cell division control protein 42 homolog	-	217.066	149.777	>sp|Q007T2|CDC42_PIG Cell division control protein 42 homolog OS=Sus scrofa GN=CDC42 PE=2 SV=2;>sp|Q007T2-2|CDC42_PIG Isoform 1 of Cell division control protein 42 homolog OS=Sus scrofa GN=CDC42;>tr|F2Z5W2|F2Z5W2_PIG Cell division control protein 42 homolo	Sus scrofa	3.42e-95	10	10	9	sp	Q007T2;Q007T2-2;F2Z5W2
Cdc5L	Uncharacterized protein	-	22.1404	16.0196	>tr|F1RQS5|F1RQS5_PIG Uncharacterized protein OS=Sus scrofa GN=CDC5L PE=1 SV=2	Sus scrofa	8.91e-26	8	8	8	tr	F1RQS5
Cdh1	Uncharacterized protein (Fragment)	-	49.9473	29.2584	>tr|I3L5Z1|I3L5Z1_PIG Uncharacterized protein (Fragment) OS=Sus scrofa GN=CDH1 PE=1 SV=1	Sus scrofa	3.2e-12	3	3	3	tr	I3L5Z1
Cdh5	Cadherin-5	SEC	1.54115	0	>sp|O02840|CADH5_PIG Cadherin-5 OS=Sus scrofa GN=CDH5 PE=2 SV=1	Sus scrofa	4.22e-09	4	4	4	sp	O02840
Cdkn1B	Uncharacterized protein (Fragment)	-	1.00462	0	>tr|I3LIR2|I3LIR2_PIG Uncharacterized protein (Fragment) OS=Sus scrofa GN=CDKN1B PE=1 SV=1	Sus scrofa	2.07e-27	2	2	2	tr	I3LIR2
Cdkn2Aip	Uncharacterized protein	-	1.15297	2.3052	>tr|F1RT10|F1RT10_PIG Uncharacterized protein OS=Sus scrofa GN=CDKN2AIP PE=1 SV=2;>tr|I3L6B8|I3L6B8_PIG Uncharacterized protein OS=Sus scrofa GN=CDKN2AIP PE=1 SV=1	Sus scrofa	5.17e-16	5	5	5	tr	F1RT10;I3L6B8
Cdv3	Uncharacterized protein (Fragment)	-	15.2663	19.7586	>tr|F1SLA8|F1SLA8_PIG Uncharacterized protein (Fragment) OS=Sus scrofa GN=CDV3 PE=1 SV=1	Sus scrofa	3.01e-13	3	3	2	tr	F1SLA8
Cenpv	Uncharacterized protein (Fragment)	-	29.4301	28.9741	>tr|F1SDE3|F1SDE3_PIG Uncharacterized protein (Fragment) OS=Sus scrofa GN=CENPV PE=1 SV=1	Sus scrofa	2.27e-22	4	4	4	tr	F1SDE3
Cep131	Uncharacterized protein	-	2.61457	0	>tr|F1RZA9|F1RZA9_PIG Uncharacterized protein OS=Sus scrofa GN=CEP131 PE=4 SV=2	Sus scrofa	6.81e-11	3	3	3	tr	F1RZA9
Cep135	Uncharacterized protein	-	58.7459	38.7744	>tr|I3LUU4|I3LUU4_PIG Uncharacterized protein OS=Sus scrofa GN=CEP135 PE=4 SV=1	Sus scrofa	3.52e-69	18	17	17	tr	I3LUU4
Cep41	Uncharacterized protein (Fragment)	-	12.7597	12.8341	>tr|F1SND9|F1SND9_PIG Uncharacterized protein (Fragment) OS=Sus scrofa GN=CEP41 PE=1 SV=1	Sus scrofa	2.06e-15	3	3	3	tr	F1SND9
Cep83	Uncharacterized protein (Fragment)	-	13.0848	9.24056	>tr|I3LFF2|I3LFF2_PIG Uncharacterized protein (Fragment) OS=Sus scrofa GN=CEP83 PE=4 SV=1;>tr|I3L864|I3L864_PIG Uncharacterized protein (Fragment) OS=Sus scrofa GN=CEP83 PE=4 SV=1	Sus scrofa	1.8e-23	8	8	8	tr	I3LFF2;I3L864
Cetn2	Uncharacterized protein	-	194.486	224.488	>tr|F2Z563|F2Z563_PIG Uncharacterized protein OS=Sus scrofa GN=CETN2 PE=1 SV=1;>tr|K7GR44|K7GR44_PIG Uncharacterized protein OS=Sus scrofa GN=CETN2 PE=1 SV=1;>tr|K7GPA3|K7GPA3_PIG Uncharacterized protein OS=Sus scrofa GN=CETN2 PE=1 SV=1	Sus scrofa	2.55e-158	9	9	9	tr	F2Z563;K7GR44;K7GPA3
Cetn3	Uncharacterized protein	-	4.30898	0	>tr|F1RNZ4|F1RNZ4_PIG Uncharacterized protein OS=Sus scrofa GN=CETN3 PE=4 SV=2	Sus scrofa	1.33e-11	3	3	3	tr	F1RNZ4
Cfap126	Uncharacterized protein	-	17.9051	28.9916	>tr|I3LIQ4|I3LIQ4_PIG Uncharacterized protein OS=Sus scrofa GN=CFAP126 PE=4 SV=1	Sus scrofa	4.5e-11	3	3	3	tr	I3LIQ4
Cfap20	Uncharacterized protein	-	71.9429	91.6456	>tr|F2Z513|F2Z513_PIG Uncharacterized protein OS=Sus scrofa GN=CFAP20 PE=4 SV=1	Sus scrofa	2e-38	8	8	8	tr	F2Z513
Cfap36	Uncharacterized protein (Fragment)	-	6.03355	1.57326	>tr|F1SQK9|F1SQK9_PIG Uncharacterized protein (Fragment) OS=Sus scrofa GN=CFAP36 PE=1 SV=2	Sus scrofa	1.14e-07	3	3	3	tr	F1SQK9
Cfap44	Uncharacterized protein	-	13.074	7.04235	>tr|I3LHM8|I3LHM8_PIG Uncharacterized protein OS=Sus scrofa GN=CFAP44 PE=4 SV=1	Sus scrofa	8.8e-14	3	3	3	tr	I3LHM8
Cfap45	Uncharacterized protein (Fragment)	-	104.638	101.111	>tr|F1RJW3|F1RJW3_PIG Uncharacterized protein (Fragment) OS=Sus scrofa GN=CFAP45 PE=4 SV=1	Sus scrofa	1.46e-89	14	14	14	tr	F1RJW3
Cfap57	Uncharacterized protein	-	34.8201	25.0802	>tr|I3LHD4|I3LHD4_PIG Uncharacterized protein OS=Sus scrofa GN=CFAP57 PE=4 SV=1	Sus scrofa	5.3e-29	9	9	9	tr	I3LHD4
Cfap58	Uncharacterized protein	-	49.5132	36.1168	>tr|F1S5N5|F1S5N5_PIG Uncharacterized protein OS=Sus scrofa GN=CFAP58 PE=4 SV=2	Sus scrofa	3.71e-54	16	16	16	tr	F1S5N5
Cfd	Complement factor D	SEC	121.682	73.6783	>sp|P51779|CFAD_PIG Complement factor D OS=Sus scrofa GN=CFD PE=2 SV=1	Sus scrofa	2.95e-64	6	6	6	sp	P51779
Cfh	Uncharacterized protein	SEC	7.36261	0.983432	>tr|K7GLV1|K7GLV1_PIG Uncharacterized protein OS=Sus scrofa GN=CFH PE=1 SV=1;>tr|F1S643|F1S643_PIG Uncharacterized protein OS=Sus scrofa GN=CFH PE=1 SV=2	Sus scrofa	1.96e-108	15	15	15	tr	K7GLV1;F1S643
Cfi	Uncharacterized protein	SEC	6.31181	4.01129	>tr|K7GPW1|K7GPW1_PIG Uncharacterized protein OS=Sus scrofa GN=CFI PE=1 SV=1;>tr|F1S133|F1S133_PIG Uncharacterized protein OS=Sus scrofa GN=CFI PE=1 SV=2	Sus scrofa	9.53e-88	11	11	11	tr	K7GPW1;F1S133
Cfl1	Cofilin-1	-	2873.55	3349.84	>sp|P10668|COF1_PIG Cofilin-1 OS=Sus scrofa GN=CFL1 PE=1 SV=3	Sus scrofa	1.38e-299	17	17	15	sp	P10668
Cfl2	Cofilin-2	-	9.57466	5.57049	>sp|Q5G6V9|COF2_PIG Cofilin-2 OS=Sus scrofa GN=CFL2 PE=2 SV=4	Sus scrofa	7.58e-41	7	5	5	sp	Q5G6V9
Cgn	Uncharacterized protein	-	13.3209	28.889	>tr|F1ST04|F1ST04_PIG Uncharacterized protein OS=Sus scrofa GN=CGN PE=1 SV=1	Sus scrofa	4.19e-58	14	14	14	tr	F1ST04
Chchd2	Uncharacterized protein	-	6.77654	0	>tr|F1RIU9|F1RIU9_PIG Uncharacterized protein OS=Sus scrofa GN=CHCHD2 PE=1 SV=2	Sus scrofa	1.07e-14	3	3	3	tr	F1RIU9
Chchd3	Uncharacterized protein	-	80.8598	42.3777	>tr|F1SNF6|F1SNF6_PIG Uncharacterized protein OS=Sus scrofa GN=CHCHD3 PE=1 SV=2	Sus scrofa	2.16e-34	9	9	9	tr	F1SNF6
Chd4	Chromodomain-helicase-DNA-binding protein 4	-	20.3537	11.5124	>tr|F1SLR5|F1SLR5_PIG Chromodomain-helicase-DNA-binding protein 4 OS=Sus scrofa GN=CHD4 PE=1 SV=2	Sus scrofa	2.46e-13	5	5	5	tr	F1SLR5
Chmp2A	Uncharacterized protein (Fragment)	-	2.18572	0	>tr|I3LSS2|I3LSS2_PIG Uncharacterized protein (Fragment) OS=Sus scrofa GN=CHMP2A PE=4 SV=1	Sus scrofa	1.62e-06	3	3	3	tr	I3LSS2
Chmp4B	Uncharacterized protein	-	40.3048	55.7592	>tr|F1S4Z2|F1S4Z2_PIG Uncharacterized protein OS=Sus scrofa GN=CHMP4B PE=1 SV=2	Sus scrofa	5.8e-69	5	5	5	tr	F1S4Z2
Chmp5	Uncharacterized protein	-	0	2.76954	>tr|F1SE87|F1SE87_PIG Uncharacterized protein OS=Sus scrofa GN=CHMP5 PE=1 SV=2	Sus scrofa	4.03e-09	2	2	2	tr	F1SE87
Chordc1	Cysteine and histidine-rich domain-containing protein 1	-	12.7974	12.9309	>sp|A9YUB1|CHRD1_PIG Cysteine and histidine-rich domain-containing protein 1 OS=Sus scrofa GN=CHORDC1 PE=2 SV=1;>tr|F1STP1|F1STP1_PIG Cysteine and histidine-rich domain-containing protein 1 OS=Sus scrofa GN=CHORDC1 PE=1 SV=2	Sus scrofa	1.66e-26	5	5	5	sp	A9YUB1;F1STP1
Chtop	Uncharacterized protein	-	31.825	24.2899	>tr|K7GML9|K7GML9_PIG Uncharacterized protein OS=Sus scrofa GN=CHTOP PE=1 SV=1;>tr|K7GM04|K7GM04_PIG Uncharacterized protein OS=Sus scrofa GN=CHTOP PE=1 SV=1;>tr|F1SFU9|F1SFU9_PIG PC1orf77 OS=Sus scrofa GN=CHTOP PE=1 SV=2;>tr|K7GKG2|K7GKG2_PIG C1orf77 prot	Sus scrofa	6.68e-25	3	3	3	tr	K7GML9;K7GM04;F1SFU9;K7GKG2;K7GPW5;K7GRK9;K7GKE1;K7GPF8
Ciapin1	Anamorsin	-	6.48322	5.44146	>tr|I3L704|I3L704_PIG Anamorsin OS=Sus scrofa GN=CIAPIN1 PE=1 SV=1	Sus scrofa	4.99e-13	3	3	3	tr	I3L704
Cib1	Uncharacterized protein	-	5.36738	2.18281	>tr|F1SJX5|F1SJX5_PIG Uncharacterized protein OS=Sus scrofa GN=CIB1 PE=1 SV=2	Sus scrofa	2.31e-19	3	3	3	tr	F1SJX5
Cirbp	Uncharacterized protein	-	97.6217	53.0346	>tr|F1S6R1|F1S6R1_PIG Uncharacterized protein OS=Sus scrofa GN=CIRBP PE=1 SV=1	Sus scrofa	1.12e-72	6	6	6	tr	F1S6R1
Ckap1	Cytoskeleton-associated protein 1	-	10.8217	23.4738	>tr|Q8HXL4|Q8HXL4_PIG Cytoskeleton-associated protein 1 OS=Sus scrofa GN=CKAP1 PE=1 SV=1	Sus scrofa	1.47e-22	3	3	3	tr	Q8HXL4
Ckap4	Uncharacterized protein	TM	165.384	58.2212	>tr|F1SPP8|F1SPP8_PIG Uncharacterized protein OS=Sus scrofa GN=CKAP4 PE=1 SV=2	Sus scrofa	3.33e-96	13	13	13	tr	F1SPP8
Ckb	Creatine kinase B-type (Fragment)	-	369.808	482.526	>tr|I3LPB5|I3LPB5_PIG Creatine kinase B-type (Fragment) OS=Sus scrofa GN=CKB PE=1 SV=1	Sus scrofa	0	8	8	8	tr	I3LPB5
Ckm	Creatine kinase M-type	-	369.559	223.027	>sp|Q5XLD3|KCRM_PIG Creatine kinase M-type OS=Sus scrofa GN=CKM PE=2 SV=1;>tr|I3LBJ8|I3LBJ8_PIG Creatine kinase M-type OS=Sus scrofa GN=CKM PE=1 SV=1	Sus scrofa	1.29e-169	18	18	18	sp	Q5XLD3;I3LBJ8
Ckmt1B	Uncharacterized protein	-	214.919	324.827	>tr|F1SI77|F1SI77_PIG Uncharacterized protein OS=Sus scrofa GN=CKMT1B PE=1 SV=1;>sp|Q29577|KCRU_PIG Creatine kinase U-type, mitochondrial OS=Sus scrofa GN=CKMT1 PE=2 SV=2	Sus scrofa	2.33e-155	11	11	11	tr	F1SI77;Q29577
Clca1	Calcium-activated chloride channel regulator 1	SEC	334.806	257.282	>sp|Q9TUB5|CLCA1_PIG Calcium-activated chloride channel regulator 1 OS=Sus scrofa GN=CLCA1 PE=2 SV=1	Sus scrofa	0	37	4	4	sp	Q9TUB5
Clca1	Calcium-activated chloride channel regulator 1	SEC	2608.39	2547.86	>tr|F1S4C9|F1S4C9_PIG Calcium-activated chloride channel regulator 1 OS=Sus scrofa GN=CLCA1 PE=1 SV=1	Sus scrofa	0	44	44	11	tr	F1S4C9
Clec3B	Uncharacterized protein	SEC	388.645	166.875	>tr|F1SRC8|F1SRC8_PIG Uncharacterized protein OS=Sus scrofa GN=CLEC3B PE=1 SV=1;>Q2KIS7 SWISS-PROT:Q2KIS7 (Bos taurus) Tetranectin precursor	Sus scrofa	1.73e-111	9	9	9	tr	F1SRC8;CON__Q2KIS7
Clic1	Chloride intracellular channel protein 1 (Fragment)	-	421.953	371.633	>sp|Q29238|CLIC1_PIG Chloride intracellular channel protein 1 (Fragment) OS=Sus scrofa GN=CLIC1 PE=2 SV=2	Sus scrofa	4.43e-82	5	5	5	sp	Q29238
Clic2	Chloride intracellular channel protein	-	6.72672	0	>tr|F1RZR9|F1RZR9_PIG Chloride intracellular channel protein OS=Sus scrofa GN=CLIC2 PE=1 SV=1	Sus scrofa	9.36e-11	4	4	4	tr	F1RZR9
Clic4	Uncharacterized protein	-	59.7249	11.4666	>tr|I3L8R1|I3L8R1_PIG Uncharacterized protein OS=Sus scrofa GN=CLIC4 PE=1 SV=1	Sus scrofa	2.27e-17	5	5	5	tr	I3L8R1
Clic5	Chloride intracellular channel protein	-	20.5814	21.0731	>tr|F1RQS2|F1RQS2_PIG Chloride intracellular channel protein OS=Sus scrofa GN=CLIC5 PE=1 SV=1	Sus scrofa	3.91e-60	6	5	5	tr	F1RQS2
Clic6	Chloride intracellular channel protein	-	81.5242	107.121	>tr|I3LF32|I3LF32_PIG Chloride intracellular channel protein OS=Sus scrofa GN=CLIC6 PE=1 SV=1	Sus scrofa	1.31e-87	14	14	13	tr	I3LF32
Clint1	Uncharacterized protein	-	256.394	234.607	>tr|F1RQF6|F1RQF6_PIG Uncharacterized protein OS=Sus scrofa GN=CLINT1 PE=1 SV=2	Sus scrofa	1.16e-87	13	13	13	tr	F1RQF6
Clip1	Uncharacterized protein (Fragment)	-	17.8844	18.7546	>tr|F1REW5|F1REW5_PIG Uncharacterized protein (Fragment) OS=Sus scrofa GN=CLIP1 PE=1 SV=2	Sus scrofa	4.01e-46	9	9	9	tr	F1REW5
Clpp	ATP-dependent Clp protease proteolytic subunit	-	34.5177	17.8997	>tr|F1SBT2|F1SBT2_PIG ATP-dependent Clp protease proteolytic subunit OS=Sus scrofa GN=CLPP PE=1 SV=2	Sus scrofa	1.19e-19	3	3	3	tr	F1SBT2
Cltb	Uncharacterized protein	-	42.259	37.3876	>tr|F1S398|F1S398_PIG Uncharacterized protein OS=Sus scrofa GN=CLTB PE=1 SV=2	Sus scrofa	1.88e-09	3	3	3	tr	F1S398
Cltc	Uncharacterized protein (Fragment)	-	421.078	262.6	>tr|K7GQL8|K7GQL8_PIG Uncharacterized protein (Fragment) OS=Sus scrofa GN=CLTC PE=1 SV=1;>tr|F6PV15|F6PV15_PIG Uncharacterized protein (Fragment) OS=Sus scrofa GN=CLTC PE=1 SV=1	Sus scrofa	0	30	30	30	tr	K7GQL8;F6PV15
Clu	Clusterin	SEC	59.9942	74.45	>sp|Q29549|CLUS_PIG Clusterin OS=Sus scrofa GN=CLU PE=1 SV=1;>tr|F1RJS2|F1RJS2_PIG Clusterin OS=Sus scrofa GN=CLU PE=1 SV=2	Sus scrofa	8.76e-147	10	10	10	sp	Q29549;F1RJS2
Cluap1	Uncharacterized protein	-	12.6019	13.9108	>tr|F1RK42|F1RK42_PIG Uncharacterized protein OS=Sus scrofa GN=CLUAP1 PE=4 SV=1;>tr|I3LL21|I3LL21_PIG Uncharacterized protein OS=Sus scrofa GN=CLUAP1 PE=4 SV=1	Sus scrofa	2.43e-15	4	4	4	tr	F1RK42;I3LL21
Cmas	Uncharacterized protein	-	90.2645	74.6929	>tr|F1SR10|F1SR10_PIG Uncharacterized protein OS=Sus scrofa GN=CMAS PE=1 SV=1	Sus scrofa	2.13e-71	11	11	11	tr	F1SR10
Cmpk1	UMP-CMP kinase	-	851.56	745.2	>sp|Q29561|KCY_PIG UMP-CMP kinase OS=Sus scrofa GN=CMPK1 PE=1 SV=1;>tr|F1S6D8|F1S6D8_PIG Uncharacterized protein (Fragment) OS=Sus scrofa GN=LOC100627837 PE=3 SV=2	Sus scrofa	1.19e-124	15	15	15	sp	Q29561;F1S6D8
Cndp2	Uncharacterized protein	-	309.055	224.006	>tr|F1SNL7|F1SNL7_PIG Uncharacterized protein OS=Sus scrofa GN=CNDP2 PE=1 SV=1	Sus scrofa	5.11e-149	16	16	16	tr	F1SNL7
Cnn1	Calponin-1	-	49.7113	9.42019	>sp|Q08092|CNN1_PIG Calponin-1 OS=Sus scrofa GN=CNN1 PE=2 SV=1	Sus scrofa	5.01e-75	14	14	14	sp	Q08092
Cnn2	Calponin-2 (Fragment)	-	66.7079	76.0429	>sp|Q08094|CNN2_PIG Calponin-2 (Fragment) OS=Sus scrofa GN=CNN2 PE=2 SV=1;>tr|I3LUJ5|I3LUJ5_PIG Calponin OS=Sus scrofa GN=CNN2 PE=1 SV=1	Sus scrofa	4.8e-65	8	8	7	sp	Q08094;I3LUJ5
Cnn3	Calponin	-	31.4512	15.0828	>tr|F1S543|F1S543_PIG Calponin OS=Sus scrofa GN=CNN3 PE=1 SV=1	Sus scrofa	8.31e-45	8	7	7	tr	F1S543
Cnp	C-type natriuretic peptide	-	0	0.803354	>tr|F1S0P3|F1S0P3_PIG C-type natriuretic peptide OS=Sus scrofa GN=CNP PE=1 SV=1	Sus scrofa	1.86e-07	3	3	3	tr	F1S0P3
Cnpy2	Uncharacterized protein	SEC	65.8394	58.4332	>tr|F1SLY7|F1SLY7_PIG Uncharacterized protein OS=Sus scrofa GN=CNPY2 PE=1 SV=1	Sus scrofa	6.7e-35	7	7	7	tr	F1SLY7
Cnpy3	Protein canopy homolog 3	SEC	2.27231	0	>tr|K7GQ58|K7GQ58_PIG Protein canopy homolog 3 OS=Sus scrofa GN=CNPY3 PE=1 SV=1;>sp|A5GFQ5|CNPY3_PIG Protein canopy homolog 3 OS=Sus scrofa GN=CNPY3 PE=3 SV=1	Sus scrofa	0.00031079	2	2	2	tr	K7GQ58;A5GFQ5
Col14A1	Uncharacterized protein	SEC	100.58	27.3605	>tr|F1S285|F1S285_PIG Uncharacterized protein OS=Sus scrofa GN=COL14A1 PE=1 SV=2;>tr|K7GT00|K7GT00_PIG Uncharacterized protein (Fragment) OS=Sus scrofa GN=COL14A1 PE=1 SV=1	Sus scrofa	1.07e-93	18	18	18	tr	F1S285;K7GT00
Col1A1	Uncharacterized protein	-	3.11894	0	>tr|I3LUM2|I3LUM2_PIG Uncharacterized protein OS=Sus scrofa PE=4 SV=1;>tr|F1RT61|F1RT61_PIG Uncharacterized protein OS=Sus scrofa GN=COL1A1 PE=4 SV=2	Sus scrofa	6.11e-06	2	2	2	tr	I3LUM2;F1RT61
Col1A2	Uncharacterized protein	SEC	69.7217	22.1709	>tr|F1SFA7|F1SFA7_PIG Uncharacterized protein OS=Sus scrofa GN=COL1A2 PE=1 SV=1	Sus scrofa	1.63e-69	15	15	15	tr	F1SFA7
Col2A1	Uncharacterized protein (Fragment)	-	17.0667	0	>tr|I3LSV6|I3LSV6_PIG Uncharacterized protein (Fragment) OS=Sus scrofa GN=COL2A1 PE=1 SV=1	Sus scrofa	1.08e-12	2	2	2	tr	I3LSV6
Col3A1	Uncharacterized protein	SEC	47.0232	12.5477	>tr|F1RYI8|F1RYI8_PIG Uncharacterized protein OS=Sus scrofa GN=COL3A1 PE=1 SV=2;>P04258 SWISS-PROT:P04258 (Bos taurus) Similar to Collagen alpha 1(III) chain	Sus scrofa	1.11e-32	7	7	7	tr	F1RYI8;CON__P04258
Col5A1	Uncharacterized protein (Fragment)	-	0	3.06126	>tr|F1S021|F1S021_PIG Uncharacterized protein (Fragment) OS=Sus scrofa GN=COL5A1 PE=1 SV=2;>tr|F1S022|F1S022_PIG Uncharacterized protein OS=Sus scrofa GN=LOC100737434 PE=4 SV=2	Sus scrofa	1.65e-12	5	5	4	tr	F1S021;F1S022
Col6A1	Uncharacterized protein	SEC	6.8036	1.27547	>tr|I3LS72|I3LS72_PIG Uncharacterized protein OS=Sus scrofa GN=COL6A1 PE=1 SV=1	Sus scrofa	8.07e-19	4	4	4	tr	I3LS72
Col6A3	Uncharacterized protein	SEC	41.6484	26.3821	>tr|I3LUR7|I3LUR7_PIG Uncharacterized protein OS=Sus scrofa GN=COL6A3 PE=1 SV=1	Sus scrofa	4.87e-94	27	27	27	tr	I3LUR7
Commd9	Uncharacterized protein	-	6.58071	2.42652	>tr|F1SHG3|F1SHG3_PIG Uncharacterized protein OS=Sus scrofa GN=COMMD9 PE=1 SV=1	Sus scrofa	2.94e-08	2	2	2	tr	F1SHG3
Comp	Uncharacterized protein	SEC	108.685	13.0308	>tr|F1S902|F1S902_PIG Uncharacterized protein OS=Sus scrofa GN=COMP PE=1 SV=1;>ENSEMBL:ENSBTAP00000006074 (Bos taurus) 81 kDa protein	Sus scrofa	3.8e-38	10	10	8	tr	F1S902;CON__ENSEMBL:ENSBTAP00000006074
Comt	Catechol O-methyltransferase	TM	0	0.50233	>tr|F1RHN3|F1RHN3_PIG Catechol O-methyltransferase OS=Sus scrofa GN=COMT PE=1 SV=1;>sp|Q99028|COMT_PIG Catechol O-methyltransferase (Fragment) OS=Sus scrofa GN=COMT PE=1 SV=1	Sus scrofa	1.42e-44	5	5	5	tr	F1RHN3;Q99028
Copa	Coatomer subunit alpha	-	289.404	163.631	>tr|F1RJX8|F1RJX8_PIG Coatomer subunit alpha OS=Sus scrofa GN=COPA PE=1 SV=1	Sus scrofa	1.27e-147	23	23	23	tr	F1RJX8
Copb1	Coatomer subunit beta	-	295.724	183.69	>sp|D2SW95|COPB_PIG Coatomer subunit beta OS=Sus scrofa GN=COPB1 PE=2 SV=1	Sus scrofa	3.63e-107	17	17	5	sp	D2SW95
Copb2	Uncharacterized protein	-	182.19	193.876	>tr|F1SL54|F1SL54_PIG Uncharacterized protein OS=Sus scrofa GN=COPB2 PE=1 SV=2	Sus scrofa	4.08e-228	18	18	18	tr	F1SL54
Cope	Uncharacterized protein	-	51.3646	17.8311	>tr|F1S7E0|F1S7E0_PIG Uncharacterized protein OS=Sus scrofa GN=COPE PE=1 SV=1;>tr|F1RXG7|F1RXG7_PIG Uncharacterized protein OS=Sus scrofa GN=COPE PE=1 SV=1	Sus scrofa	6.07e-34	10	10	10	tr	F1S7E0;F1RXG7
Copg1	Uncharacterized protein (Fragment)	-	127.835	108.8	>tr|F1SPF9|F1SPF9_PIG Uncharacterized protein (Fragment) OS=Sus scrofa GN=COPG1 PE=1 SV=2	Sus scrofa	8.65e-78	11	11	11	tr	F1SPF9
Copg2	Coatomer subunit gamma	-	31.751	18.8592	>tr|F1SNE9|F1SNE9_PIG Coatomer subunit gamma OS=Sus scrofa GN=COPG2 PE=1 SV=2	Sus scrofa	7.37e-20	7	7	7	tr	F1SNE9
Cops2	Uncharacterized protein	-	8.77082	5.9534	>tr|F1SQG5|F1SQG5_PIG Uncharacterized protein OS=Sus scrofa GN=COPS2 PE=1 SV=2	Sus scrofa	1.08e-10	3	3	3	tr	F1SQG5
Cops3	Uncharacterized protein	-	11.6584	8.7623	>tr|F1SB16|F1SB16_PIG Uncharacterized protein OS=Sus scrofa GN=COPS3 PE=1 SV=1	Sus scrofa	9.29e-67	5	5	5	tr	F1SB16
Cops4	COP9 signalosome complex subunit 4	-	38.4024	23.3981	>sp|A7Y521|CSN4_PIG COP9 signalosome complex subunit 4 OS=Sus scrofa GN=COPS4 PE=2 SV=1	Sus scrofa	9.67e-33	8	8	8	sp	A7Y521
Cops5	C-Jun activation domain binding protein-1	-	6.54324	1.59288	>tr|F2Z540|F2Z540_PIG C-Jun activation domain binding protein-1 OS=Sus scrofa GN=COPS5 PE=1 SV=1	Sus scrofa	9e-14	5	5	5	tr	F2Z540
Cops6	COP9 signalosome complex subunit 6	-	3.72259	0	>sp|A7TX81|CSN6_PIG COP9 signalosome complex subunit 6 OS=Sus scrofa GN=COPS6 PE=2 SV=1	Sus scrofa	2.46e-11	4	4	4	sp	A7TX81
Cops7A	Uncharacterized protein	-	6.36022	3.0303	>tr|F2Z5Q3|F2Z5Q3_PIG Uncharacterized protein OS=Sus scrofa GN=COPS7A PE=1 SV=1;>tr|I3LPD5|I3LPD5_PIG Uncharacterized protein OS=Sus scrofa PE=4 SV=1	Sus scrofa	4.9e-13	2	2	2	tr	F2Z5Q3;I3LPD5
Cops8	Uncharacterized protein	-	0.803833	13.1335	>tr|F1SM07|F1SM07_PIG Uncharacterized protein OS=Sus scrofa GN=COPS8 PE=1 SV=1	Sus scrofa	9.46e-16	3	3	3	tr	F1SM07
Copz1	Uncharacterized protein	-	153.266	124.549	>tr|F2Z5S7|F2Z5S7_PIG Uncharacterized protein OS=Sus scrofa GN=COPZ1 PE=1 SV=1	Sus scrofa	6.28e-75	4	4	4	tr	F2Z5S7
Coro1A	Uncharacterized protein	-	50.5855	60.8527	>tr|I3LR17|I3LR17_PIG Uncharacterized protein OS=Sus scrofa GN=CORO1A PE=1 SV=1	Sus scrofa	1.28e-40	9	9	9	tr	I3LR17
Coro1B	Coronin	-	111.347	59.8637	>tr|F1RUX1|F1RUX1_PIG Coronin OS=Sus scrofa GN=CORO1B PE=1 SV=2	Sus scrofa	1.76e-21	8	8	8	tr	F1RUX1
Coro1C	Coronin (Fragment)	-	30.2828	17.3093	>tr|F1RGA9|F1RGA9_PIG Coronin (Fragment) OS=Sus scrofa GN=CORO1C PE=1 SV=2;>tr|I3L920|I3L920_PIG Coronin OS=Sus scrofa GN=CORO1C PE=1 SV=1	Sus scrofa	2.84e-30	8	8	8	tr	F1RGA9;I3L920
Cotl1	Uncharacterized protein (Fragment)	-	31.5935	27.356	>tr|I3LI44|I3LI44_PIG Uncharacterized protein (Fragment) OS=Sus scrofa GN=COTL1 PE=1 SV=1	Sus scrofa	2.14e-09	4	4	4	tr	I3LI44
Cox4I1	Cytochrome c oxidase subunit 4 isoform 1, mitochondrial	TM	402.38	251.373	>tr|I3LER5|I3LER5_PIG Cytochrome c oxidase subunit 4 isoform 1, mitochondrial OS=Sus scrofa GN=COX4I1 PE=1 SV=1;>sp|Q95283|COX41_PIG Cytochrome c oxidase subunit 4 isoform 1, mitochondrial (Fragment) OS=Sus scrofa GN=COX4I1 PE=2 SV=1	Sus scrofa	8.67e-51	7	7	7	tr	I3LER5;Q95283
Cox5A	Uncharacterized protein	-	114.275	79.4419	>tr|F1SJ34|F1SJ34_PIG Uncharacterized protein OS=Sus scrofa GN=COX5A PE=1 SV=1	Sus scrofa	5.33e-11	3	3	3	tr	F1SJ34
Cox5B	Cytochrome c oxidase subunit 5B, mitochondrial	-	270.707	277.601	>sp|Q5S3G4|COX5B_PIG Cytochrome c oxidase subunit 5B, mitochondrial OS=Sus scrofa GN=COX5B PE=2 SV=1	Sus scrofa	4.78e-56	6	6	6	sp	Q5S3G4
Cox6A1	Cytochrome c oxidase subunit 6A, mitochondrial	-	2.43429	11.296	>tr|F1RJI7|F1RJI7_PIG Cytochrome c oxidase subunit 6A, mitochondrial OS=Sus scrofa GN=COX6A1 PE=1 SV=1	Sus scrofa	2.23e-05	2	2	2	tr	F1RJI7
Cox6B	Uncharacterized protein	-	59.7627	47.3666	>tr|F1RLH7|F1RLH7_PIG Uncharacterized protein OS=Sus scrofa GN=COX6B PE=1 SV=2	Sus scrofa	6.8e-26	5	5	5	tr	F1RLH7
Cox6C	Cytochrome c oxidase subunit 6C	TM	195.12	158.549	>tr|F1S0P0|F1S0P0_PIG Cytochrome c oxidase subunit 6C OS=Sus scrofa GN=COX6C PE=1 SV=1;>sp|A1XQT2|COX6C_PIG Cytochrome c oxidase subunit 6C OS=Sus scrofa GN=COX6C PE=3 SV=1	Sus scrofa	6.34e-18	6	6	6	tr	F1S0P0;A1XQT2
Cox7A1	Cytochrome c oxidase subunit 7A1, mitochondrial	TM	71.1072	72.6517	>sp|Q8SPJ9|CX7A1_PIG Cytochrome c oxidase subunit 7A1, mitochondrial OS=Sus scrofa GN=COX7A1 PE=3 SV=1	Sus scrofa	2.25e-07	2	2	2	sp	Q8SPJ9
Cp	Uncharacterized protein	SEC	13.9983	32.7043	>tr|F1SKB1|F1SKB1_PIG Uncharacterized protein OS=Sus scrofa GN=CP PE=1 SV=3;>tr|K7GQB8|K7GQB8_PIG Uncharacterized protein OS=Sus scrofa GN=CP PE=1 SV=1;>tr|K7GMZ8|K7GMZ8_PIG Uncharacterized protein (Fragment) OS=Sus scrofa GN=CP PE=1 SV=1	Sus scrofa	9.93e-39	8	8	8	tr	F1SKB1;K7GQB8;K7GMZ8
Cpi17	Protein phosphatase 1 regulatory subunit 14A	-	3.4767	0	>sp|O18734|PP14A_PIG Protein phosphatase 1 regulatory subunit 14A OS=Sus scrofa GN=CPI17 PE=1 SV=1	Sus scrofa	4.46e-39	2	2	2	sp	O18734
Cpne3	Uncharacterized protein	-	28.1684	20.7968	>tr|F1RXD5|F1RXD5_PIG Uncharacterized protein OS=Sus scrofa GN=CPNE3 PE=1 SV=1	Sus scrofa	6.66e-16	5	5	5	tr	F1RXD5
Cpox	Uncharacterized protein	-	2.18208	0	>tr|F1SK95|F1SK95_PIG Uncharacterized protein OS=Sus scrofa GN=CPOX PE=1 SV=2	Sus scrofa	0.00013425	2	2	2	tr	F1SK95
Cpped1	Uncharacterized protein	-	34.8977	17.1668	>tr|I3LF44|I3LF44_PIG Uncharacterized protein OS=Sus scrofa GN=CPPED1 PE=1 SV=1	Sus scrofa	3.35e-26	4	4	4	tr	I3LF44
Cpsf6	Uncharacterized protein (Fragment)	-	15.2497	12.7401	>tr|F1SH60|F1SH60_PIG Uncharacterized protein (Fragment) OS=Sus scrofa GN=CPSF6 PE=1 SV=1	Sus scrofa	3.37e-29	3	3	3	tr	F1SH60
Cpsf7	Uncharacterized protein	-	24.6987	18.0031	>tr|F1RKQ8|F1RKQ8_PIG Uncharacterized protein OS=Sus scrofa GN=CPSF7 PE=1 SV=1	Sus scrofa	1.14e-08	4	4	4	tr	F1RKQ8
Cpt2	Uncharacterized protein	-	3.82315	0	>tr|F1S764|F1S764_PIG Uncharacterized protein OS=Sus scrofa GN=CPT2 PE=1 SV=1	Sus scrofa	8.5e-07	3	3	3	tr	F1S764
Crabp1	Cellular retinoic acid binding protein 1	-	280.929	319.153	>tr|B3F0B7|B3F0B7_PIG Cellular retinoic acid binding protein 1 OS=Sus scrofa GN=CRABP1 PE=1 SV=1	Sus scrofa	1.34e-105	10	10	10	tr	B3F0B7
Creg1	Uncharacterized protein	SEC	4.02483	0	>tr|F1S268|F1S268_PIG Uncharacterized protein OS=Sus scrofa GN=CREG1 PE=1 SV=1	Sus scrofa	3.32e-05	2	2	2	tr	F1S268
Crem	Uncharacterized protein	-	0	0	>tr|K7GRJ3|K7GRJ3_PIG Uncharacterized protein OS=Sus scrofa GN=CREM PE=4 SV=1;>tr|K7GMB5|K7GMB5_PIG Uncharacterized protein OS=Sus scrofa GN=CREM PE=4 SV=1;>tr|K7GRN8|K7GRN8_PIG Uncharacterized protein OS=Sus scrofa GN=CREM PE=4 SV=1;>tr|K7GQ76|K7GQ76_PIG	Sus scrofa	6.36e-05	2	2	2	tr	K7GRJ3;K7GMB5;K7GRN8;K7GQ76;F1SHC5;K7GPD0;F1RUR5
Crisp3	Uncharacterized protein	SEC	127.341	96.8177	>tr|I3LVL5|I3LVL5_PIG Uncharacterized protein OS=Sus scrofa GN=CRISP3 PE=1 SV=1	Sus scrofa	1.14e-31	6	6	6	tr	I3LVL5
Crkl	Uncharacterized protein	-	19.9356	11.9084	>tr|F1RKX9|F1RKX9_PIG Uncharacterized protein OS=Sus scrofa GN=CRKL PE=1 SV=1	Sus scrofa	1e-27	6	6	6	tr	F1RKX9
Crocc	Uncharacterized protein	-	36.6404	24.0299	>tr|F1SUS1|F1SUS1_PIG Uncharacterized protein OS=Sus scrofa GN=CROCC PE=1 SV=2	Sus scrofa	1.05e-15	7	7	7	tr	F1SUS1
Cryl1	Lambda-crystallin homolog	-	201.257	221.838	>sp|Q8SQ26|CRYL1_PIG Lambda-crystallin homolog OS=Sus scrofa GN=CRYL1 PE=2 SV=3	Sus scrofa	3.36e-107	6	6	2	sp	Q8SQ26
Crym	Uncharacterized protein	-	19.2742	25.5435	>tr|F1RPC8|F1RPC8_PIG Uncharacterized protein OS=Sus scrofa GN=CRYM PE=1 SV=2	Sus scrofa	4.19e-52	5	5	5	tr	F1RPC8
Cryz	Quinone oxidoreductase	-	14.4857	9.16189	>sp|Q0MVN8|QOR_PIG Quinone oxidoreductase OS=Sus scrofa GN=CRYZ PE=2 SV=1;>tr|Q19QT8|Q19QT8_PIG Uncharacterized protein OS=Sus scrofa GN=CRYZ PE=1 SV=1	Sus scrofa	1.25e-08	4	4	4	sp	Q0MVN8;Q19QT8
Cs	Citrate synthase, mitochondrial	-	155.726	96.388	>sp|P00889|CISY_PIG Citrate synthase, mitochondrial OS=Sus scrofa GN=CS PE=1 SV=2;>tr|I3L6H2|I3L6H2_PIG Uncharacterized protein OS=Sus scrofa PE=4 SV=1	Sus scrofa	2.02e-22	6	6	6	sp	P00889;I3L6H2
Csde1	Uncharacterized protein	TM	13.9436	10.3987	>tr|F1SBS1|F1SBS1_PIG Uncharacterized protein OS=Sus scrofa GN=CSDE1 PE=1 SV=2	Sus scrofa	7.34e-16	4	4	4	tr	F1SBS1
Cse1L	Uncharacterized protein (Fragment)	-	4725.14	78.2556	>tr|I3LPP4|I3LPP4_PIG Uncharacterized protein (Fragment) OS=Sus scrofa GN=CSE1L PE=1 SV=1	Sus scrofa	2.81e-14	3	3	3	tr	I3LPP4
Csn1S1	Alpha-S1-casein	SEC	0	0	>sp|P39035|CASA1_PIG Alpha-S1-casein OS=Sus scrofa GN=CSN1S1 PE=2 SV=1	Sus scrofa	6.91e-14	2	2	2	sp	P39035
Csn2	Beta-casein	SEC	0	0	>sp|P39037|CASB_PIG Beta-casein OS=Sus scrofa GN=CSN2 PE=1 SV=1	Sus scrofa	9.75e-30	3	3	3	sp	P39037
Csnk1A1	Casein kinase I isoform alpha	-	3.25583	1.2822	>tr|F2Z4Z4|F2Z4Z4_PIG Casein kinase I isoform alpha OS=Sus scrofa GN=CSNK1A1 PE=1 SV=1	Sus scrofa	0.00012798	2	2	2	tr	F2Z4Z4
Csnk2B	Casein kinase II subunit beta	-	18.3942	10.2188	>tr|K7GPU8|K7GPU8_PIG Casein kinase II subunit beta OS=Sus scrofa GN=CSNK2B PE=1 SV=1;>sp|P67872|CSK2B_PIG Casein kinase II subunit beta OS=Sus scrofa GN=CSNK2B PE=2 SV=1;>tr|K7GQK6|K7GQK6_PIG Casein kinase II subunit beta OS=Sus scrofa GN=CSNK2B PE=1 SV=1	Sus scrofa	1.46e-11	2	2	2	tr	K7GPU8;P67872;K7GQK6
Csrp1	Uncharacterized protein	-	336.306	212.783	>tr|I3LL97|I3LL97_PIG Uncharacterized protein OS=Sus scrofa GN=CSRP1 PE=1 SV=1	Sus scrofa	1.36e-258	10	10	10	tr	I3LL97
Cstb	Cystatin-B	-	114.176	131.841	>sp|Q29290|CYTB_PIG Cystatin-B OS=Sus scrofa GN=CSTB PE=1 SV=1;>tr|I3LCR4|I3LCR4_PIG Cystatin-B (Fragment) OS=Sus scrofa GN=CSTB PE=1 SV=1	Sus scrofa	2.23e-66	6	6	6	sp	Q29290;I3LCR4
Cstf2	Uncharacterized protein	-	26.2064	10.4805	>tr|F1S1L9|F1S1L9_PIG Uncharacterized protein OS=Sus scrofa GN=CSTF2 PE=1 SV=2;>tr|K7GS58|K7GS58_PIG Uncharacterized protein OS=Sus scrofa GN=CSTF2 PE=1 SV=1;>tr|I3LE23|I3LE23_PIG Uncharacterized protein OS=Sus scrofa GN=CSTF2 PE=1 SV=1;>tr|K7GQE7|K7GQE7_P	Sus scrofa	2.45e-18	5	5	5	tr	F1S1L9;K7GS58;I3LE23;K7GQE7
Ctbp2	Uncharacterized protein (Fragment)	-	0	1.59419	>tr|F1SDN6|F1SDN6_PIG Uncharacterized protein (Fragment) OS=Sus scrofa GN=CTBP2 PE=1 SV=2	Sus scrofa	2.95e-15	4	4	4	tr	F1SDN6
Ctnna1	Uncharacterized protein	-	1036.44	644.542	>tr|F1RGJ2|F1RGJ2_PIG Uncharacterized protein OS=Sus scrofa GN=CTNNA1 PE=1 SV=2	Sus scrofa	0	38	38	36	tr	F1RGJ2
Ctnnb1	Beta-catenin	-	232.377	136.22	>tr|Q8WNW4|Q8WNW4_PIG Beta-catenin OS=Sus scrofa GN=CTNNB1 PE=1 SV=1;>tr|F1RX81|F1RX81_PIG Uncharacterized protein (Fragment) OS=Sus scrofa GN=LOC100627228 PE=4 SV=1	Sus scrofa	7.95e-185	17	14	14	tr	Q8WNW4;F1RX81
Ctnnd1	Uncharacterized protein	-	176.731	158.276	>tr|F1SJY6|F1SJY6_PIG Uncharacterized protein OS=Sus scrofa GN=CTNND1 PE=1 SV=2	Sus scrofa	3.53e-149	24	24	24	tr	F1SJY6
Ctsb	Cathepsin B	SEC	37.4307	11.787	>sp|A1E295|CATB_PIG Cathepsin B OS=Sus scrofa GN=CTSB PE=1 SV=1	Sus scrofa	3.07e-16	5	5	5	sp	A1E295
Ctsd	Cathepsin D	-	63.8753	44.1157	>sp|P00795|CATD_PIG Cathepsin D OS=Sus scrofa GN=CTSD PE=1 SV=2	Sus scrofa	9.99e-29	9	9	9	sp	P00795
Ctsl	Cathepsin L1	SEC	5.85377	0	>sp|Q28944|CATL1_PIG Cathepsin L1 OS=Sus scrofa GN=CTSL PE=2 SV=1	Sus scrofa	1.99e-06	2	2	2	sp	Q28944
Cul3	Uncharacterized protein	-	5.05223	7.78833	>tr|F1SR61|F1SR61_PIG Uncharacterized protein OS=Sus scrofa GN=CUL3 PE=1 SV=2	Sus scrofa	2.71e-07	2	2	2	tr	F1SR61
Cuta	Uncharacterized protein	TM	25.9231	30.1537	>tr|F1RZR6|F1RZR6_PIG Uncharacterized protein OS=Sus scrofa GN=CUTA PE=1 SV=1	Sus scrofa	2.47e-50	3	3	3	tr	F1RZR6
Cyb5A	Isoform 2 of Cytochrome b5	-	305.848	267.154	>sp|P00172-2|CYB5_PIG Isoform 2 of Cytochrome b5 OS=Sus scrofa GN=CYB5A;>sp|P00172|CYB5_PIG Cytochrome b5 OS=Sus scrofa GN=CYB5A PE=1 SV=3	Sus scrofa	3.45e-42	8	8	8	sp	P00172-2;P00172
Cyb5R3	NADH-cytochrome b5 reductase 3 (Fragment)	-	12.6582	11.5552	>sp|P83686|NB5R3_PIG NADH-cytochrome b5 reductase 3 (Fragment) OS=Sus scrofa GN=CYB5R3 PE=1 SV=1;>tr|F1SJQ5|F1SJQ5_PIG NADH-cytochrome b5 reductase 3 (Fragment) OS=Sus scrofa GN=CYB5R3 PE=1 SV=2	Sus scrofa	1.71e-09	3	3	3	sp	P83686;F1SJQ5
Cycs	Cytochrome c	-	349.93	228.872	>sp|P62895|CYC_PIG Cytochrome c OS=Sus scrofa GN=CYCS PE=1 SV=2;>P62894 SWISS-PROT:P62894 Cytochrome c - Bos taurus (Bovine).	Sus scrofa	2.95e-98	7	7	7	sp	P62895;CON__P62894
Cyfip2	Uncharacterized protein	-	3.43069	7.05254	>tr|F1RQE9|F1RQE9_PIG Uncharacterized protein OS=Sus scrofa GN=CYFIP2 PE=1 SV=2	Sus scrofa	7.08e-10	2	2	2	tr	F1RQE9
Cyp2B22	Uncharacterized protein	-	94.8911	48.9794	>tr|F1RHA1|F1RHA1_PIG Uncharacterized protein OS=Sus scrofa GN=CYP2B22 PE=1 SV=2	Sus scrofa	6.94e-45	7	7	7	tr	F1RHA1
Cytl1	Uncharacterized protein (Fragment)	SEC	16.2498	1.7404	>tr|F1S5H0|F1S5H0_PIG Uncharacterized protein (Fragment) OS=Sus scrofa GN=CYTL1 PE=4 SV=2	Sus scrofa	9.06e-33	3	3	3	tr	F1S5H0
Dag1	Dystroglycan	SEC	9.19948	1.56103	>sp|Q29243|DAG1_PIG Dystroglycan OS=Sus scrofa GN=DAG1 PE=2 SV=2	Sus scrofa	4.22e-08	3	3	3	sp	Q29243
Dars	Uncharacterized protein	-	18.7338	27.6595	>tr|F1S0D9|F1S0D9_PIG Uncharacterized protein OS=Sus scrofa GN=DARS PE=1 SV=1	Sus scrofa	6.53e-34	11	11	11	tr	F1S0D9
Dbi	Acyl-CoA-binding protein	-	502.026	351.467	>sp|P12026|ACBP_PIG Acyl-CoA-binding protein OS=Sus scrofa GN=DBI PE=1 SV=2	Sus scrofa	1.44e-34	3	3	3	sp	P12026
Dbnl	Uncharacterized protein	-	67.0904	56.5525	>tr|F1ST81|F1ST81_PIG Uncharacterized protein OS=Sus scrofa GN=DBNL PE=1 SV=1	Sus scrofa	1.76e-166	14	14	14	tr	F1ST81
Dbt	Uncharacterized protein	-	2.3835	3.06304	>tr|F1S563|F1S563_PIG Uncharacterized protein OS=Sus scrofa GN=DBT PE=1 SV=1	Sus scrofa	8.67e-05	2	2	2	tr	F1S563
Dcn	Decorin	SEC	259.311	229.809	>sp|Q9XSD9|PGS2_PIG Decorin OS=Sus scrofa GN=DCN PE=2 SV=1;>tr|F1SQ10|F1SQ10_PIG Decorin OS=Sus scrofa GN=DCN PE=1 SV=1;>sp|Q9XSD9-2|PGS2_PIG Isoform Short of Decorin OS=Sus scrofa GN=DCN	Sus scrofa	8.86e-77	9	9	9	sp	Q9XSD9;F1SQ10;Q9XSD9-2
Dcps	m7GpppX diphosphatase	-	82.5834	54.0443	>sp|Q8MIZ3|DCPS_PIG m7GpppX diphosphatase OS=Sus scrofa GN=DCPS PE=2 SV=1	Sus scrofa	6.21e-38	10	10	10	sp	Q8MIZ3
Dctn1	Uncharacterized protein	-	47.4772	36.2499	>tr|F1SNT8|F1SNT8_PIG Uncharacterized protein OS=Sus scrofa GN=DCTN1 PE=1 SV=2	Sus scrofa	2.23e-69	13	13	13	tr	F1SNT8
Dctn2	Uncharacterized protein (Fragment)	-	144.276	116.279	>tr|I3LN31|I3LN31_PIG Uncharacterized protein (Fragment) OS=Sus scrofa GN=DCTN2 PE=1 SV=1;>tr|I3LNF5|I3LNF5_PIG Uncharacterized protein (Fragment) OS=Sus scrofa GN=DCTN2 PE=1 SV=1;>tr|F1SKF9|F1SKF9_PIG Uncharacterized protein OS=Sus scrofa GN=LOC100519091	Sus scrofa	7.67e-99	10	10	10	tr	I3LN31;I3LNF5;F1SKF9;F1SL58
Ddah1	Uncharacterized protein (Fragment)	-	69.5003	89.1989	>tr|F1SEX0|F1SEX0_PIG Uncharacterized protein (Fragment) OS=Sus scrofa GN=DDAH1 PE=1 SV=2	Sus scrofa	2.81e-39	7	7	7	tr	F1SEX0
Ddb1	Uncharacterized protein	-	72.4818	39.5043	>tr|F1RIE2|F1RIE2_PIG Uncharacterized protein OS=Sus scrofa GN=DDB1 PE=1 SV=1	Sus scrofa	8.02e-56	15	15	15	tr	F1RIE2
Ddi2	Uncharacterized protein	-	19.8925	25.5316	>tr|F1SUU7|F1SUU7_PIG Uncharacterized protein OS=Sus scrofa GN=DDI2 PE=1 SV=1	Sus scrofa	1.85e-15	4	4	4	tr	F1SUU7
Ddost	Dolichyl-diphosphooligosaccharide--protein glycosyltransferase 48 kDa subunit	SEC	53.5159	20.5005	>tr|F1SU12|F1SU12_PIG Dolichyl-diphosphooligosaccharide--protein glycosyltransferase 48 kDa subunit OS=Sus scrofa GN=DDOST PE=1 SV=1;>sp|Q29381|OST48_PIG Dolichyl-diphosphooligosaccharide--protein glycosyltransferase 48 kDa subunit OS=Sus scrofa GN=DDOST P	Sus scrofa	4.69e-15	5	5	5	tr	F1SU12;Q29381
Ddt	Uncharacterized protein	-	55.801	52.2152	>tr|F1RL38|F1RL38_PIG Uncharacterized protein OS=Sus scrofa GN=DDT PE=1 SV=2	Sus scrofa	3.11e-36	6	6	6	tr	F1RL38
Ddx1	Uncharacterized protein	-	170.911	128.846	>tr|F1SCS1|F1SCS1_PIG Uncharacterized protein OS=Sus scrofa GN=DDX1 PE=1 SV=2	Sus scrofa	7.19e-90	12	12	5	tr	F1SCS1
Ddx17	Uncharacterized protein (Fragment)	SEC	680.44	563.098	>tr|F1SKQ0|F1SKQ0_PIG Uncharacterized protein (Fragment) OS=Sus scrofa GN=DDX17 PE=1 SV=2	Sus scrofa	1.04e-212	20	20	19	tr	F1SKQ0
Ddx19A	Uncharacterized protein	-	2.28109	0	>tr|I3LC00|I3LC00_PIG Uncharacterized protein OS=Sus scrofa GN=DDX19A PE=4 SV=1;>tr|F1S432|F1S432_PIG Uncharacterized protein OS=Sus scrofa GN=DDX19B PE=4 SV=2;>tr|I3LMJ8|I3LMJ8_PIG Uncharacterized protein OS=Sus scrofa PE=4 SV=1;>tr|I3LMM7|I3LMM7_PIG Unch	Sus scrofa	4.75e-15	2	2	2	tr	I3LC00;F1S432;I3LMJ8;I3LMM7
Ddx21	Uncharacterized protein	-	1.24344	1.91637	>tr|F1SUG7|F1SUG7_PIG Uncharacterized protein OS=Sus scrofa GN=DDX21 PE=1 SV=2	Sus scrofa	1.33e-09	4	4	4	tr	F1SUG7
Ddx23	Uncharacterized protein	-	46.6939	29.2732	>tr|I3LNN1|I3LNN1_PIG Uncharacterized protein OS=Sus scrofa GN=DDX23 PE=1 SV=1	Sus scrofa	6.18e-06	2	2	2	tr	I3LNN1
Ddx39B	Spliceosome RNA helicase DDX39B	-	344.892	293.579	>sp|Q29024|DX39B_PIG Spliceosome RNA helicase DDX39B OS=Sus scrofa GN=DDX39B PE=3 SV=2;>tr|F1SCH3|F1SCH3_PIG Uncharacterized protein OS=Sus scrofa GN=DDX39A PE=1 SV=2	Sus scrofa	7.38e-156	18	18	18	sp	Q29024;F1SCH3
Ddx3X	Uncharacterized protein	-	82.7124	43.7581	>tr|F1RX16|F1RX16_PIG Uncharacterized protein OS=Sus scrofa GN=DDX3X PE=1 SV=2;>tr|I3LDV0|I3LDV0_PIG Uncharacterized protein OS=Sus scrofa GN=LOC100624590 PE=3 SV=1	Sus scrofa	1.28e-45	12	11	11	tr	F1RX16;I3LDV0
Ddx46	Uncharacterized protein	-	27.5156	8.50958	>tr|I3LR20|I3LR20_PIG Uncharacterized protein OS=Sus scrofa GN=DDX46 PE=1 SV=1	Sus scrofa	2.45e-15	8	8	8	tr	I3LR20
Ddx6	DEAD (Asp-Glu-Ala-Asp) box helicase 6	-	10.4746	8.60942	>tr|F1SAJ5|F1SAJ5_PIG DEAD (Asp-Glu-Ala-Asp) box helicase 6 OS=Sus scrofa GN=DDX6 PE=1 SV=1	Sus scrofa	6.51e-15	6	6	6	tr	F1SAJ5
Decr1	Uncharacterized protein	-	153.597	102.867	>tr|F1RXF3|F1RXF3_PIG Uncharacterized protein OS=Sus scrofa GN=DECR1 PE=1 SV=1	Sus scrofa	4.79e-70	7	7	7	tr	F1RXF3
Dek	Uncharacterized protein	-	195.967	171.723	>tr|F1RUH5|F1RUH5_PIG Uncharacterized protein OS=Sus scrofa GN=DEK PE=1 SV=2	Sus scrofa	5.64e-72	9	9	9	tr	F1RUH5
Denr	Density-regulated protein	-	16.0286	20.8974	>tr|F1REW9|F1REW9_PIG Density-regulated protein OS=Sus scrofa GN=DENR PE=1 SV=2	Sus scrofa	1.09e-29	4	4	4	tr	F1REW9
Des	Desmin	-	90.7726	45.1981	>sp|P02540|DESM_PIG Desmin OS=Sus scrofa GN=DES PE=1 SV=4	Sus scrofa	3.03e-213	22	17	17	sp	P02540
Dhdh	Trans-1,2-dihydrobenzene-1,2-diol dehydrogenase	-	30.6562	26.5447	>sp|Q9TV69|DHDH_PIG Trans-1,2-dihydrobenzene-1,2-diol dehydrogenase OS=Sus scrofa GN=DHDH PE=1 SV=1	Sus scrofa	1.12e-29	8	8	8	sp	Q9TV69
Dhfr	Dihydrofolate reductase	-	13.9166	9.57021	>sp|P00377|DYR_PIG Dihydrofolate reductase OS=Sus scrofa GN=DHFR PE=1 SV=1;>tr|F1RF10|F1RF10_PIG Dihydrofolate reductase OS=Sus scrofa GN=DHFR PE=1 SV=1	Sus scrofa	4.02e-32	5	5	5	sp	P00377;F1RF10
Dhrs11	Uncharacterized protein	-	2.96795	0	>tr|F1S1B9|F1S1B9_PIG Uncharacterized protein OS=Sus scrofa GN=DHRS11 PE=1 SV=2	Sus scrofa	1.93e-26	4	4	4	tr	F1S1B9
Dhx15	Uncharacterized protein	-	20.6582	10.4607	>tr|F1S5A8|F1S5A8_PIG Uncharacterized protein OS=Sus scrofa GN=DHX15 PE=1 SV=1	Sus scrofa	5.48e-24	8	8	8	tr	F1S5A8
Dhx9	Uncharacterized protein	-	274.945	237.369	>tr|I3LHZ6|I3LHZ6_PIG Uncharacterized protein OS=Sus scrofa GN=DHX9 PE=1 SV=1	Sus scrofa	2.72e-204	30	30	29	tr	I3LHZ6
Diaph1	Uncharacterized protein	-	20.0984	40.0207	>tr|F1RMT5|F1RMT5_PIG Uncharacterized protein OS=Sus scrofa GN=DIAPH1 PE=1 SV=2	Sus scrofa	2.68e-41	10	10	10	tr	F1RMT5
Dis3	Uncharacterized protein	-	0	0	>tr|F1RHF7|F1RHF7_PIG Uncharacterized protein OS=Sus scrofa GN=DIS3 PE=1 SV=2	Sus scrofa	4.02e-06	2	2	2	tr	F1RHF7
Dkc1	Uncharacterized protein	-	36.2295	20.2959	>tr|F1RZ24|F1RZ24_PIG Uncharacterized protein OS=Sus scrofa GN=DKC1 PE=1 SV=1	Sus scrofa	1.87e-15	4	4	4	tr	F1RZ24
Dlat	Acetyltransferase component of pyruvate dehydrogenase complex	-	128.255	53.4257	>tr|F1SMB2|F1SMB2_PIG Acetyltransferase component of pyruvate dehydrogenase complex OS=Sus scrofa GN=DLAT PE=1 SV=2	Sus scrofa	9.16e-28	11	11	11	tr	F1SMB2
Dld	Dihydrolipoyl dehydrogenase, mitochondrial	-	90.0187	87.8781	>sp|P09623|DLDH_PIG Dihydrolipoyl dehydrogenase, mitochondrial OS=Sus scrofa GN=DLD PE=1 SV=1;>tr|F1SAF0|F1SAF0_PIG Dihydrolipoyl dehydrogenase OS=Sus scrofa GN=DLD PE=1 SV=1	Sus scrofa	6.12e-44	7	7	7	sp	P09623;F1SAF0
Dlg1	Uncharacterized protein	-	36.5196	25.754	>tr|K7GN86|K7GN86_PIG Uncharacterized protein OS=Sus scrofa GN=DLG1 PE=1 SV=1;>tr|K7GSP7|K7GSP7_PIG Uncharacterized protein OS=Sus scrofa GN=DLG1 PE=1 SV=1;>tr|F1SQX7|F1SQX7_PIG Uncharacterized protein OS=Sus scrofa GN=DLG1 PE=1 SV=2	Sus scrofa	3.34e-37	10	10	10	tr	K7GN86;K7GSP7;F1SQX7
Dlst	Dihydrolipoyllysine-residue succinyltransferase component of 2-oxoglutarate dehydrogenase complex, mitochondrial	-	121.536	102.28	>sp|Q9N0F1|ODO2_PIG Dihydrolipoyllysine-residue succinyltransferase component of 2-oxoglutarate dehydrogenase complex, mitochondrial OS=Sus scrofa GN=DLST PE=1 SV=1	Sus scrofa	1.99e-75	11	11	11	sp	Q9N0F1
Dmbt1	Isoform 2 of Deleted in malignant brain tumors 1 protein	-	85.4831	53.35	>sp|Q4A3R3-2|DMBT1_PIG Isoform 2 of Deleted in malignant brain tumors 1 protein OS=Sus scrofa GN=DMBT1;>sp|Q4A3R3|DMBT1_PIG Deleted in malignant brain tumors 1 protein OS=Sus scrofa GN=DMBT1 PE=2 SV=1	Sus scrofa	9.23e-51	11	11	11	sp	Q4A3R3-2;Q4A3R3
Dnaaf3	Uncharacterized protein	-	9.16678	8.58103	>tr|I3LAL4|I3LAL4_PIG Uncharacterized protein OS=Sus scrofa GN=DNAAF3 PE=4 SV=1	Sus scrofa	4.18e-05	2	2	2	tr	I3LAL4
Dnah1	Uncharacterized protein	-	8.53535	4.98632	>tr|I3LNF2|I3LNF2_PIG Uncharacterized protein OS=Sus scrofa GN=DNAH1 PE=4 SV=1	Sus scrofa	3.86e-14	7	6	6	tr	I3LNF2
Dnah10	Uncharacterized protein	-	9.06304	0	>tr|F1RFM8|F1RFM8_PIG Uncharacterized protein OS=Sus scrofa GN=DNAH10 PE=4 SV=2	Sus scrofa	4.61e-18	9	8	8	tr	F1RFM8
Dnah11	Uncharacterized protein	-	15.4888	12.4806	>tr|F1SC07|F1SC07_PIG Uncharacterized protein OS=Sus scrofa GN=DNAH11 PE=4 SV=2	Sus scrofa	2.17e-35	9	9	8	tr	F1SC07
Dnah8	Uncharacterized protein	-	7.29377	0.753439	>tr|F1RVR2|F1RVR2_PIG Uncharacterized protein OS=Sus scrofa GN=DNAH8 PE=4 SV=1	Sus scrofa	9.12e-08	4	3	3	tr	F1RVR2
Dnah9	Uncharacterized protein	-	18.9261	10.4321	>tr|F1SS52|F1SS52_PIG Uncharacterized protein OS=Sus scrofa GN=DNAH9 PE=4 SV=2	Sus scrofa	1.64e-20	7	7	7	tr	F1SS52
Dnai2	Uncharacterized protein	-	57.6868	50.6919	>tr|I3LLI7|I3LLI7_PIG Uncharacterized protein OS=Sus scrofa GN=DNAI2 PE=4 SV=1	Sus scrofa	3.2e-15	5	5	5	tr	I3LLI7
Dnaja1	Uncharacterized protein	-	78.3053	93.6767	>tr|F1SE73|F1SE73_PIG Uncharacterized protein OS=Sus scrofa GN=DNAJA1 PE=1 SV=1	Sus scrofa	1.9e-42	10	10	10	tr	F1SE73
Dnaja2	Uncharacterized protein	-	21.8125	14.2657	>tr|F1RP05|F1RP05_PIG Uncharacterized protein OS=Sus scrofa GN=DNAJA2 PE=1 SV=1	Sus scrofa	8.99e-25	6	6	6	tr	F1RP05
Dnaja3	Uncharacterized protein	SEC	14.2816	3.59815	>tr|I3LLG4|I3LLG4_PIG Uncharacterized protein OS=Sus scrofa GN=DNAJA3 PE=1 SV=1	Sus scrofa	2.22e-05	3	3	3	tr	I3LLG4
Dnaja4	PDJA1 chaperone	-	43.6018	49.9134	>tr|Q864B5|Q864B5_PIG PDJA1 chaperone OS=Sus scrofa GN=DNAJA4 PE=1 SV=1	Sus scrofa	3.6e-23	7	7	7	tr	Q864B5
Dnajb1	Uncharacterized protein	-	22.2032	29.6014	>tr|F1SCF5|F1SCF5_PIG Uncharacterized protein OS=Sus scrofa GN=DNAJB1 PE=1 SV=1;>tr|I3LHV8|I3LHV8_PIG Uncharacterized protein OS=Sus scrofa GN=DNAJB1 PE=1 SV=1	Sus scrofa	4.68e-29	9	9	9	tr	F1SCF5;I3LHV8
Dnajb11	Uncharacterized protein	SEC	9.46317	0	>tr|F1SFJ8|F1SFJ8_PIG Uncharacterized protein OS=Sus scrofa GN=DNAJB11 PE=1 SV=1	Sus scrofa	5.13e-07	2	2	2	tr	F1SFJ8
Dnajb13	Uncharacterized protein	-	85.9023	96.367	>tr|F1SUR7|F1SUR7_PIG Uncharacterized protein OS=Sus scrofa GN=DNAJB13 PE=4 SV=1	Sus scrofa	2.98e-56	15	15	15	tr	F1SUR7
Dnajb8	Uncharacterized protein	-	29.9403	23.3978	>tr|F1SPF8|F1SPF8_PIG Uncharacterized protein OS=Sus scrofa GN=DNAJB8 PE=4 SV=1	Sus scrofa	1.89e-17	3	3	3	tr	F1SPF8
Dnajc3	Uncharacterized protein	-	4.3279	3.03972	>tr|I3LBK9|I3LBK9_PIG Uncharacterized protein OS=Sus scrofa GN=DNAJC3 PE=1 SV=1	Sus scrofa	2.8e-05	2	2	2	tr	I3LBK9
Dnajc7	Uncharacterized protein	-	7.99292	7.33948	>tr|F1S0P4|F1S0P4_PIG Uncharacterized protein OS=Sus scrofa GN=DNAJC7 PE=1 SV=1	Sus scrofa	7.26e-08	3	3	3	tr	F1S0P4
Dnal1	Uncharacterized protein	-	53.1942	58.5927	>tr|F1S3J1|F1S3J1_PIG Uncharacterized protein OS=Sus scrofa GN=DNAL1 PE=4 SV=2	Sus scrofa	1.42e-15	7	7	7	tr	F1S3J1
Dnali1	Uncharacterized protein (Fragment)	-	282.451	293.351	>tr|I3LJ86|I3LJ86_PIG Uncharacterized protein (Fragment) OS=Sus scrofa GN=DNALI1 PE=4 SV=1	Sus scrofa	2.95e-52	12	12	12	tr	I3LJ86
Dnm2	Uncharacterized protein	-	137.975	100.604	>tr|F1S593|F1S593_PIG Uncharacterized protein OS=Sus scrofa GN=DNM2 PE=1 SV=2	Sus scrofa	7.06e-110	13	13	13	tr	F1S593
Dpcd	Uncharacterized protein	-	62.1657	87.4592	>tr|F1S8U0|F1S8U0_PIG Uncharacterized protein OS=Sus scrofa GN=DPCD PE=4 SV=1	Sus scrofa	8.25e-21	5	5	5	tr	F1S8U0
Dpp3	Uncharacterized protein	-	31.917	10.8073	>tr|I3LGH6|I3LGH6_PIG Uncharacterized protein OS=Sus scrofa PE=4 SV=1;>tr|F1RU52|F1RU52_PIG Uncharacterized protein OS=Sus scrofa GN=DPP3 PE=1 SV=1	Sus scrofa	1.9e-34	5	5	5	tr	I3LGH6;F1RU52
Dpp7	Uncharacterized protein	-	8.74686	0	>tr|I3LU34|I3LU34_PIG Uncharacterized protein OS=Sus scrofa GN=DPP7 PE=1 SV=1	Sus scrofa	1.55e-05	2	2	2	tr	I3LU34
Dpy30	Uncharacterized protein	-	26.9325	61.4276	>tr|F2Z5F7|F2Z5F7_PIG Uncharacterized protein OS=Sus scrofa GN=DPY30 PE=1 SV=1	Sus scrofa	8.23e-47	4	4	4	tr	F2Z5F7
Dpyd	Dihydropyrimidine dehydrogenase [NADP(+)]	-	14.6861	1.29195	>sp|Q28943|DPYD_PIG Dihydropyrimidine dehydrogenase [NADP(+)] OS=Sus scrofa GN=DPYD PE=1 SV=1;>tr|F1S550|F1S550_PIG Dihydropyrimidine dehydrogenase [NADP(+)] OS=Sus scrofa GN=DPYD PE=1 SV=2	Sus scrofa	6.78e-15	5	5	5	sp	Q28943;F1S550
Dpysl2	Uncharacterized protein	-	605.587	276.576	>tr|I3LJE2|I3LJE2_PIG Uncharacterized protein OS=Sus scrofa GN=DPYSL2 PE=1 SV=1	Sus scrofa	0	28	28	25	tr	I3LJE2
Drc1	Uncharacterized protein (Fragment)	-	3.26952	0	>tr|F1SDN3|F1SDN3_PIG Uncharacterized protein (Fragment) OS=Sus scrofa GN=DRC1 PE=4 SV=1	Sus scrofa	4.51e-07	3	3	3	tr	F1SDN3
Dsg2	Uncharacterized protein	-	76.6052	87.9289	>tr|I3L6D7|I3L6D7_PIG Uncharacterized protein OS=Sus scrofa GN=DSG2 PE=1 SV=1;>tr|I3LIM4|I3LIM4_PIG Uncharacterized protein (Fragment) OS=Sus scrofa GN=DSG2 PE=1 SV=1	Sus scrofa	1.43e-89	14	14	14	tr	I3L6D7;I3LIM4
Dsp	Uncharacterized protein	-	609.776	449.844	>tr|F1RW75|F1RW75_PIG Uncharacterized protein OS=Sus scrofa GN=DSP PE=1 SV=2	Sus scrofa	0	74	74	74	tr	F1RW75
Dstn	Destrin (Fragment)	-	407.995	373.107	>tr|F2Z5I9|F2Z5I9_PIG Destrin (Fragment) OS=Sus scrofa GN=DSTN PE=1 SV=1;>sp|P60982|DEST_PIG Destrin OS=Sus scrofa GN=DSTN PE=1 SV=3	Sus scrofa	3.09e-121	12	11	11	tr	F2Z5I9;P60982
Dusp3	Uncharacterized protein	-	35.5936	6.13218	>tr|I3LCX3|I3LCX3_PIG Uncharacterized protein OS=Sus scrofa GN=DUSP3 PE=1 SV=1	Sus scrofa	1.75e-18	5	5	5	tr	I3LCX3
Dydc2	Uncharacterized protein	-	71.714	65.1688	>tr|F1SEQ8|F1SEQ8_PIG Uncharacterized protein OS=Sus scrofa GN=DYDC2 PE=4 SV=2;>tr|I3LV54|I3LV54_PIG Uncharacterized protein OS=Sus scrofa GN=DYDC2 PE=4 SV=1	Sus scrofa	5.41e-49	9	9	9	tr	F1SEQ8;I3LV54
Dync1I2	Uncharacterized protein	-	138.045	90.0369	>tr|F1S087|F1S087_PIG Uncharacterized protein OS=Sus scrofa GN=DYNC1I2 PE=1 SV=2	Sus scrofa	4.98e-73	8	8	8	tr	F1S087
Dync1Li2	Uncharacterized protein	-	25.8311	22.6309	>tr|I3LQU0|I3LQU0_PIG Uncharacterized protein OS=Sus scrofa GN=DYNC1LI2 PE=1 SV=1	Sus scrofa	6.19e-27	4	4	4	tr	I3LQU0
Dynll2	Uncharacterized protein	-	1.76132	0	>tr|F2Z536|F2Z536_PIG Uncharacterized protein OS=Sus scrofa GN=DYNLL2 PE=1 SV=1	Sus scrofa	2.83e-59	5	2	2	tr	F2Z536
Dynlrb1	Uncharacterized protein	-	127.861	108.526	>tr|F1S4Y6|F1S4Y6_PIG Uncharacterized protein OS=Sus scrofa GN=DYNLRB1 PE=1 SV=2	Sus scrofa	5.63e-29	7	7	7	tr	F1S4Y6
Dynlt1	Uncharacterized protein	-	31.9641	46.3393	>tr|F1SB44|F1SB44_PIG Uncharacterized protein OS=Sus scrofa GN=DYNLT1 PE=1 SV=1	Sus scrofa	5.78e-34	3	3	3	tr	F1SB44
Ech1	Uncharacterized protein	-	19.8108	5.79937	>tr|I3LJJ4|I3LJJ4_PIG Uncharacterized protein OS=Sus scrofa GN=ECH1 PE=1 SV=1	Sus scrofa	6.85e-08	3	3	3	tr	I3LJJ4
Echdc1	Uncharacterized protein (Fragment)	-	14.3681	0	>tr|F1S2X3|F1S2X3_PIG Uncharacterized protein (Fragment) OS=Sus scrofa GN=ECHDC1 PE=1 SV=2	Sus scrofa	7.21e-75	6	6	4	tr	F1S2X3
Echdc1	Uncharacterized protein	-	17.3145	9.36526	>tr|I3LQ42|I3LQ42_PIG Uncharacterized protein OS=Sus scrofa GN=ECHDC1 PE=1 SV=1	Sus scrofa	5.61e-14	4	2	2	tr	I3LQ42
Echs1	Uncharacterized protein	-	759.235	396.829	>tr|F1SAC1|F1SAC1_PIG Uncharacterized protein OS=Sus scrofa GN=ECHS1 PE=1 SV=2	Sus scrofa	3.14e-275	7	7	2	tr	F1SAC1
Eci1	Uncharacterized protein	SEC	2.99687	3.38185	>tr|I3LLH8|I3LLH8_PIG Uncharacterized protein OS=Sus scrofa GN=ECI1 PE=1 SV=1	Sus scrofa	2.14e-05	2	2	2	tr	I3LLH8
Edc4	Uncharacterized protein (Fragment)	-	4.42199	2.70692	>tr|I3LQE2|I3LQE2_PIG Uncharacterized protein (Fragment) OS=Sus scrofa PE=4 SV=1;>tr|F1S2J4|F1S2J4_PIG Uncharacterized protein OS=Sus scrofa GN=EDC4 PE=4 SV=2;>tr|I3L6D0|I3L6D0_PIG Uncharacterized protein (Fragment) OS=Sus scrofa PE=4 SV=1	Sus scrofa	1.55e-11	2	2	2	tr	I3LQE2;F1S2J4;I3L6D0
Eea1	Uncharacterized protein	-	12.2273	11.7825	>tr|F1SQ11|F1SQ11_PIG Uncharacterized protein OS=Sus scrofa GN=EEA1 PE=1 SV=2	Sus scrofa	8.14e-56	15	15	15	tr	F1SQ11
Eef1A	Elongation factor 1-alpha	-	5186.1	5435.76	>tr|Q0PY11|Q0PY11_PIG Elongation factor 1-alpha OS=Sus scrofa GN=EEF1A PE=1 SV=1	Sus scrofa	0	27	27	17	tr	Q0PY11
Eef1B2	Uncharacterized protein	-	498.547	288.024	>tr|F1SHD6|F1SHD6_PIG Uncharacterized protein OS=Sus scrofa GN=EEF1B2 PE=1 SV=1	Sus scrofa	6.13e-191	9	6	6	tr	F1SHD6
Eef1E1	Uncharacterized protein	-	18.0989	11.8816	>tr|F1RVA1|F1RVA1_PIG Uncharacterized protein OS=Sus scrofa GN=EEF1E1 PE=1 SV=1	Sus scrofa	2.29e-43	2	2	2	tr	F1RVA1
Eef1G	Elongation factor 1-gamma	-	290.788	241.607	>tr|F1RPW9|F1RPW9_PIG Elongation factor 1-gamma OS=Sus scrofa GN=EEF1G PE=1 SV=1;>sp|Q29387|EF1G_PIG Elongation factor 1-gamma (Fragment) OS=Sus scrofa GN=EEF1G PE=2 SV=2	Sus scrofa	1.21e-88	15	15	15	tr	F1RPW9;Q29387
Eef2	Uncharacterized protein	-	1587.8	1478.41	>tr|I3LII3|I3LII3_PIG Uncharacterized protein OS=Sus scrofa GN=EEF2 PE=1 SV=1	Sus scrofa	0	46	46	45	tr	I3LII3
Efhc1	Uncharacterized protein	-	147.23	140.943	>tr|F1S7E5|F1S7E5_PIG Uncharacterized protein OS=Sus scrofa GN=EFHC1 PE=4 SV=1	Sus scrofa	5.61e-146	18	18	18	tr	F1S7E5
Efhc2	Uncharacterized protein (Fragment)	-	3.82183	6.01434	>tr|K7GSU4|K7GSU4_PIG Uncharacterized protein (Fragment) OS=Sus scrofa GN=EFHC2 PE=4 SV=1	Sus scrofa	1.91e-29	11	11	8	tr	K7GSU4
Efhd2	Uncharacterized protein	-	72.7682	69.6744	>tr|F1SUW3|F1SUW3_PIG Uncharacterized protein OS=Sus scrofa GN=EFHD2 PE=1 SV=1	Sus scrofa	2.68e-50	6	6	6	tr	F1SUW3
Eftud2	Uncharacterized protein	-	67.1865	27.3619	>tr|F1RQZ9|F1RQZ9_PIG Uncharacterized protein OS=Sus scrofa GN=EFTUD2 PE=1 SV=2	Sus scrofa	1.56e-29	11	10	10	tr	F1RQZ9
Ehd1	Uncharacterized protein	-	30.7421	8.63026	>tr|F1RQR4|F1RQR4_PIG Uncharacterized protein OS=Sus scrofa GN=EHD1 PE=1 SV=2	Sus scrofa	3.06e-25	5	5	5	tr	F1RQR4
Ehd2	Uncharacterized protein	-	70.6879	50.3405	>tr|I3LD72|I3LD72_PIG Uncharacterized protein OS=Sus scrofa GN=EHD2 PE=1 SV=1	Sus scrofa	7.45e-54	14	14	14	tr	I3LD72
Eif1	Uncharacterized protein	-	131.981	115.725	>tr|F2Z553|F2Z553_PIG Uncharacterized protein OS=Sus scrofa GN=EIF1 PE=1 SV=1;>tr|K7GPE2|K7GPE2_PIG Uncharacterized protein OS=Sus scrofa GN=LOC414417 PE=4 SV=1;>sp|P61220|EIF1B_PIG Eukaryotic translation initiation factor 1b OS=Sus scrofa GN=EIF1B PE=3 SV	Sus scrofa	3.46e-127	5	5	5	tr	F2Z553;K7GPE2;P61220
Eif1Ay	Uncharacterized protein	-	38.3192	34.4453	>tr|I3LAQ2|I3LAQ2_PIG Uncharacterized protein OS=Sus scrofa GN=EIF1AY PE=3 SV=1;>tr|F1SQN5|F1SQN5_PIG Uncharacterized protein OS=Sus scrofa GN=EIF1AX PE=3 SV=1;>tr|K7GL60|K7GL60_PIG Uncharacterized protein OS=Sus scrofa GN=EIF1AX PE=3 SV=1	Sus scrofa	3.03e-08	3	3	3	tr	I3LAQ2;F1SQN5;K7GL60
Eif2A	Eukaryotic translation initiation factor 2 subunit 1 (Fragment)	-	5.55287	4.95271	>tr|F1SJN5|F1SJN5_PIG Eukaryotic translation initiation factor 2 subunit 1 (Fragment) OS=Sus scrofa GN=EIF2A PE=1 SV=2	Sus scrofa	6.59e-06	2	2	2	tr	F1SJN5
Eif2S1	Eukaryotic translation initiation factor 2 subunit 1	-	49.8912	64.5768	>tr|F2Z5J8|F2Z5J8_PIG Eukaryotic translation initiation factor 2 subunit 1 OS=Sus scrofa GN=EIF2S1 PE=1 SV=1	Sus scrofa	1.3e-62	9	9	9	tr	F2Z5J8
Eif3A	Eukaryotic translation initiation factor 3 subunit A	-	66.6	84.4177	>tr|F1S4P6|F1S4P6_PIG Eukaryotic translation initiation factor 3 subunit A OS=Sus scrofa GN=EIF3A PE=1 SV=1	Sus scrofa	1.41e-60	24	24	24	tr	F1S4P6
Eif3D	Eukaryotic translation initiation factor 3 subunit D	-	32.5977	25.1434	>tr|F1SKJ5|F1SKJ5_PIG Eukaryotic translation initiation factor 3 subunit D OS=Sus scrofa GN=EIF3D PE=1 SV=1	Sus scrofa	2.17e-15	5	5	5	tr	F1SKJ5
Eif3E	Eukaryotic translation initiation factor 3 subunit E	-	11.4329	5.0732	>tr|F1S1G0|F1S1G0_PIG Eukaryotic translation initiation factor 3 subunit E OS=Sus scrofa GN=EIF3E PE=1 SV=2	Sus scrofa	1.56e-22	5	5	5	tr	F1S1G0
Eif3G	Eukaryotic translation initiation factor 3 subunit G	-	64.9775	47.6242	>tr|F1S3I3|F1S3I3_PIG Eukaryotic translation initiation factor 3 subunit G OS=Sus scrofa GN=EIF3G PE=1 SV=2	Sus scrofa	1.31e-50	3	3	3	tr	F1S3I3
Eif3H	Eukaryotic translation initiation factor 3 subunit H	-	36.7862	31.4	>tr|F1S1J9|F1S1J9_PIG Eukaryotic translation initiation factor 3 subunit H OS=Sus scrofa GN=EIF3H PE=1 SV=2	Sus scrofa	6.05e-22	5	5	5	tr	F1S1J9
Eif3I	Eukaryotic translation initiation factor 3 subunit I	-	42.304	42.1592	>tr|F1SV90|F1SV90_PIG Eukaryotic translation initiation factor 3 subunit I OS=Sus scrofa GN=EIF3I PE=1 SV=2	Sus scrofa	2.22e-33	6	6	6	tr	F1SV90
Eif3J	Eukaryotic translation initiation factor 3 subunit J	-	69.202	50.6939	>tr|F1SN05|F1SN05_PIG Eukaryotic translation initiation factor 3 subunit J OS=Sus scrofa GN=EIF3J PE=1 SV=1	Sus scrofa	5.6e-35	5	5	5	tr	F1SN05
Eif3K	Eukaryotic translation initiation factor 3 subunit K	-	24.9548	15.4032	>tr|F1RI41|F1RI41_PIG Eukaryotic translation initiation factor 3 subunit K OS=Sus scrofa GN=EIF3K PE=1 SV=2	Sus scrofa	7.47e-07	2	2	2	tr	F1RI41
Eif3L	Eukaryotic translation initiation factor 3 subunit L	-	85.4947	47.4403	>tr|F1SKN5|F1SKN5_PIG Eukaryotic translation initiation factor 3 subunit L OS=Sus scrofa GN=EIF3L PE=1 SV=2	Sus scrofa	1.5e-34	6	6	6	tr	F1SKN5
Eif3M	Eukaryotic translation initiation factor 3 subunit M	-	210.524	93.3799	>tr|F1SGR0|F1SGR0_PIG Eukaryotic translation initiation factor 3 subunit M OS=Sus scrofa GN=EIF3M PE=1 SV=1	Sus scrofa	6.64e-20	7	7	7	tr	F1SGR0
Eif4A1	Uncharacterized protein (Fragment)	-	118.193	114.122	>tr|I3LLD5|I3LLD5_PIG Uncharacterized protein (Fragment) OS=Sus scrofa PE=3 SV=1;>tr|A6M928|A6M928_PIG Eukaryotic translation initiation factor 4A isoform 1 OS=Sus scrofa GN=EIF4A1 PE=1 SV=1	Sus scrofa	5.16e-142	15	8	8	tr	I3LLD5;A6M928
Eif4A2	Eukaryotic translation initiation factor 4A isoform 2	-	426.852	272.858	>tr|A6M930|A6M930_PIG Eukaryotic translation initiation factor 4A isoform 2 OS=Sus scrofa GN=EIF4A2 PE=1 SV=1	Sus scrofa	7e-117	16	16	9	tr	A6M930
Eif4A3	Eukaryotic initiation factor 4A-III	-	124.967	89.0946	>sp|A6M931|IF4A3_PIG Eukaryotic initiation factor 4A-III OS=Sus scrofa GN=EIF4A3 PE=2 SV=1;>tr|F1RZ83|F1RZ83_PIG Eukaryotic initiation factor 4A-III OS=Sus scrofa GN=EIF4A3 PE=1 SV=2	Sus scrofa	5.06e-59	10	8	8	sp	A6M931;F1RZ83
Eif4E	Uncharacterized protein	-	65.081	18.1827	>tr|F1S0B9|F1S0B9_PIG Uncharacterized protein OS=Sus scrofa GN=EIF4E PE=1 SV=1	Sus scrofa	2.15e-14	3	3	3	tr	F1S0B9
Eif4G1	Uncharacterized protein	-	69.6195	73.8834	>tr|I3LMH4|I3LMH4_PIG Uncharacterized protein OS=Sus scrofa GN=EIF4G1 PE=1 SV=1	Sus scrofa	3.41e-72	15	15	15	tr	I3LMH4
Eif4H	Uncharacterized protein	-	193.467	114.23	>tr|I3L594|I3L594_PIG Uncharacterized protein OS=Sus scrofa GN=EIF4H PE=1 SV=1;>tr|I3LRD5|I3LRD5_PIG Uncharacterized protein OS=Sus scrofa GN=EIF4H PE=1 SV=1	Sus scrofa	2.97e-71	6	6	6	tr	I3L594;I3LRD5
Eif5A	Eukaryotic translation initiation factor 5A	-	320.38	333.34	>tr|F2Z5M3|F2Z5M3_PIG Eukaryotic translation initiation factor 5A OS=Sus scrofa GN=EIF5A PE=1 SV=1	Sus scrofa	9.02e-248	8	8	8	tr	F2Z5M3
Eif5B	Uncharacterized protein	-	146.575	45.4183	>tr|I3L8K4|I3L8K4_PIG Uncharacterized protein OS=Sus scrofa GN=EIF5B PE=1 SV=1;>tr|F1STE8|F1STE8_PIG Uncharacterized protein OS=Sus scrofa GN=EIF5B PE=1 SV=2	Sus scrofa	1.82e-37	10	10	10	tr	I3L8K4;F1STE8
Eif6	Uncharacterized protein (Fragment)	-	0	6.62957	>tr|I3L8I5|I3L8I5_PIG Uncharacterized protein (Fragment) OS=Sus scrofa GN=EIF6 PE=1 SV=1	Sus scrofa	8.27e-23	4	4	4	tr	I3L8I5
Elavl1	ELAV-like protein	-	329.322	413.165	>tr|D3K5N7|D3K5N7_PIG ELAV-like protein OS=Sus scrofa GN=ELAVL1 PE=1 SV=1	Sus scrofa	5.55e-82	14	14	14	tr	D3K5N7
Eml4	Uncharacterized protein (Fragment)	-	13.8677	13.8404	>tr|F1S4U9|F1S4U9_PIG Uncharacterized protein (Fragment) OS=Sus scrofa GN=EML4 PE=1 SV=2	Sus scrofa	1.14e-30	4	4	4	tr	F1S4U9
Enah	Uncharacterized protein (Fragment)	-	9.09304	6.90649	>tr|F1S8S4|F1S8S4_PIG Uncharacterized protein (Fragment) OS=Sus scrofa GN=ENAH PE=1 SV=2	Sus scrofa	8.72e-07	3	3	3	tr	F1S8S4
Enkd1	Uncharacterized protein	-	0	0	>tr|I3LNR1|I3LNR1_PIG Uncharacterized protein OS=Sus scrofa GN=ENKD1 PE=4 SV=1	Sus scrofa	1.86e-06	2	2	2	tr	I3LNR1
Eno1	Enolase	-	8780.73	6829.62	>tr|I3LK59|I3LK59_PIG Enolase OS=Sus scrofa GN=ENO1 PE=1 SV=1	Sus scrofa	0	25	25	20	tr	I3LK59
Eno3	Beta-enolase	-	551.15	590.643	>sp|Q1KYT0|ENOB_PIG Beta-enolase OS=Sus scrofa GN=ENO3 PE=2 SV=1;>tr|F1RFY2|F1RFY2_PIG Beta-enolase OS=Sus scrofa GN=ENO3 PE=1 SV=1	Sus scrofa	0	21	16	12	sp	Q1KYT0;F1RFY2
Enoph1	Uncharacterized protein	-	2.18371	0.46389	>tr|F1RVD2|F1RVD2_PIG Uncharacterized protein OS=Sus scrofa GN=ENOPH1 PE=1 SV=1	Sus scrofa	8.77e-13	4	4	4	tr	F1RVD2
Enosf1	Uncharacterized protein	-	1.23807	0	>tr|I3LC92|I3LC92_PIG Uncharacterized protein OS=Sus scrofa GN=ENOSF1 PE=1 SV=1	Sus scrofa	5.18e-07	2	2	2	tr	I3LC92
Enpp6	Ectonucleotide pyrophosphatase/phosphodiesterase family member 6	SEC	0	0	>sp|Q58D68|ENPP6_PIG Ectonucleotide pyrophosphatase/phosphodiesterase family member 6 OS=Sus scrofa GN=ENPP6 PE=2 SV=2;>tr|I3L8R7|I3L8R7_PIG Uncharacterized protein (Fragment) OS=Sus scrofa PE=4 SV=1;>tr|F1RSZ8|F1RSZ8_PIG Uncharacterized protein OS=Sus scr	Sus scrofa	1.42e-28	5	5	5	sp	Q58D68;I3L8R7;F1RSZ8
Ensa	Alpha-endosulfine (Fragment)	-	30.5635	21.2757	>tr|F1SS77|F1SS77_PIG Alpha-endosulfine (Fragment) OS=Sus scrofa GN=ENSA PE=1 SV=1;>sp|P68211|ENSA_PIG Alpha-endosulfine OS=Sus scrofa GN=ENSA PE=1 SV=1	Sus scrofa	1.52e-20	4	4	3	tr	F1SS77;P68211
Epb41	Uncharacterized protein	-	0	1.75026	>tr|F1STL6|F1STL6_PIG Uncharacterized protein OS=Sus scrofa GN=EPB41 PE=1 SV=2	Sus scrofa	2.11e-17	3	3	3	tr	F1STL6
Epb41L1	Uncharacterized protein	-	21.1423	27.9085	>tr|F1S485|F1S485_PIG Uncharacterized protein OS=Sus scrofa GN=EPB41L1 PE=1 SV=2	Sus scrofa	1.48e-35	13	12	12	tr	F1S485
Epb41L2	Uncharacterized protein	-	54.1643	22.978	>tr|F1S3M9|F1S3M9_PIG Uncharacterized protein OS=Sus scrofa GN=EPB41L2 PE=1 SV=2	Sus scrofa	1.31e-68	14	14	5	tr	F1S3M9
Epb42	Uncharacterized protein (Fragment)	-	0	0	>tr|F1SI48|F1SI48_PIG Uncharacterized protein (Fragment) OS=Sus scrofa GN=EPB42 PE=1 SV=2	Sus scrofa	3.22e-37	4	4	4	tr	F1SI48
Ephx1	Epoxide hydrolase 1	SEC	421.43	307.944	>sp|P79381|HYEP_PIG Epoxide hydrolase 1 OS=Sus scrofa GN=EPHX1 PE=2 SV=1	Sus scrofa	6.57e-108	15	15	15	sp	P79381
Ephx2	Bifunctional epoxide hydrolase 2	-	17.0414	5.14111	>sp|Q6Q2C2|HYES_PIG Bifunctional epoxide hydrolase 2 OS=Sus scrofa GN=EPHX2 PE=2 SV=1;>tr|F1RJS3|F1RJS3_PIG Bifunctional epoxide hydrolase 2 OS=Sus scrofa GN=EPHX2 PE=1 SV=2	Sus scrofa	1.45e-14	4	4	4	sp	Q6Q2C2;F1RJS3
Epn3	Uncharacterized protein	-	14.4612	6.98015	>tr|F1RT98|F1RT98_PIG Uncharacterized protein OS=Sus scrofa GN=EPN3 PE=1 SV=1	Sus scrofa	7.93e-06	2	2	2	tr	F1RT98
Eprs	Uncharacterized protein	TM	187.908	164.323	>tr|F1S9K5|F1S9K5_PIG Uncharacterized protein OS=Sus scrofa GN=EPRS PE=1 SV=1	Sus scrofa	3.62e-203	27	27	27	tr	F1S9K5
Eps8	Uncharacterized protein (Fragment)	-	1.68849	0	>tr|F1SQX2|F1SQX2_PIG Uncharacterized protein (Fragment) OS=Sus scrofa GN=EPS8 PE=1 SV=2;>tr|I3LP99|I3LP99_PIG Uncharacterized protein OS=Sus scrofa GN=LOC100738373 PE=4 SV=1	Sus scrofa	8.39e-06	2	2	2	tr	F1SQX2;I3LP99
Eps8L2	Uncharacterized protein	-	4.57271	1.61434	>tr|F1RYY5|F1RYY5_PIG Uncharacterized protein OS=Sus scrofa GN=EPS8L2 PE=1 SV=1	Sus scrofa	2.07e-26	4	4	4	tr	F1RYY5
Epyc	Uncharacterized protein	SEC	1.39396	0	>tr|F1SPZ8|F1SPZ8_PIG Uncharacterized protein OS=Sus scrofa GN=EPYC PE=4 SV=1	Sus scrofa	0.00016695	3	3	3	tr	F1SPZ8
Erh	Enhancer of rudimentary homolog	-	277.126	222.255	>tr|F2Z5J5|F2Z5J5_PIG Enhancer of rudimentary homolog OS=Sus scrofa GN=ERH PE=1 SV=1	Sus scrofa	4.34e-235	5	5	5	tr	F2Z5J5
Erich3	Uncharacterized protein	-	618.043	613.598	>tr|F1S9P6|F1S9P6_PIG Uncharacterized protein OS=Sus scrofa GN=ERICH3 PE=4 SV=2	Sus scrofa	1.76e-256	40	40	40	tr	F1S9P6
Erich5	Uncharacterized protein (Fragment)	-	143.645	150.201	>tr|I3LF95|I3LF95_PIG Uncharacterized protein (Fragment) OS=Sus scrofa GN=ERICH5 PE=4 SV=1	Sus scrofa	2.88e-58	11	11	2	tr	I3LF95
Erlin1	ER lipid raft-associated 1	TM	4.53819	0	>tr|B8XSJ1|B8XSJ1_PIG ER lipid raft-associated 1 OS=Sus scrofa GN=ERLIN1 PE=1 SV=1	Sus scrofa	3.77e-22	4	2	2	tr	B8XSJ1
Erlin2	Uncharacterized protein	SEC	59.6166	33.6461	>tr|F1RX83|F1RX83_PIG Uncharacterized protein OS=Sus scrofa GN=ERLIN2 PE=1 SV=2	Sus scrofa	4.46e-35	6	6	4	tr	F1RX83
Ero1L	ERO1-like protein alpha	SEC	29.2031	14.5463	>sp|B6CVD7|ERO1A_PIG ERO1-like protein alpha OS=Sus scrofa GN=ERO1L PE=2 SV=1	Sus scrofa	3.03e-19	4	4	4	sp	B6CVD7
Erp29	Uncharacterized protein (Fragment)	SEC	241.187	229.885	>tr|F1RJM2|F1RJM2_PIG Uncharacterized protein (Fragment) OS=Sus scrofa GN=ERP29 PE=1 SV=1	Sus scrofa	3.34e-88	10	10	10	tr	F1RJM2
Erp44	Uncharacterized protein	-	24.3396	9.39962	>tr|F1SSD2|F1SSD2_PIG Uncharacterized protein OS=Sus scrofa GN=ERP44 PE=1 SV=2	Sus scrofa	1.92e-32	4	4	4	tr	F1SSD2
Esd	S-formylglutathione hydrolase	-	190.376	184.97	>sp|Q9GJT2|ESTD_PIG S-formylglutathione hydrolase OS=Sus scrofa GN=ESD PE=2 SV=1	Sus scrofa	1.15e-74	10	10	10	sp	Q9GJT2
Esrp1	Uncharacterized protein	-	0	0	>tr|F1RY52|F1RY52_PIG Uncharacterized protein OS=Sus scrofa GN=ESRP1 PE=4 SV=2	Sus scrofa	0.0002426	2	2	2	tr	F1RY52
Esyt2	Uncharacterized protein (Fragment)	-	2.21352	0	>tr|F1SHW1|F1SHW1_PIG Uncharacterized protein (Fragment) OS=Sus scrofa GN=ESYT2 PE=1 SV=2	Sus scrofa	0.00018803	2	2	2	tr	F1SHW1
Etf1	Uncharacterized protein	-	46.4965	31.9532	>tr|F2Z505|F2Z505_PIG Uncharacterized protein OS=Sus scrofa GN=ETF1 PE=1 SV=1	Sus scrofa	3.27e-34	10	10	10	tr	F2Z505
Etfa	Uncharacterized protein	-	307.041	238.543	>tr|F1SJX1|F1SJX1_PIG Uncharacterized protein OS=Sus scrofa GN=ETFA PE=1 SV=1	Sus scrofa	2.32e-61	13	13	13	tr	F1SJX1
Etfb	Electron transfer flavoprotein subunit beta	-	211.533	169	>sp|Q6UAQ8|ETFB_PIG Electron transfer flavoprotein subunit beta OS=Sus scrofa GN=ETFB PE=2 SV=3;>tr|K7GSE9|K7GSE9_PIG Electron transfer flavoprotein subunit beta OS=Sus scrofa GN=ETFB PE=1 SV=1	Sus scrofa	1.16e-70	11	11	11	sp	Q6UAQ8;K7GSE9
Etfdh	Electron transfer flavoprotein-ubiquinone oxidoreductase, mitochondrial	TM	21.2725	14.462	>tr|F1RW89|F1RW89_PIG Electron transfer flavoprotein-ubiquinone oxidoreductase, mitochondrial OS=Sus scrofa GN=ETFDH PE=1 SV=2;>sp|P55931|ETFD_PIG Electron transfer flavoprotein-ubiquinone oxidoreductase, mitochondrial OS=Sus scrofa GN=ETFDH PE=1 SV=2	Sus scrofa	1.4e-15	7	7	7	tr	F1RW89;P55931
Ethe1	Uncharacterized protein	-	0	0	>tr|I3LLM9|I3LLM9_PIG Uncharacterized protein OS=Sus scrofa GN=ETHE1 PE=1 SV=1	Sus scrofa	8.48e-06	2	2	2	tr	I3LLM9
Ewsr1	Uncharacterized protein	-	90.3551	151.615	>tr|F1RFI8|F1RFI8_PIG Uncharacterized protein OS=Sus scrofa GN=EWSR1 PE=1 SV=2	Sus scrofa	1.39e-24	3	3	3	tr	F1RFI8
Exoc7	Uncharacterized protein	-	49.6865	80.3655	>tr|F1RW09|F1RW09_PIG Uncharacterized protein OS=Sus scrofa GN=EXOC7 PE=1 SV=2	Sus scrofa	0.00077467	2	2	2	tr	F1RW09
Ezr	Uncharacterized protein (Fragment)	-	1714.22	1771.66	>tr|F1SB42|F1SB42_PIG Uncharacterized protein (Fragment) OS=Sus scrofa GN=EZR PE=1 SV=1	Sus scrofa	0	35	26	25	tr	F1SB42
F12	Coagulation factor XII	SEC	3.68708	1.98935	>sp|O97507|FA12_PIG Coagulation factor XII OS=Sus scrofa GN=F12 PE=2 SV=1;>tr|I3LGM9|I3LGM9_PIG Uncharacterized protein (Fragment) OS=Sus scrofa PE=3 SV=1	Sus scrofa	4.54e-29	5	5	5	sp	O97507;I3LGM9
F2	Prothrombin	SEC	78.5413	58.5337	>sp|Q19AZ8|THRB_PIG Prothrombin OS=Sus scrofa GN=F2 PE=2 SV=1;>tr|F1SIB1|F1SIB1_PIG Prothrombin OS=Sus scrofa GN=F2 PE=1 SV=2	Sus scrofa	6.34e-78	11	11	11	sp	Q19AZ8;F1SIB1
Fabp3	Fatty acid-binding protein, heart	-	63.757	40.1158	>sp|O02772|FABPH_PIG Fatty acid-binding protein, heart OS=Sus scrofa GN=FABP3 PE=2 SV=3	Sus scrofa	5.75e-40	7	7	7	sp	O02772
Fabp4	Fatty acid-binding protein, adipocyte	-	297.449	115.249	>sp|O97788|FABP4_PIG Fatty acid-binding protein, adipocyte OS=Sus scrofa GN=FABP4 PE=1 SV=3	Sus scrofa	7.65e-62	8	8	7	sp	O97788
Fabp5	Epidermal fatty acid-binding protein	-	798.694	824.689	>tr|Q2EN74|Q2EN74_PIG Epidermal fatty acid-binding protein OS=Sus scrofa GN=FABP5 PE=1 SV=1	Sus scrofa	1.3e-235	14	14	14	tr	Q2EN74
Fabp7	Uncharacterized protein	-	3.87749	0	>tr|F1S2T6|F1S2T6_PIG Uncharacterized protein OS=Sus scrofa GN=FABP7 PE=1 SV=1	Sus scrofa	1.16e-07	4	4	4	tr	F1S2T6
Fadd	Uncharacterized protein (Fragment)	-	4.62845	1.62663	>tr|K7GRF6|K7GRF6_PIG Uncharacterized protein (Fragment) OS=Sus scrofa PE=4 SV=1;>tr|I3LSL7|I3LSL7_PIG Uncharacterized protein OS=Sus scrofa GN=FADD PE=1 SV=1	Sus scrofa	4.01e-18	3	3	3	tr	K7GRF6;I3LSL7
Fah	Uncharacterized protein	-	42.9788	45.1707	>tr|F1RIF3|F1RIF3_PIG Uncharacterized protein OS=Sus scrofa GN=FAH PE=1 SV=1	Sus scrofa	1.93e-32	4	4	4	tr	F1RIF3
Fam114A1	Uncharacterized protein	-	12.0694	2.26514	>tr|F1S4J0|F1S4J0_PIG Uncharacterized protein OS=Sus scrofa GN=FAM114A1 PE=1 SV=1	Sus scrofa	4.36e-26	7	7	7	tr	F1S4J0
Fam120A	Uncharacterized protein	-	28.3258	28.0527	>tr|F1SUD6|F1SUD6_PIG Uncharacterized protein OS=Sus scrofa GN=FAM120A PE=1 SV=1	Sus scrofa	3.65e-28	7	7	7	tr	F1SUD6
Fam129A	Uncharacterized protein	-	9.41611	7.13404	>tr|F1S3N7|F1S3N7_PIG Uncharacterized protein OS=Sus scrofa GN=FAM129A PE=1 SV=2;>tr|K7GRN9|K7GRN9_PIG Uncharacterized protein OS=Sus scrofa GN=FAM129A PE=1 SV=1	Sus scrofa	5.79e-45	7	7	7	tr	F1S3N7;K7GRN9
Fam129B	Uncharacterized protein	-	6.96705	16.2381	>tr|F1RS15|F1RS15_PIG Uncharacterized protein OS=Sus scrofa GN=FAM129B PE=1 SV=1	Sus scrofa	4.66e-10	3	3	3	tr	F1RS15
Fam136A	Uncharacterized protein	-	20.566	13.6839	>tr|F1SLD2|F1SLD2_PIG Uncharacterized protein OS=Sus scrofa GN=FAM136A PE=1 SV=1	Sus scrofa	5.03e-15	5	5	5	tr	F1SLD2
Fam154B	Uncharacterized protein	-	370.807	440.718	>tr|F1RID2|F1RID2_PIG Uncharacterized protein OS=Sus scrofa GN=FAM154B PE=4 SV=1	Sus scrofa	4.71e-150	24	24	24	tr	F1RID2
Fam162A	Uncharacterized protein	TM	2.62034	0	>tr|I3LKD2|I3LKD2_PIG Uncharacterized protein OS=Sus scrofa GN=FAM162A PE=1 SV=1	Sus scrofa	6.79e-06	3	3	3	tr	I3LKD2
Fam166B	Uncharacterized protein	-	54.7416	36.7869	>tr|F1SG06|F1SG06_PIG Uncharacterized protein OS=Sus scrofa GN=FAM166B PE=4 SV=2	Sus scrofa	2.12e-27	4	4	4	tr	F1SG06
Fam169A	Uncharacterized protein	-	3.4156	4.94265	>tr|F1S2J5|F1S2J5_PIG Uncharacterized protein OS=Sus scrofa GN=FAM169A PE=1 SV=1	Sus scrofa	3.35e-05	2	2	2	tr	F1S2J5
Fam175B	Uncharacterized protein	-	1.31153	0	>tr|F1SDP0|F1SDP0_PIG Uncharacterized protein OS=Sus scrofa GN=FAM175B PE=4 SV=1	Sus scrofa	0.00013364	2	2	2	tr	F1SDP0
Fam213A	Uncharacterized protein	TM	40.0048	31.0988	>tr|F1SEQ7|F1SEQ7_PIG Uncharacterized protein OS=Sus scrofa GN=FAM213A PE=1 SV=1	Sus scrofa	1.29e-14	5	5	5	tr	F1SEQ7
Fam3D	Uncharacterized protein	TM	15.2314	0.982574	>tr|I3LS93|I3LS93_PIG Uncharacterized protein OS=Sus scrofa GN=FAM3D PE=1 SV=1	Sus scrofa	6.07e-07	2	2	2	tr	I3LS93
Fam49B	Uncharacterized protein	-	0.258424	0	>tr|F1RRT3|F1RRT3_PIG Uncharacterized protein OS=Sus scrofa GN=FAM49B PE=1 SV=2	Sus scrofa	2.22e-09	3	3	3	tr	F1RRT3
Fam92B	Uncharacterized protein	-	13.0159	14.444	>tr|F1S5V2|F1S5V2_PIG Uncharacterized protein OS=Sus scrofa GN=FAM92B PE=4 SV=2	Sus scrofa	1.31e-18	2	2	2	tr	F1S5V2
Fam98B	Uncharacterized protein	-	36.8034	29.1591	>tr|I3LLE6|I3LLE6_PIG Uncharacterized protein OS=Sus scrofa GN=FAM98B PE=1 SV=1;>tr|F1SS16|F1SS16_PIG Uncharacterized protein OS=Sus scrofa GN=FAM98B PE=1 SV=2	Sus scrofa	1.42e-41	8	8	8	tr	I3LLE6;F1SS16
Farp1	Uncharacterized protein	-	49.0517	44.7295	>tr|I3LEG0|I3LEG0_PIG Uncharacterized protein OS=Sus scrofa GN=FARP1 PE=1 SV=1;>tr|I3LPW8|I3LPW8_PIG Uncharacterized protein (Fragment) OS=Sus scrofa PE=4 SV=1	Sus scrofa	1.94e-33	7	7	7	tr	I3LEG0;I3LPW8
Farsa	Uncharacterized protein	-	23.6701	12.3177	>tr|F1SD97|F1SD97_PIG Uncharacterized protein OS=Sus scrofa GN=FARSA PE=1 SV=2	Sus scrofa	5.03e-22	8	8	8	tr	F1SD97
Fasn	Uncharacterized protein	-	244.766	283.254	>tr|I3LC73|I3LC73_PIG Uncharacterized protein OS=Sus scrofa GN=FASN PE=1 SV=1	Sus scrofa	1.38e-217	30	30	30	tr	I3LC73
Fau	40S ribosomal protein S30	-	76.8468	89.3828	>sp|P62863|RS30_PIG 40S ribosomal protein S30 OS=Sus scrofa GN=FAU PE=3 SV=1;>tr|F1RQU9|F1RQU9_PIG Uncharacterized protein OS=Sus scrofa GN=LOC100738725 PE=4 SV=1	Sus scrofa	1.67e-09	2	2	2	sp	P62863;F1RQU9
Fbl	Uncharacterized protein (Fragment)	-	40.5136	47.4787	>tr|I3L5T3|I3L5T3_PIG Uncharacterized protein (Fragment) OS=Sus scrofa GN=FBL PE=1 SV=1	Sus scrofa	4.45e-16	4	4	4	tr	I3L5T3
Fbln1	Fibulin-1	SEC	2.95176	0	>tr|F1SM61|F1SM61_PIG Fibulin-1 OS=Sus scrofa GN=FBLN1 PE=1 SV=1;>tr|I3LVS5|I3LVS5_PIG Uncharacterized protein (Fragment) OS=Sus scrofa PE=4 SV=1;>ENSEMBL:ENSBTAP00000016046 (Bos taurus) similar to fibulin-1 C isoform 1	Sus scrofa	2.8e-80	8	8	8	tr	F1SM61;I3LVS5;CON__ENSEMBL:ENSBTAP00000016046
Fbp1	Fructose-1,6-bisphosphatase 1	TM	41.5441	25.0981	>sp|P00636|F16P1_PIG Fructose-1,6-bisphosphatase 1 OS=Sus scrofa GN=FBP1 PE=1 SV=4;>tr|F1S4K0|F1S4K0_PIG Fructose-1,6-bisphosphatase 1 OS=Sus scrofa GN=FBP1 PE=1 SV=2	Sus scrofa	1.42e-30	7	7	7	sp	P00636;F1S4K0
Fcgbp	Uncharacterized protein	-	20.1689	11.8886	>tr|I3LT38|I3LT38_PIG Uncharacterized protein OS=Sus scrofa GN=FCGBP PE=1 SV=1	Sus scrofa	8e-27	6	6	6	tr	I3LT38
Fdps	Farnesyl diphosphate synthase	SEC	186.602	201.559	>tr|D0G6X4|D0G6X4_PIG Farnesyl diphosphate synthase OS=Sus scrofa GN=FDPS PE=1 SV=1	Sus scrofa	1.01e-53	8	8	8	tr	D0G6X4
Fermt2	Uncharacterized protein (Fragment)	-	43.213	34.7808	>tr|F1SFE3|F1SFE3_PIG Uncharacterized protein (Fragment) OS=Sus scrofa GN=FERMT2 PE=1 SV=1	Sus scrofa	5.38e-93	10	10	10	tr	F1SFE3
Fetub	Uncharacterized protein (Fragment)	SEC	409.734	500.981	>tr|F1SFI6|F1SFI6_PIG Uncharacterized protein (Fragment) OS=Sus scrofa GN=FETUB PE=1 SV=2	Sus scrofa	1.13e-300	20	20	20	tr	F1SFI6
Fgb	Fibrinogen beta chain	SEC	49.7805	50.5854	>tr|F1RX37|F1RX37_PIG Fibrinogen beta chain OS=Sus scrofa GN=FGB PE=1 SV=2;>tr|I3L651|I3L651_PIG Uncharacterized protein OS=Sus scrofa PE=4 SV=1	Sus scrofa	0	20	20	20	tr	F1RX37;I3L651
Fgfr1Op	Uncharacterized protein	-	2.00738	0	>tr|F1SBY0|F1SBY0_PIG Uncharacterized protein OS=Sus scrofa GN=FGFR1OP PE=4 SV=2	Sus scrofa	0.00019011	2	2	2	tr	F1SBY0
Fh	Fumarate hydratase, mitochondrial	-	87.4176	93.1614	>sp|P10173|FUMH_PIG Fumarate hydratase, mitochondrial OS=Sus scrofa GN=FH PE=1 SV=1	Sus scrofa	1.57e-73	10	10	2	sp	P10173
Fhl1C	Uncharacterized protein	-	218.684	145.204	>tr|K7GS06|K7GS06_PIG Uncharacterized protein OS=Sus scrofa GN=FHL1C PE=1 SV=1;>tr|Q9GJV4|Q9GJV4_PIG Four and a half LIM domains 1 protein, isoform C OS=Sus scrofa GN=fhl1C PE=1 SV=1;>tr|K7GPH5|K7GPH5_PIG Uncharacterized protein OS=Sus scrofa GN=FHL1C PE=1	Sus scrofa	1.08e-234	16	16	16	tr	K7GS06;Q9GJV4;K7GPH5;K7GMC3;K7GLQ8;K7GQC7;K7GLZ4
Fip1L1	Uncharacterized protein	-	10.5922	9.12832	>tr|I3LKA7|I3LKA7_PIG Uncharacterized protein OS=Sus scrofa GN=FIP1L1 PE=1 SV=1	Sus scrofa	5.32e-06	2	2	2	tr	I3LKA7
Fis1	Uncharacterized protein	-	104.532	82.4036	>tr|I3LD01|I3LD01_PIG Uncharacterized protein OS=Sus scrofa GN=FIS1 PE=1 SV=1	Sus scrofa	1.97e-37	5	5	5	tr	I3LD01
Fkbp15	Peptidyl-prolyl cis-trans isomerase (Fragment)	-	4.69617	7.93009	>tr|F1SN89|F1SN89_PIG Peptidyl-prolyl cis-trans isomerase (Fragment) OS=Sus scrofa GN=FKBP15 PE=1 SV=1	Sus scrofa	5.46e-12	5	5	4	tr	F1SN89
Fkbp2	Peptidyl-prolyl cis-trans isomerase	SEC	101.71	61.871	>tr|F1RQ06|F1RQ06_PIG Peptidyl-prolyl cis-trans isomerase OS=Sus scrofa GN=FKBP2 PE=1 SV=1	Sus scrofa	1e-22	4	4	4	tr	F1RQ06
Fkbp3	Peptidyl-prolyl cis-trans isomerase (Fragment)	-	17.468	19.6513	>tr|F1SI13|F1SI13_PIG Peptidyl-prolyl cis-trans isomerase (Fragment) OS=Sus scrofa GN=FKBP3 PE=1 SV=2	Sus scrofa	1.29e-09	2	2	2	tr	F1SI13
Fkbp4	Uncharacterized protein	-	404.13	429.651	>tr|F1SK86|F1SK86_PIG Uncharacterized protein OS=Sus scrofa GN=FKBP4 PE=1 SV=1	Sus scrofa	5.25e-113	21	21	21	tr	F1SK86
Fkbp5	Uncharacterized protein	-	12.9897	8.82469	>tr|F1RYY0|F1RYY0_PIG Uncharacterized protein OS=Sus scrofa GN=FKBP5 PE=1 SV=2	Sus scrofa	8.7e-05	2	2	2	tr	F1RYY0
Flnb	Uncharacterized protein	-	120.289	78.5473	>tr|F1SGJ3|F1SGJ3_PIG Uncharacterized protein OS=Sus scrofa GN=FLNB PE=1 SV=2	Sus scrofa	9.93e-154	24	23	23	tr	F1SGJ3
Flnc	Uncharacterized protein	-	162.93	76.1468	>tr|F1SMN5|F1SMN5_PIG Uncharacterized protein OS=Sus scrofa GN=FLNC PE=1 SV=1	Sus scrofa	2.56e-129	36	36	35	tr	F1SMN5
Flot2	Uncharacterized protein (Fragment)	-	0	0	>tr|F1RNA6|F1RNA6_PIG Uncharacterized protein (Fragment) OS=Sus scrofa GN=FLOT2 PE=1 SV=1;>tr|I3LFS8|I3LFS8_PIG Uncharacterized protein (Fragment) OS=Sus scrofa GN=FLOT2 PE=1 SV=1	Sus scrofa	9.63e-07	2	2	2	tr	F1RNA6;I3LFS8
Fmo2	Uncharacterized protein	-	208.339	70.2934	>tr|F1S6B6|F1S6B6_PIG Uncharacterized protein OS=Sus scrofa GN=FMO2 PE=1 SV=2	Sus scrofa	2.18e-138	14	14	14	tr	F1S6B6
Fmod	Fibromodulin (Fragment)	SEC	4.49575	0	>tr|F1S6B5|F1S6B5_PIG Fibromodulin (Fragment) OS=Sus scrofa GN=FMOD PE=1 SV=2	Sus scrofa	1.99e-22	7	7	7	tr	F1S6B5
Fn1	Uncharacterized protein	SEC	2.14079	8.38785	>tr|F1SS24|F1SS24_PIG Uncharacterized protein OS=Sus scrofa GN=FN1 PE=1 SV=1	Sus scrofa	5.3e-154	28	28	28	tr	F1SS24
Fscn1	Fascin	-	106.606	62.82	>tr|F1RFN9|F1RFN9_PIG Fascin OS=Sus scrofa GN=FSCN1 PE=1 SV=2;>tr|I3LKF3|I3LKF3_PIG Fascin OS=Sus scrofa GN=LOC100625519 PE=3 SV=1	Sus scrofa	9.42e-104	16	16	16	tr	F1RFN9;I3LKF3
Fsd1L	Uncharacterized protein	-	0	2.56331	>tr|F1SP52|F1SP52_PIG Uncharacterized protein OS=Sus scrofa GN=FSD1L PE=1 SV=2	Sus scrofa	2.79e-07	3	3	3	tr	F1SP52
Fth1	Ferritin	-	91.0055	118.731	>tr|I3LR69|I3LR69_PIG Ferritin OS=Sus scrofa GN=FTH1 PE=1 SV=1;>sp|P19130|FRIH_PIG Ferritin heavy chain OS=Sus scrofa GN=FTH1 PE=1 SV=3	Sus scrofa	3.95e-21	5	5	5	tr	I3LR69;P19130
Ftl	Ferritin	-	37.6268	27.3389	>tr|F1RIP3|F1RIP3_PIG Ferritin OS=Sus scrofa GN=FTL PE=1 SV=1;>sp|P19133|FRIL_PIG Ferritin light chain (Fragment) OS=Sus scrofa GN=FTL PE=1 SV=1	Sus scrofa	2.38e-20	6	6	6	tr	F1RIP3;P19133
Fubp1	Uncharacterized protein	-	248.717	196.025	>tr|F1S9S5|F1S9S5_PIG Uncharacterized protein OS=Sus scrofa GN=FUBP1 PE=1 SV=2;>tr|F1S9S9|F1S9S9_PIG Uncharacterized protein OS=Sus scrofa GN=FUBP1 PE=1 SV=2	Sus scrofa	9.93e-165	19	15	15	tr	F1S9S5;F1S9S9
Fus	FUS	-	212.976	221.539	>tr|G8ENL4|G8ENL4_PIG FUS OS=Sus scrofa GN=FUS PE=1 SV=1	Sus scrofa	2.47e-32	6	6	4	tr	G8ENL4
Fxr1	Uncharacterized protein	-	18.6347	8.19387	>tr|F1SGB0|F1SGB0_PIG Uncharacterized protein OS=Sus scrofa GN=FXR1 PE=1 SV=2;>tr|I3LAK5|I3LAK5_PIG Uncharacterized protein OS=Sus scrofa GN=FXR1 PE=1 SV=1;>tr|I3LH62|I3LH62_PIG Uncharacterized protein OS=Sus scrofa GN=FXR1 PE=1 SV=1;>tr|F1ST39|F1ST39_PIG	Sus scrofa	1.05e-10	3	3	3	tr	F1SGB0;I3LAK5;I3LH62;F1ST39
G3Bp1	Uncharacterized protein	-	78.608	60.6343	>tr|F1RQB6|F1RQB6_PIG Uncharacterized protein OS=Sus scrofa GN=G3BP1 PE=1 SV=2	Sus scrofa	2.4e-80	10	10	10	tr	F1RQB6
G3Bp2	Uncharacterized protein	-	34.9286	26.229	>tr|I3LPH5|I3LPH5_PIG Uncharacterized protein OS=Sus scrofa GN=G3BP2 PE=1 SV=1	Sus scrofa	1.96e-23	8	8	7	tr	I3LPH5
G6Pd	Glucose-6-phosphate 1-dehydrogenase (Fragment)	-	37.0209	36.5793	>tr|I3L677|I3L677_PIG Glucose-6-phosphate 1-dehydrogenase (Fragment) OS=Sus scrofa GN=G6PD PE=1 SV=1	Sus scrofa	4.14e-56	10	10	10	tr	I3L677
Galk1	Uncharacterized protein (Fragment)	-	29.592	12.3466	>tr|F1RVY7|F1RVY7_PIG Uncharacterized protein (Fragment) OS=Sus scrofa GN=GALK1 PE=1 SV=2	Sus scrofa	1.2e-39	10	10	10	tr	F1RVY7
Galk2	Uncharacterized protein	-	23.0948	11.5313	>tr|F1SQG6|F1SQG6_PIG Uncharacterized protein OS=Sus scrofa GN=GALK2 PE=1 SV=1	Sus scrofa	5.85e-17	2	2	2	tr	F1SQG6
Galm	Aldose 1-epimerase	-	194.283	125.874	>sp|Q9GKX6|GALM_PIG Aldose 1-epimerase OS=Sus scrofa GN=GALM PE=2 SV=1	Sus scrofa	1.74e-84	8	8	8	sp	Q9GKX6
Ganab	Neutral alpha-glucosidase AB	SEC	107.213	64.4759	>sp|P79403|GANAB_PIG Neutral alpha-glucosidase AB OS=Sus scrofa GN=GANAB PE=1 SV=1;>tr|I3LNH3|I3LNH3_PIG Neutral alpha-glucosidase AB OS=Sus scrofa GN=GANAB PE=1 SV=1	Sus scrofa	5.39e-61	18	18	18	sp	P79403;I3LNH3
Gapdh	Glyceraldehyde-3-phosphate dehydrogenase	-	7425.04	9188.17	>sp|P00355|G3P_PIG Glyceraldehyde-3-phosphate dehydrogenase OS=Sus scrofa GN=GAPDH PE=1 SV=4	Sus scrofa	0	24	24	24	sp	P00355
Gars	Uncharacterized protein	-	56.8252	43.7827	>tr|F1SII4|F1SII4_PIG Uncharacterized protein OS=Sus scrofa GN=GARS PE=1 SV=1	Sus scrofa	3.85e-25	7	7	7	tr	F1SII4
Gart	Uncharacterized protein	-	37.974	30.0801	>tr|I3LH11|I3LH11_PIG Uncharacterized protein OS=Sus scrofa GN=GART PE=1 SV=1;>tr|I3LP37|I3LP37_PIG Uncharacterized protein OS=Sus scrofa GN=GART PE=1 SV=1	Sus scrofa	7.63e-99	16	16	16	tr	I3LH11;I3LP37
Gas8	Uncharacterized protein	-	20.9731	26.387	>tr|F1S6P4|F1S6P4_PIG Uncharacterized protein OS=Sus scrofa GN=GAS8 PE=4 SV=2	Sus scrofa	3.35e-18	6	6	6	tr	F1S6P4
Gc	Uncharacterized protein (Fragment)	-	327.269	363.129	>tr|I3LN42|I3LN42_PIG Uncharacterized protein (Fragment) OS=Sus scrofa GN=GC PE=1 SV=1	Sus scrofa	0	22	22	22	tr	I3LN42
Gclc	Uncharacterized protein	-	61.5516	36.9137	>tr|F1RZV7|F1RZV7_PIG Uncharacterized protein OS=Sus scrofa GN=GCLC PE=1 SV=1	Sus scrofa	6.91e-46	8	8	8	tr	F1RZV7
Gdi1	Uncharacterized protein	-	245.519	166.561	>tr|I3L893|I3L893_PIG Uncharacterized protein OS=Sus scrofa GN=GDI1 PE=1 SV=1	Sus scrofa	1.7e-293	22	16	16	tr	I3L893
Gdi2	Rab GDP dissociation inhibitor beta	-	657.715	625.034	>tr|F1RUK8|F1RUK8_PIG Rab GDP dissociation inhibitor beta OS=Sus scrofa GN=GDI2 PE=1 SV=1;>sp|Q6Q7J2|GDIB_PIG Rab GDP dissociation inhibitor beta OS=Sus scrofa GN=GDI2 PE=2 SV=1	Sus scrofa	5.7e-272	26	26	20	tr	F1RUK8;Q6Q7J2
Gemin5	Uncharacterized protein	-	14.4122	10.1043	>tr|F1RQC8|F1RQC8_PIG Uncharacterized protein OS=Sus scrofa GN=GEMIN5 PE=4 SV=1	Sus scrofa	1.09e-28	8	8	8	tr	F1RQC8
Gfm2	Uncharacterized protein	-	0	48.3827	>tr|F1S2J6|F1S2J6_PIG Uncharacterized protein OS=Sus scrofa GN=GFM2 PE=1 SV=2	Sus scrofa	0.00053315	2	2	2	tr	F1S2J6
Gfpt1	Uncharacterized protein	-	628.564	465.884	>tr|F1SPM7|F1SPM7_PIG Uncharacterized protein OS=Sus scrofa GN=GFPT1 PE=1 SV=1;>tr|F1SPM6|F1SPM6_PIG Uncharacterized protein OS=Sus scrofa GN=GFPT1 PE=1 SV=2	Sus scrofa	1.15e-221	32	32	29	tr	F1SPM7;F1SPM6
Gga1	Uncharacterized protein	-	7.68862	8.96582	>tr|I3L8E1|I3L8E1_PIG Uncharacterized protein OS=Sus scrofa GN=GGA1 PE=1 SV=1	Sus scrofa	1.12e-09	4	4	4	tr	I3L8E1
Gimap8	Uncharacterized protein	-	40.4276	14.1363	>tr|F1SSJ1|F1SSJ1_PIG Uncharacterized protein OS=Sus scrofa GN=GIMAP8 PE=4 SV=2	Sus scrofa	0.00016081	2	2	2	tr	F1SSJ1
Gk	Uncharacterized protein	-	25.8149	16.2043	>tr|F1SPV0|F1SPV0_PIG Uncharacterized protein OS=Sus scrofa GN=GK PE=1 SV=1;>tr|K7GMX6|K7GMX6_PIG Uncharacterized protein OS=Sus scrofa GN=GK PE=1 SV=1;>tr|K7GRB9|K7GRB9_PIG Uncharacterized protein OS=Sus scrofa GN=GK PE=1 SV=1;>tr|K7GLW0|K7GLW0_PIG Unchar	Sus scrofa	3.25e-22	8	8	8	tr	F1SPV0;K7GMX6;K7GRB9;K7GLW0
Glg1	Uncharacterized protein	SEC	1.54663	0	>tr|I3LPL7|I3LPL7_PIG Uncharacterized protein OS=Sus scrofa GN=GLG1 PE=1 SV=1	Sus scrofa	8.21e-13	4	4	4	tr	I3LPL7
Glipr2	Uncharacterized protein	-	230.164	170.671	>tr|F1ST88|F1ST88_PIG Uncharacterized protein OS=Sus scrofa GN=GLIPR2 PE=1 SV=1;>tr|I3LRZ5|I3LRZ5_PIG Uncharacterized protein OS=Sus scrofa GN=LOC100739112 PE=4 SV=1	Sus scrofa	3.1e-98	7	7	7	tr	F1ST88;I3LRZ5
Glo1	Lactoylglutathione lyase	-	338.601	246.203	>tr|I3LDM7|I3LDM7_PIG Lactoylglutathione lyase OS=Sus scrofa GN=GLO1 PE=1 SV=1	Sus scrofa	1.46e-32	7	7	7	tr	I3LDM7
Glod4	Uncharacterized protein	-	333.322	280.392	>tr|F1RHJ9|F1RHJ9_PIG Uncharacterized protein OS=Sus scrofa GN=GLOD4 PE=1 SV=2	Sus scrofa	1.14e-135	17	17	17	tr	F1RHJ9
Glrx	Glutaredoxin-1	-	249.832	241.935	>sp|P12309|GLRX1_PIG Glutaredoxin-1 OS=Sus scrofa GN=GLRX PE=1 SV=2	Sus scrofa	9.84e-26	6	6	6	sp	P12309
Glrx3	Uncharacterized protein	-	93.592	125.534	>tr|F1SDJ8|F1SDJ8_PIG Uncharacterized protein OS=Sus scrofa GN=GLRX3 PE=1 SV=1	Sus scrofa	1.13e-167	12	12	12	tr	F1SDJ8
Gltp	Glycolipid transfer protein	-	1.59731	1.60071	>tr|F1RIT0|F1RIT0_PIG Glycolipid transfer protein OS=Sus scrofa GN=GLTP PE=1 SV=2	Sus scrofa	2.51e-06	2	2	2	tr	F1RIT0
Glud1	Glutamate dehydrogenase 1, mitochondrial	-	49.9286	27.2693	>tr|F1SEN2|F1SEN2_PIG Glutamate dehydrogenase 1, mitochondrial OS=Sus scrofa GN=GLUD1 PE=1 SV=1	Sus scrofa	5.81e-32	9	9	9	tr	F1SEN2
Glul	Glutamine synthetase	-	42.6094	13.7228	>sp|P46410|GLNA_PIG Glutamine synthetase OS=Sus scrofa GN=GLUL PE=2 SV=3;>tr|D0G6X5|D0G6X5_PIG Glutamine synthetase OS=Sus scrofa GN=GLUL PE=1 SV=1	Sus scrofa	4.14e-72	9	9	9	sp	P46410;D0G6X5
Glyr1	Uncharacterized protein	-	10.2211	6.51755	>tr|I3LMN3|I3LMN3_PIG Uncharacterized protein OS=Sus scrofa GN=GLYR1 PE=1 SV=1;>tr|F1RK86|F1RK86_PIG Uncharacterized protein OS=Sus scrofa GN=GLYR1 PE=1 SV=2	Sus scrofa	2.24e-10	4	4	4	tr	I3LMN3;F1RK86
Gmds	Uncharacterized protein	SEC	357.85	559.452	>tr|F1RX12|F1RX12_PIG Uncharacterized protein OS=Sus scrofa GN=GMDS PE=1 SV=2	Sus scrofa	1.45e-129	16	16	16	tr	F1RX12
Gmppa	Mannose-1-phosphate guanyltransferase alpha	-	2.54981	0	>sp|I3LUP1|GMPPA_PIG Mannose-1-phosphate guanyltransferase alpha OS=Sus scrofa GN=GMPPA PE=1 SV=2;>tr|I3L5P2|I3L5P2_PIG Uncharacterized protein OS=Sus scrofa PE=4 SV=1	Sus scrofa	3.91e-22	4	4	4	sp	I3LUP1;I3L5P2
Gmppb	Mannose-1-phosphate guanyltransferase beta	-	38.9711	36.043	>tr|F1SPR4|F1SPR4_PIG Mannose-1-phosphate guanyltransferase beta OS=Sus scrofa GN=GMPPB PE=1 SV=1;>sp|P0C5I2|GMPPB_PIG Mannose-1-phosphate guanyltransferase beta OS=Sus scrofa GN=GMPPB PE=1 SV=1	Sus scrofa	2.37e-29	7	7	7	tr	F1SPR4;P0C5I2
Gmpr2	GMP reductase	-	33.0005	25.4704	>tr|F1SGN8|F1SGN8_PIG GMP reductase OS=Sus scrofa GN=GMPR2 PE=1 SV=1	Sus scrofa	2.83e-21	8	8	8	tr	F1SGN8
Gmps	Uncharacterized protein	-	4.71168	2.48467	>tr|I3LJ73|I3LJ73_PIG Uncharacterized protein OS=Sus scrofa GN=GMPS PE=1 SV=1	Sus scrofa	9.6e-07	2	2	2	tr	I3LJ73
Gnai2	GBI2	-	159.739	91.64	>tr|Q06AS6|Q06AS6_PIG GBI2 OS=Sus scrofa GN=GNAI2 PE=1 SV=1	Sus scrofa	8.86e-46	8	8	3	tr	Q06AS6
Gnaq	Guanine nucleotide-binding protein G(q) subunit alpha	-	27.0405	23.7488	>sp|Q2PKF4|GNAQ_PIG Guanine nucleotide-binding protein G(q) subunit alpha OS=Sus scrofa GN=GNAQ PE=2 SV=3	Sus scrofa	7.64e-14	4	4	2	sp	Q2PKF4
Gnas	GNAS complex locus	-	20.6841	8.21928	>tr|A5GFU6|A5GFU6_PIG GNAS complex locus OS=Sus scrofa GN=GNAS PE=1 SV=1;>tr|A5GFU5|A5GFU5_PIG GNAS complex locus OS=Sus scrofa GN=GNAS PE=1 SV=1;>tr|A5GFU7|A5GFU7_PIG GNAS complex locus OS=Sus scrofa GN=GNAS PE=1 SV=1;>tr|A5GFU2|A5GFU2_PIG GNAS complex lo	Sus scrofa	2e-17	7	6	6	tr	A5GFU6;A5GFU5;A5GFU7;A5GFU2;A5GFU0;A5GFT9;P29797;A5GFU4
Gnb2L1	Guanine nucleotide-binding protein subunit beta-2-like 1	-	351.965	223.095	>sp|P63246|GBLP_PIG Guanine nucleotide-binding protein subunit beta-2-like 1 OS=Sus scrofa GN=GNB2L1 PE=1 SV=3;>tr|I3LI24|I3LI24_PIG Guanine nucleotide-binding protein subunit beta-2-like 1 OS=Sus scrofa GN=GNB2L1 PE=1 SV=1	Sus scrofa	2.48e-160	17	17	17	sp	P63246;I3LI24
Gnpda1	Glucosamine-6-phosphate isomerase	-	3.46933	1.35234	>tr|F1RM51|F1RM51_PIG Glucosamine-6-phosphate isomerase OS=Sus scrofa GN=GNPDA1 PE=1 SV=1	Sus scrofa	6.1e-10	4	4	4	tr	F1RM51
Gnpnat1	Uncharacterized protein	-	4.16345	0	>tr|F1SFE4|F1SFE4_PIG Uncharacterized protein OS=Sus scrofa GN=GNPNAT1 PE=1 SV=1	Sus scrofa	1.71e-31	2	2	2	tr	F1SFE4
Golga4	Uncharacterized protein	-	6.69624	0	>tr|F1RRC2|F1RRC2_PIG Uncharacterized protein OS=Sus scrofa GN=GOLGA4 PE=1 SV=2;>tr|I3LUS9|I3LUS9_PIG Uncharacterized protein OS=Sus scrofa GN=GOLGA4 PE=1 SV=1	Sus scrofa	0.00026452	3	3	2	tr	F1RRC2;I3LUS9
Golgb1	Uncharacterized protein	TM	7.41427	4.59957	>tr|F1SQ16|F1SQ16_PIG Uncharacterized protein OS=Sus scrofa GN=GOLGB1 PE=1 SV=2	Sus scrofa	2.37e-44	19	19	18	tr	F1SQ16
Golph3L	Uncharacterized protein	-	35.8792	16.8327	>tr|F1SS81|F1SS81_PIG Uncharacterized protein OS=Sus scrofa GN=GOLPH3L PE=1 SV=2	Sus scrofa	1.56e-25	3	3	3	tr	F1SS81
Gopc	Uncharacterized protein	-	0	2.39344	>tr|F1SF21|F1SF21_PIG Uncharacterized protein OS=Sus scrofa GN=GOPC PE=4 SV=1	Sus scrofa	1.97e-08	3	3	3	tr	F1SF21
Gorasp2	Uncharacterized protein	-	51.4913	23.449	>tr|F1S1U5|F1S1U5_PIG Uncharacterized protein OS=Sus scrofa GN=GORASP2 PE=1 SV=2	Sus scrofa	6.71e-19	4	4	4	tr	F1S1U5
Got1	Aspartate aminotransferase, cytoplasmic	-	172.4	88.0025	>sp|P00503|AATC_PIG Aspartate aminotransferase, cytoplasmic OS=Sus scrofa GN=GOT1 PE=1 SV=3	Sus scrofa	1.09e-137	11	11	11	sp	P00503
Got2	Aspartate aminotransferase, mitochondrial	-	256.139	216.509	>sp|P00506|AATM_PIG Aspartate aminotransferase, mitochondrial OS=Sus scrofa GN=GOT2 PE=1 SV=2	Sus scrofa	6.19e-99	17	17	17	sp	P00506
Gpd1L	Glycerol-3-phosphate dehydrogenase [NAD(+)]	-	142.416	96.0276	>tr|I3LLU0|I3LLU0_PIG Glycerol-3-phosphate dehydrogenase [NAD(+)] OS=Sus scrofa GN=GPD1L PE=1 SV=1	Sus scrofa	2.51e-78	17	17	17	tr	I3LLU0
Gphn	Uncharacterized protein	-	9.35087	1.84241	>tr|F1SA44|F1SA44_PIG Uncharacterized protein OS=Sus scrofa GN=GPHN PE=1 SV=2	Sus scrofa	4.44e-10	4	4	4	tr	F1SA44
Gpi	Glucose-6-phosphate isomerase	-	2016.61	1837.37	>sp|P08059|G6PI_PIG Glucose-6-phosphate isomerase OS=Sus scrofa GN=GPI PE=1 SV=3;>tr|F1RNU9|F1RNU9_PIG Glucose-6-phosphate isomerase OS=Sus scrofa GN=GPI PE=1 SV=2;>Q3ZBD7 SWISS-PROT:Q3ZBD7 (Bos taurus) Glucose-6-phosphate isomerase	Sus scrofa	0	30	30	30	sp	P08059;F1RNU9;CON__Q3ZBD7
Gpx1	Glutathione peroxidase 1	-	48.1814	71.8479	>sp|Q8MJ14|GPX1_PIG Glutathione peroxidase 1 OS=Sus scrofa GN=GPX1 PE=2 SV=2	Sus scrofa	3.89e-60	8	8	8	sp	Q8MJ14
Gpx2	Glutathione peroxidase (Fragment)	-	55.1625	103.866	>tr|F1SA58|F1SA58_PIG Glutathione peroxidase (Fragment) OS=Sus scrofa GN=GPX2 PE=1 SV=2	Sus scrofa	3.53e-36	7	7	7	tr	F1SA58
Gpx4	Isoform Cytoplasmic of Phospholipid hydroperoxide glutathione peroxidase, mitochondrial	-	25.3831	28.2373	>sp|P36968-2|GPX4_PIG Isoform Cytoplasmic of Phospholipid hydroperoxide glutathione peroxidase, mitochondrial OS=Sus scrofa GN=GPX4;>sp|P36968|GPX4_PIG Phospholipid hydroperoxide glutathione peroxidase, mitochondrial OS=Sus scrofa GN=GPX4 PE=1 SV=3	Sus scrofa	1.16e-10	4	4	4	sp	P36968-2;P36968
Gpx7	Glutathione peroxidase (Fragment)	SEC	0	0	>tr|I3L856|I3L856_PIG Glutathione peroxidase (Fragment) OS=Sus scrofa GN=GPX7 PE=1 SV=1	Sus scrofa	6.22e-06	2	2	2	tr	I3L856
Grb2	Growth factor receptor bound protein 2	-	37.7769	42.9438	>tr|B6E241|B6E241_PIG Growth factor receptor bound protein 2 OS=Sus scrofa GN=GRB2 PE=1 SV=1	Sus scrofa	1.59e-31	6	6	6	tr	B6E241
Grhpr	Uncharacterized protein	-	320.836	189.319	>tr|F1ST73|F1ST73_PIG Uncharacterized protein OS=Sus scrofa GN=GRHPR PE=1 SV=2	Sus scrofa	4.53e-16	2	2	2	tr	F1ST73
Grp-58	Protein disulfide-isomerase	SEC	4596.65	3264.44	>tr|E1CAJ5|E1CAJ5_PIG Protein disulfide-isomerase OS=Sus scrofa GN=grp-58 PE=1 SV=1	Sus scrofa	0	39	39	39	tr	E1CAJ5
Gsn	Isoform 2 of Gelsolin	-	4020.15	4062.08	>sp|P20305-2|GELS_PIG Isoform 2 of Gelsolin OS=Sus scrofa GN=GSN;>Q3SX14 TREMBL:Q3SX14 (Bos taurus) Similar to Gelsolin	Sus scrofa	0	47	47	2	sp	P20305-2;CON__Q3SX14
Gspt1	Uncharacterized protein (Fragment)	-	28.1314	20.5671	>tr|I3LNK5|I3LNK5_PIG Uncharacterized protein (Fragment) OS=Sus scrofa GN=GSPT1 PE=4 SV=1	Sus scrofa	2.32e-30	7	7	7	tr	I3LNK5
Gsr	Uncharacterized protein	-	267.271	260.755	>tr|F1RX66|F1RX66_PIG Uncharacterized protein OS=Sus scrofa GN=GSR PE=1 SV=2	Sus scrofa	0	15	15	15	tr	F1RX66
Gss	Glutathione synthetase	-	66.9851	55.5758	>tr|F1S4X9|F1S4X9_PIG Glutathione synthetase OS=Sus scrofa GN=GSS PE=1 SV=2	Sus scrofa	3.87e-32	9	9	9	tr	F1S4X9
Gsta4	Glutathione S-transferase	-	5.2942	3.81339	>tr|F1S7C8|F1S7C8_PIG Glutathione S-transferase OS=Sus scrofa GN=GSTA4 PE=1 SV=2	Sus scrofa	1.49e-05	3	2	2	tr	F1S7C8
Gstm3	Uncharacterized protein (Fragment)	-	195.785	275.067	>tr|F1S605|F1S605_PIG Uncharacterized protein (Fragment) OS=Sus scrofa GN=GSTM3 PE=1 SV=1;>tr|F1SL35|F1SL35_PIG Uncharacterized protein (Fragment) OS=Sus scrofa GN=GSTM4 PE=3 SV=2	Sus scrofa	7.59e-177	5	5	5	tr	F1S605;F1SL35
Gsto1	Glutathione S-transferase omega-1	-	296.818	287.815	>sp|Q9N1F5|GSTO1_PIG Glutathione S-transferase omega-1 OS=Sus scrofa GN=GSTO1 PE=1 SV=2	Sus scrofa	1.99e-152	15	15	15	sp	Q9N1F5
Gstp1	Glutathione S-transferase P	-	1537.64	1389.85	>sp|P80031|GSTP1_PIG Glutathione S-transferase P OS=Sus scrofa GN=GSTP1 PE=1 SV=2	Sus scrofa	0	18	18	2	sp	P80031
Gstz1	Uncharacterized protein (Fragment)	-	7.92169	0	>tr|K7GQA9|K7GQA9_PIG Uncharacterized protein (Fragment) OS=Sus scrofa GN=GSTZ1 PE=1 SV=1;>tr|K7GR50|K7GR50_PIG Uncharacterized protein (Fragment) OS=Sus scrofa GN=GSTZ1 PE=1 SV=1;>tr|K7GM50|K7GM50_PIG Uncharacterized protein (Fragment) OS=Sus scrofa GN=GS	Sus scrofa	4.11e-15	3	3	3	tr	K7GQA9;K7GR50;K7GM50;F1S2N0;K7GQV5
Gtf2F1	Uncharacterized protein	-	0	0.17228	>tr|F1SBT5|F1SBT5_PIG Uncharacterized protein OS=Sus scrofa GN=GTF2F1 PE=1 SV=1	Sus scrofa	6.34e-05	2	2	2	tr	F1SBT5
Gtf2I	Uncharacterized protein	-	62.1933	75.9071	>tr|I3LSG1|I3LSG1_PIG Uncharacterized protein OS=Sus scrofa GN=GTF2I PE=1 SV=1;>tr|I3LPB7|I3LPB7_PIG Uncharacterized protein OS=Sus scrofa GN=GTF2I PE=1 SV=1;>tr|F1RJL2|F1RJL2_PIG Uncharacterized protein OS=Sus scrofa GN=GTF2I PE=1 SV=2	Sus scrofa	2.92e-55	16	16	16	tr	I3LSG1;I3LPB7;F1RJL2
Gyg1	Uncharacterized protein	-	0	0	>tr|F1SKC4|F1SKC4_PIG Uncharacterized protein OS=Sus scrofa GN=GYG1 PE=1 SV=2	Sus scrofa	0.00039103	2	2	2	tr	F1SKC4
H1Fx	Uncharacterized protein	-	667.965	557.964	>tr|F1SPG1|F1SPG1_PIG Uncharacterized protein OS=Sus scrofa GN=H1FX PE=1 SV=1	Sus scrofa	4.81e-105	12	12	12	tr	F1SPG1
H2Afv	Histone H2A (Fragment)	-	548.261	458.909	>tr|F2Z5P1|F2Z5P1_PIG Histone H2A (Fragment) OS=Sus scrofa GN=H2AFV PE=1 SV=1;>tr|F1S0Z4|F1S0Z4_PIG Histone H2A OS=Sus scrofa GN=H2AFZ PE=1 SV=2	Sus scrofa	6.72e-174	8	6	6	tr	F2Z5P1;F1S0Z4
H2Afx	Histone H2A	-	0	8.08283	>tr|I3L7T6|I3L7T6_PIG Histone H2A OS=Sus scrofa GN=H2AFX PE=1 SV=1	Sus scrofa	1.41e-131	8	2	2	tr	I3L7T6
H2Afy	Core histone macro-H2A	-	1077.18	691.279	>tr|F1RHC5|F1RHC5_PIG Core histone macro-H2A OS=Sus scrofa GN=H2AFY PE=1 SV=2;>tr|I3LIN8|I3LIN8_PIG Core histone macro-H2A OS=Sus scrofa GN=H2AFY PE=1 SV=1	Sus scrofa	1.02e-194	18	18	18	tr	F1RHC5;I3LIN8
H3F3A	Histone H3.3	-	7831.38	7208.32	>sp|Q71LE2|H33_PIG Histone H3.3 OS=Sus scrofa GN=H3F3A PE=2 SV=3;>tr|F1RVA0|F1RVA0_PIG Histone H3 OS=Sus scrofa GN=H3F3B PE=3 SV=1	Sus scrofa	5.44e-272	15	15	3	sp	Q71LE2;F1RVA0
Hadh	Hydroxyacyl-coenzyme A dehydrogenase, mitochondrial	-	398.617	296.605	>sp|P00348|HCDH_PIG Hydroxyacyl-coenzyme A dehydrogenase, mitochondrial OS=Sus scrofa GN=HADH PE=1 SV=2	Sus scrofa	5.05e-31	10	10	10	sp	P00348
Hadha	Trifunctional enzyme subunit alpha, mitochondrial	-	138.717	105.715	>sp|Q29554|ECHA_PIG Trifunctional enzyme subunit alpha, mitochondrial OS=Sus scrofa GN=HADHA PE=1 SV=1	Sus scrofa	2.69e-86	22	22	22	sp	Q29554
Hagh	Uncharacterized protein (Fragment)	-	19.0851	27.059	>tr|F1RG31|F1RG31_PIG Uncharacterized protein (Fragment) OS=Sus scrofa GN=HAGH PE=1 SV=2	Sus scrofa	4.01e-21	2	2	2	tr	F1RG31
Hagh	Uncharacterized protein	-	12.5775	11.4074	>tr|I3LDL0|I3LDL0_PIG Uncharacterized protein OS=Sus scrofa GN=HAGH PE=1 SV=1;>tr|I3LGC3|I3LGC3_PIG Uncharacterized protein OS=Sus scrofa GN=HAGH PE=1 SV=1	Sus scrofa	2.42e-12	2	2	2	tr	I3LDL0;I3LGC3
Hars	Uncharacterized protein	-	56.2495	37.9105	>tr|F1RGD9|F1RGD9_PIG Uncharacterized protein OS=Sus scrofa GN=HARS PE=1 SV=1	Sus scrofa	7.89e-39	8	8	8	tr	F1RGD9
Hbb	Hemoglobin subunit beta	-	83897.9	89836.2	>tr|F1RII7|F1RII7_PIG Hemoglobin subunit beta OS=Sus scrofa GN=HBB PE=1 SV=1	Sus scrofa	0	20	20	2	tr	F1RII7
Hbe1	Hemoglobin subunit epsilon	-	0	0	>sp|P02101|HBE_PIG Hemoglobin subunit epsilon OS=Sus scrofa GN=HBE1 PE=1 SV=3	Sus scrofa	8.32e-21	3	2	2	sp	P02101
Hcfc1	Uncharacterized protein	-	24.4006	17.3998	>tr|K7GSX0|K7GSX0_PIG Uncharacterized protein OS=Sus scrofa GN=HCFC1 PE=1 SV=1;>tr|F1RZU3|F1RZU3_PIG Uncharacterized protein OS=Sus scrofa GN=HCFC1 PE=1 SV=2	Sus scrofa	1.47e-19	5	5	5	tr	K7GSX0;F1RZU3
Hddc3	Uncharacterized protein	-	6.85832	2.53842	>tr|F1RMH8|F1RMH8_PIG Uncharacterized protein OS=Sus scrofa GN=HDDC3 PE=1 SV=1	Sus scrofa	2.31e-36	4	4	4	tr	F1RMH8
Hdgf	Uncharacterized protein	-	559.235	633.781	>tr|F1RHJ2|F1RHJ2_PIG Uncharacterized protein OS=Sus scrofa GN=HDGF PE=1 SV=1	Sus scrofa	1.82e-163	13	13	13	tr	F1RHJ2
Hdlbp	Uncharacterized protein	-	325.29	225.585	>tr|F1SI06|F1SI06_PIG Uncharacterized protein OS=Sus scrofa GN=HDLBP PE=1 SV=2	Sus scrofa	6.76e-187	26	26	26	tr	F1SI06
Hebp1	Heme-binding protein 1	-	0	2.36931	>sp|Q5ISC6|HEBP1_PIG Heme-binding protein 1 OS=Sus scrofa GN=HEBP1 PE=2 SV=1;>tr|I3LM89|I3LM89_PIG Uncharacterized protein OS=Sus scrofa GN=HEBP1 PE=1 SV=1	Sus scrofa	2.74e-07	3	3	3	sp	Q5ISC6;I3LM89
Hebp2	Uncharacterized protein	-	40.4152	40.6414	>tr|F1S6A9|F1S6A9_PIG Uncharacterized protein OS=Sus scrofa GN=HEBP2 PE=1 SV=1	Sus scrofa	3.06e-21	4	4	4	tr	F1S6A9
Hibadh	Uncharacterized protein	-	8.84799	9.09611	>tr|I3LUZ8|I3LUZ8_PIG Uncharacterized protein OS=Sus scrofa GN=HIBADH PE=1 SV=1	Sus scrofa	4.7e-24	3	3	3	tr	I3LUZ8
Hint1	Uncharacterized protein	-	387.082	228.29	>tr|F1RKI3|F1RKI3_PIG Uncharacterized protein OS=Sus scrofa GN=HINT1 PE=1 SV=1	Sus scrofa	8e-202	6	6	6	tr	F1RKI3
Hint2	Uncharacterized protein	SEC	233.409	145.787	>tr|F1STB2|F1STB2_PIG Uncharacterized protein OS=Sus scrofa GN=HINT2 PE=1 SV=1	Sus scrofa	3.33e-89	6	6	6	tr	F1STB2
Hip1R	Uncharacterized protein (Fragment)	-	3.11043	1.65474	>tr|F1REX8|F1REX8_PIG Uncharacterized protein (Fragment) OS=Sus scrofa GN=HIP1R PE=1 SV=2	Sus scrofa	1.32e-07	3	3	3	tr	F1REX8
Hist1H1B	Uncharacterized protein	-	2364.79	2180.95	>tr|I3L6Q5|I3L6Q5_PIG Uncharacterized protein OS=Sus scrofa GN=HIST1H1B PE=1 SV=1	Sus scrofa	5.59e-36	7	5	5	tr	I3L6Q5
Hist1H1D	Histone H1.3-like protein	-	7034.54	6412.52	>tr|Q53DY5|Q53DY5_PIG Histone H1.3-like protein OS=Sus scrofa GN=HIST1H1D PE=1 SV=1	Sus scrofa	8.99e-51	9	9	7	tr	Q53DY5
Hist1H2Bd	Histone H2B	-	20264.8	20975.5	>tr|F2Z584|F2Z584_PIG Histone H2B OS=Sus scrofa GN=HIST1H2BD PE=3 SV=1;>tr|F2Z581|F2Z581_PIG Histone H2B OS=Sus scrofa GN=HIST1H2BH PE=3 SV=1;>tr|F2Z580|F2Z580_PIG Histone H2B OS=Sus scrofa GN=LOC100156937 PE=3 SV=1;>tr|F2Z579|F2Z579_PIG Histone H2B OS=Sus	Sus scrofa	0	16	16	2	tr	F2Z584;F2Z581;F2Z580;F2Z579;I3LAQ1;F2Z578;F1RTQ5;F1RTQ6
Hist2H2Ab	Histone H2A	-	82.7052	46.8029	>tr|F2Z5L6|F2Z5L6_PIG Histone H2A OS=Sus scrofa GN=HIST2H2AB PE=1 SV=1	Sus scrofa	1.92e-27	7	2	2	tr	F2Z5L6
Hist2H2Ac	Histone H2A	-	20754.4	20369.9	>tr|F2Z5L5|F2Z5L5_PIG Histone H2A OS=Sus scrofa GN=HIST2H2AC PE=1 SV=1;>tr|F2Z5L2|F2Z5L2_PIG Histone H2A OS=Sus scrofa GN=HIST2H2AA3 PE=3 SV=1;>tr|F2Z5I4|F2Z5I4_PIG Histone H2A (Fragment) OS=Sus scrofa PE=3 SV=2;>tr|F2Z575|F2Z575_PIG Histone H2A OS=Sus scr	Sus scrofa	4.45e-288	11	11	4	tr	F2Z5L5;F2Z5L2;F2Z5I4;F2Z575;F1RPL1;F1RPL3;F2Z587;F1RPK0;F1RTQ7
Hk1	Hexokinase (Fragment)	-	430.426	303.987	>tr|F1SUF2|F1SUF2_PIG Hexokinase (Fragment) OS=Sus scrofa GN=HK1 PE=1 SV=2	Sus scrofa	1.23e-134	25	25	20	tr	F1SUF2
Hmga1	High mobility group AT-hook 1 transcript variant 2	-	172.032	142.641	>tr|B6CVL5|B6CVL5_PIG High mobility group AT-hook 1 transcript variant 2 OS=Sus scrofa GN=HMGA1 PE=1 SV=1	Sus scrofa	3.95e-10	4	4	4	tr	B6CVL5
Hmgb1	High mobility group protein B1	-	1103.77	1233.97	>tr|F2Z594|F2Z594_PIG High mobility group protein B1 OS=Sus scrofa GN=HMGB1 PE=1 SV=1;>sp|P12682|HMGB1_PIG High mobility group protein B1 OS=Sus scrofa GN=HMGB1 PE=2 SV=3	Sus scrofa	6.87e-174	15	15	11	tr	F2Z594;P12682
Hmgb2	High mobility group protein B2	-	208.702	277.077	>sp|P17741|HMGB2_PIG High mobility group protein B2 OS=Sus scrofa GN=HMGB2 PE=1 SV=2;>tr|I3LKF1|I3LKF1_PIG Uncharacterized protein (Fragment) OS=Sus scrofa PE=4 SV=1;>tr|F1RJ01|F1RJ01_PIG High mobility group protein B2 OS=Sus scrofa GN=HMGB2 PE=4 SV=2	Sus scrofa	1.23e-97	11	7	7	sp	P17741;I3LKF1;F1RJ01
Hmgcs1	Uncharacterized protein	-	90.5007	59.934	>tr|F1SMG8|F1SMG8_PIG Uncharacterized protein OS=Sus scrofa GN=HMGCS1 PE=1 SV=2	Sus scrofa	3.91e-47	10	10	10	tr	F1SMG8
Hmgn2	Non-histone chromosomal protein HMG-17	-	137.555	169.954	>sp|P80272|HMGN2_PIG Non-histone chromosomal protein HMG-17 OS=Sus scrofa GN=HMGN2 PE=1 SV=2	Sus scrofa	6.48e-15	5	5	5	sp	P80272
Hmsd	Uncharacterized protein	-	7.25854	9.61631	>tr|I3LCP8|I3LCP8_PIG Uncharacterized protein OS=Sus scrofa GN=HMSD PE=1 SV=1	Sus scrofa	2.03e-12	3	3	3	tr	I3LCP8
Hn1L	HN1-like protein	-	38.9741	38.3358	>tr|I7KJP5|I7KJP5_PIG HN1-like protein OS=Sus scrofa GN=HN1L PE=1 SV=1	Sus scrofa	4.19e-26	5	5	5	tr	I7KJP5
Hnmt	Uncharacterized protein	-	82.1792	32.6467	>tr|I3L810|I3L810_PIG Uncharacterized protein OS=Sus scrofa GN=HNMT PE=1 SV=1	Sus scrofa	6.19e-35	6	6	6	tr	I3L810
Hnrnpa0	Uncharacterized protein (Fragment)	-	27.1682	23.5011	>tr|F1RH94|F1RH94_PIG Uncharacterized protein (Fragment) OS=Sus scrofa GN=HNRNPA0 PE=1 SV=2	Sus scrofa	9.77e-52	4	4	4	tr	F1RH94
Hnrnpa1	Heterogeneous nuclear ribonucleoprotein A1	-	871.088	1030.83	>tr|Q06A94|Q06A94_PIG Heterogeneous nuclear ribonucleoprotein A1 OS=Sus scrofa GN=HNRNPA1 PE=1 SV=1	Sus scrofa	0	20	20	17	tr	Q06A94
Hnrnpa2B1	Uncharacterized protein (Fragment)	-	735.629	1363.71	>tr|F1RX74|F1RX74_PIG Uncharacterized protein (Fragment) OS=Sus scrofa GN=HNRNPA2B1 PE=1 SV=1	Sus scrofa	1.43e-216	17	17	17	tr	F1RX74
Hnrnpa3	Uncharacterized protein	-	485.286	564.072	>tr|F2Z5B4|F2Z5B4_PIG Uncharacterized protein OS=Sus scrofa GN=HNRNPA3 PE=1 SV=1	Sus scrofa	1.53e-283	17	14	14	tr	F2Z5B4
Hnrnpab	Uncharacterized protein	-	233.494	285.629	>tr|F1S420|F1S420_PIG Uncharacterized protein OS=Sus scrofa GN=HNRNPAB PE=1 SV=2	Sus scrofa	8.28e-63	5	5	5	tr	F1S420
Hnrnpc	Uncharacterized protein	-	531.773	540.979	>tr|I3LK71|I3LK71_PIG Uncharacterized protein OS=Sus scrofa GN=HNRNPC PE=1 SV=1	Sus scrofa	5.5e-81	14	14	14	tr	I3LK71
Hnrnpd	Uncharacterized protein (Fragment)	-	521.949	516.829	>tr|F1RVC9|F1RVC9_PIG Uncharacterized protein (Fragment) OS=Sus scrofa GN=HNRNPD PE=1 SV=1	Sus scrofa	8.28e-91	5	5	5	tr	F1RVC9
Hnrnpdl	Uncharacterized protein	-	160.81	145.819	>tr|F1RVD1|F1RVD1_PIG Uncharacterized protein OS=Sus scrofa GN=HNRNPDL PE=1 SV=1;>tr|I3LP80|I3LP80_PIG Uncharacterized protein OS=Sus scrofa GN=HNRNPDL PE=1 SV=1	Sus scrofa	3.1e-47	4	4	4	tr	F1RVD1;I3LP80
Hnrnpf	Uncharacterized protein	-	255.826	277.728	>tr|F1RG16|F1RG16_PIG Uncharacterized protein OS=Sus scrofa GN=HNRNPF PE=1 SV=1	Sus scrofa	6.41e-269	12	10	10	tr	F1RG16
Hnrnph1	Uncharacterized protein	-	394.379	339.704	>tr|F2Z5H9|F2Z5H9_PIG Uncharacterized protein OS=Sus scrofa GN=HNRNPH1 PE=1 SV=1;>tr|I3L816|I3L816_PIG Uncharacterized protein OS=Sus scrofa GN=HNRNPH1 PE=1 SV=1	Sus scrofa	3.13e-278	13	13	9	tr	F2Z5H9;I3L816
Hnrnph2	Uncharacterized protein	-	7.89914	1.70135	>tr|I3L687|I3L687_PIG Uncharacterized protein OS=Sus scrofa GN=HNRNPH2 PE=1 SV=1	Sus scrofa	2.29e-108	5	2	2	tr	I3L687
Hnrnph3	Uncharacterized protein	-	66.2462	50.8115	>tr|I3LFQ0|I3LFQ0_PIG Uncharacterized protein OS=Sus scrofa GN=HNRNPH3 PE=1 SV=1	Sus scrofa	2.56e-20	3	3	3	tr	I3LFQ0
Hnrnpk	Uncharacterized protein	-	1799.62	1765.99	>tr|I3LQS0|I3LQS0_PIG Uncharacterized protein OS=Sus scrofa GN=HNRNPK PE=1 SV=1	Sus scrofa	0	23	23	23	tr	I3LQS0
Hnrnpl	Uncharacterized protein	-	420.646	342.814	>tr|I3LPU8|I3LPU8_PIG Uncharacterized protein OS=Sus scrofa GN=HNRNPL PE=1 SV=1	Sus scrofa	1.2e-117	14	14	14	tr	I3LPU8
Hnrnpm	Uncharacterized protein (Fragment)	-	760.822	912.323	>tr|F1SA50|F1SA50_PIG Uncharacterized protein (Fragment) OS=Sus scrofa GN=HNRNPM PE=1 SV=1	Sus scrofa	4.46e-233	35	35	35	tr	F1SA50
Hnrnpr	Uncharacterized protein	-	479.591	389.58	>tr|I3LKZ4|I3LKZ4_PIG Uncharacterized protein OS=Sus scrofa GN=HNRNPR PE=1 SV=1	Sus scrofa	3.18e-192	27	27	18	tr	I3LKZ4
Hnrnpu	Uncharacterized protein	-	1483.56	1492.15	>tr|F1S8L9|F1S8L9_PIG Uncharacterized protein OS=Sus scrofa GN=HNRNPU PE=1 SV=2	Sus scrofa	0	32	32	32	tr	F1S8L9
Hnrnpul1	Uncharacterized protein	-	32.6193	27.8925	>tr|I3LU51|I3LU51_PIG Uncharacterized protein OS=Sus scrofa GN=HNRNPUL1 PE=1 SV=1	Sus scrofa	1.32e-18	5	5	5	tr	I3LU51
Hnrnpul2	Uncharacterized protein	-	142.697	116.499	>tr|I3LUR1|I3LUR1_PIG Uncharacterized protein OS=Sus scrofa GN=HNRNPUL2 PE=1 SV=1	Sus scrofa	9.06e-56	16	16	16	tr	I3LUR1
Hook1	Uncharacterized protein	-	0	0.265818	>tr|F1S7B0|F1S7B0_PIG Uncharacterized protein OS=Sus scrofa GN=HOOK1 PE=1 SV=1	Sus scrofa	4.97e-10	3	3	3	tr	F1S7B0
Hp	Haptoglobin	SEC	93.9197	138.29	>sp|Q8SPS7|HPT_PIG Haptoglobin OS=Sus scrofa GN=HP PE=1 SV=1;>tr|K7GKE7|K7GKE7_PIG Haptoglobin OS=Sus scrofa GN=HP PE=1 SV=1;>tr|K7GPG2|K7GPG2_PIG Haptoglobin OS=Sus scrofa GN=HP PE=1 SV=5;>tr|K7GNL0|K7GNL0_PIG Haptoglobin OS=Sus scrofa GN=HP PE=1 SV=1	Sus scrofa	6.19e-194	17	17	17	sp	Q8SPS7;K7GKE7;K7GPG2;K7GNL0
Hp1Bp3	Uncharacterized protein	-	485.36	438.642	>tr|F1SU06|F1SU06_PIG Uncharacterized protein OS=Sus scrofa GN=HP1BP3 PE=1 SV=1	Sus scrofa	2.34e-128	22	22	22	tr	F1SU06
Hprt1	Hypoxanthine-guanine phosphoribosyltransferase	-	166.675	191.129	>sp|Q45FY6|HPRT_PIG Hypoxanthine-guanine phosphoribosyltransferase OS=Sus scrofa GN=HPRT1 PE=2 SV=3;>tr|I3LMT8|I3LMT8_PIG Hypoxanthine-guanine phosphoribosyltransferase OS=Sus scrofa GN=HPRT1 PE=1 SV=1	Sus scrofa	1.53e-40	10	10	10	sp	Q45FY6;I3LMT8
Hpx	Hemopexin	SEC	9.10437	6.66426	>sp|P50828|HEMO_PIG Hemopexin OS=Sus scrofa GN=HPX PE=1 SV=1;>tr|F1RMN7|F1RMN7_PIG Hemopexin OS=Sus scrofa GN=HPX PE=1 SV=2	Sus scrofa	5.72e-09	3	3	3	sp	P50828;F1RMN7
Hrg	Uncharacterized protein	SEC	225.161	125.004	>tr|F1SFI5|F1SFI5_PIG Uncharacterized protein OS=Sus scrofa GN=HRG PE=1 SV=2	Sus scrofa	1.39e-219	19	19	19	tr	F1SFI5
Hrsp12	Uncharacterized protein	-	314.483	211.151	>tr|F1S0M2|F1S0M2_PIG Uncharacterized protein OS=Sus scrofa GN=HRSP12 PE=1 SV=1	Sus scrofa	8.19e-137	6	6	6	tr	F1S0M2
Hsbp1	Uncharacterized protein (Fragment)	-	56.6037	40.67	>tr|I3LU44|I3LU44_PIG Uncharacterized protein (Fragment) OS=Sus scrofa GN=HSBP1 PE=1 SV=1	Sus scrofa	8.57e-65	3	3	3	tr	I3LU44
Hsd17B10	Uncharacterized protein	-	70.3478	59.1323	>tr|F1RUI1|F1RUI1_PIG Uncharacterized protein OS=Sus scrofa GN=HSD17B10 PE=1 SV=1;>tr|K7GP28|K7GP28_PIG Uncharacterized protein OS=Sus scrofa GN=HSD17B10 PE=1 SV=1;>tr|K7GLL2|K7GLL2_PIG Uncharacterized protein OS=Sus scrofa GN=HSD17B10 PE=1 SV=1;>tr|K7GNR6	Sus scrofa	1.99e-44	11	11	9	tr	F1RUI1;K7GP28;K7GLL2;K7GNR6;K7GND4;K7GRM6
Hsd17B2	Uncharacterized protein (Fragment)	-	2.62788	0	>tr|F1S477|F1S477_PIG Uncharacterized protein (Fragment) OS=Sus scrofa GN=HSD17B2 PE=4 SV=2	Sus scrofa	3.43e-17	2	2	2	tr	F1S477
Hsd17B4	Uncharacterized protein	-	5.19742	2.58461	>tr|I3LEF8|I3LEF8_PIG Uncharacterized protein OS=Sus scrofa GN=HSD17B4 PE=1 SV=1	Sus scrofa	4.98e-10	4	4	4	tr	I3LEF8
Hsd17B8	Estradiol 17-beta-dehydrogenase 8	-	12.0157	4.11789	>sp|Q9XT00|DHB8_PIG Estradiol 17-beta-dehydrogenase 8 OS=Sus scrofa GN=HSD17B8 PE=3 SV=2;>tr|A5D9P1|A5D9P1_PIG Estradiol 17-beta-dehydrogenase 8 OS=Sus scrofa GN=HSD17B8 PE=1 SV=1;>tr|D0G6Y3|D0G6Y3_PIG Estradiol 17-beta-dehydrogenase 8 OS=Sus scrofa GN=HSD	Sus scrofa	1.08e-09	3	3	3	sp	Q9XT00;A5D9P1;D0G6Y3;K7GLG0
Hsdl2	Uncharacterized protein	-	2.75217	0	>tr|F1SNA8|F1SNA8_PIG Uncharacterized protein OS=Sus scrofa GN=HSDL2 PE=1 SV=1	Sus scrofa	3.06e-10	2	2	2	tr	F1SNA8
Hsp90Aa1	Heat shock protein HSP 90-alpha	-	12393.9	13902.1	>sp|O02705|HS90A_PIG Heat shock protein HSP 90-alpha OS=Sus scrofa GN=HSP90AA1 PE=2 SV=3	Sus scrofa	0	59	59	44	sp	O02705
Hsp90B1	Endoplasmin	SEC	3222.69	2094.73	>sp|Q29092|ENPL_PIG Endoplasmin OS=Sus scrofa GN=HSP90B1 PE=2 SV=3;>tr|F1SRK6|F1SRK6_PIG Endoplasmin OS=Sus scrofa GN=HSP90B1 PE=1 SV=2	Sus scrofa	0	45	45	43	sp	Q29092;F1SRK6
Hspa13	Uncharacterized protein	SEC	84.6056	0.786642	>tr|F1SK58|F1SK58_PIG Uncharacterized protein OS=Sus scrofa GN=HSPA13 PE=1 SV=1	Sus scrofa	0.00012004	2	2	2	tr	F1SK58
Hspa1B	Heat shock 70 kDa protein 1B	-	3971.45	4298.29	>sp|Q6S4N2|HS71B_PIG Heat shock 70 kDa protein 1B OS=Sus scrofa GN=HSPA1B PE=2 SV=1;>tr|I3L7U0|I3L7U0_PIG Uncharacterized protein (Fragment) OS=Sus scrofa GN=HSP70.2 PE=1 SV=1;>sp|P34930|HS71A_PIG Heat shock 70 kDa protein 1A OS=Sus scrofa GN=HSPA1A PE=3 S	Sus scrofa	0	44	44	24	sp	Q6S4N2;I3L7U0;P34930
Hspa2	Uncharacterized protein	-	58.3864	90.783	>tr|F1SA70|F1SA70_PIG Uncharacterized protein OS=Sus scrofa GN=HSPA2 PE=1 SV=1	Sus scrofa	3.98e-254	20	9	8	tr	F1SA70
Hspa4	Uncharacterized protein	-	547.996	366.68	>tr|F1RI15|F1RI15_PIG Uncharacterized protein OS=Sus scrofa GN=HSPA4 PE=1 SV=1	Sus scrofa	6.67e-212	34	34	32	tr	F1RI15
Hspa4L	Uncharacterized protein	-	150.759	200.804	>tr|F1RRA7|F1RRA7_PIG Uncharacterized protein OS=Sus scrofa GN=HSPA4L PE=1 SV=2	Sus scrofa	8.99e-132	29	28	26	tr	F1RRA7
Hspa5	78 kDa glucose-regulated protein	SEC	5371.8	4399.21	>tr|F1RS36|F1RS36_PIG 78 kDa glucose-regulated protein OS=Sus scrofa GN=HSPA5 PE=1 SV=2	Sus scrofa	0	41	41	40	tr	F1RS36
Hspa6	Heat shock 70 kDa protein 6	-	432.409	452.136	>sp|Q04967|HSP76_PIG Heat shock 70 kDa protein 6 OS=Sus scrofa GN=HSPA6 PE=2 SV=1	Sus scrofa	0	14	2	2	sp	Q04967
Hspa9	Stress-70 protein, mitochondrial	-	1161.61	847.916	>tr|F1RGJ3|F1RGJ3_PIG Stress-70 protein, mitochondrial OS=Sus scrofa GN=HSPA9 PE=1 SV=2	Sus scrofa	0	35	35	35	tr	F1RGJ3
Hspb1	Heat shock protein beta-1	-	938.472	828.924	>sp|Q5S1U1|HSPB1_PIG Heat shock protein beta-1 OS=Sus scrofa GN=HSPB1 PE=2 SV=1	Sus scrofa	0	12	12	11	sp	Q5S1U1
Hspcb	Uncharacterized protein	-	1677.22	1600.8	>tr|F1RQU2|F1RQU2_PIG Uncharacterized protein OS=Sus scrofa GN=HSPCB PE=1 SV=1	Sus scrofa	0	44	27	27	tr	F1RQU2
Hspd1	Uncharacterized protein	-	2023.81	1207.65	>tr|F1SMZ7|F1SMZ7_PIG Uncharacterized protein OS=Sus scrofa GN=HSPD1 PE=1 SV=2;>tr|I3L9N6|I3L9N6_PIG Uncharacterized protein OS=Sus scrofa GN=HSPD1 PE=1 SV=1	Sus scrofa	0	34	34	34	tr	F1SMZ7;I3L9N6
Hspe1	Uncharacterized protein	-	846.142	711.055	>tr|F1SMZ6|F1SMZ6_PIG Uncharacterized protein OS=Sus scrofa GN=HSPE1 PE=1 SV=1	Sus scrofa	8.08e-59	9	9	9	tr	F1SMZ6
Hsph1	Uncharacterized protein	-	168.307	209.365	>tr|F1RST0|F1RST0_PIG Uncharacterized protein OS=Sus scrofa GN=HSPH1 PE=1 SV=1	Sus scrofa	6.6e-163	27	24	24	tr	F1RST0
Htatsf1	Uncharacterized protein	-	172.666	172.822	>tr|I3LC46|I3LC46_PIG Uncharacterized protein OS=Sus scrofa GN=HTATSF1 PE=1 SV=1	Sus scrofa	1.29e-07	2	2	2	tr	I3LC46
Huwe1	Uncharacterized protein	-	13.7257	11.9945	>tr|K7GNJ7|K7GNJ7_PIG Uncharacterized protein OS=Sus scrofa GN=HUWE1 PE=1 SV=1;>tr|F1RUH0|F1RUH0_PIG Uncharacterized protein OS=Sus scrofa GN=HUWE1 PE=1 SV=1;>tr|I3L770|I3L770_PIG Uncharacterized protein OS=Sus scrofa GN=HUWE1 PE=1 SV=1	Sus scrofa	4.42e-25	11	11	11	tr	K7GNJ7;F1RUH0;I3L770
Hyi	Hydroxypyruvate isomerase	-	23.721	3.60566	>tr|F1S325|F1S325_PIG Hydroxypyruvate isomerase OS=Sus scrofa GN=HYI PE=1 SV=1;>tr|I3L9Y6|I3L9Y6_PIG Uncharacterized protein OS=Sus scrofa GN=HYI PE=1 SV=1	Sus scrofa	2.45e-95	7	7	7	tr	F1S325;I3L9Y6
Hyou1	Uncharacterized protein	SEC	306.33	243.542	>tr|F1SAI8|F1SAI8_PIG Uncharacterized protein OS=Sus scrofa GN=HYOU1 PE=1 SV=1	Sus scrofa	5.41e-162	25	25	25	tr	F1SAI8
Iah1	Uncharacterized protein	-	16.7582	14.5466	>tr|F1SA96|F1SA96_PIG Uncharacterized protein OS=Sus scrofa GN=IAH1 PE=1 SV=2	Sus scrofa	2.9e-18	6	6	6	tr	F1SA96
Iars	Uncharacterized protein	-	3.64527	0	>tr|I3LAT6|I3LAT6_PIG Uncharacterized protein OS=Sus scrofa GN=IARS PE=1 SV=1	Sus scrofa	3.39e-09	3	3	3	tr	I3LAT6
Ica	Inhibitor of carbonic anhydrase	SEC	12.8337	10.0345	>sp|Q29545|ICA_PIG Inhibitor of carbonic anhydrase OS=Sus scrofa GN=ICA PE=1 SV=1;>tr|I3LBF1|I3LBF1_PIG Inhibitor of carbonic anhydrase OS=Sus scrofa GN=ICA PE=1 SV=1	Sus scrofa	1.81e-152	8	5	5	sp	Q29545;I3LBF1
Ide	Uncharacterized protein (Fragment)	-	18.9757	13.4836	>tr|F1SC98|F1SC98_PIG Uncharacterized protein (Fragment) OS=Sus scrofa GN=IDE PE=1 SV=2	Sus scrofa	8.62e-26	3	3	3	tr	F1SC98
Idh1	Isocitrate dehydrogenase [NADP]	-	470.558	495.045	>tr|I3LDC7|I3LDC7_PIG Isocitrate dehydrogenase [NADP] OS=Sus scrofa GN=IDH1 PE=1 SV=1	Sus scrofa	1.11e-148	24	23	23	tr	I3LDC7
Idh2	Isocitrate dehydrogenase [NADP], mitochondrial (Fragment)	-	1420.79	629.91	>tr|F1SK00|F1SK00_PIG Isocitrate dehydrogenase [NADP], mitochondrial (Fragment) OS=Sus scrofa GN=IDH2 PE=1 SV=2;>sp|P33198|IDHP_PIG Isocitrate dehydrogenase [NADP], mitochondrial (Fragment) OS=Sus scrofa GN=IDH2 PE=1 SV=1	Sus scrofa	3.79e-200	25	25	24	tr	F1SK00;P33198
Idh3A	Isocitrate dehydrogenase [NAD] subunit, mitochondrial	-	15.9989	12.3498	>tr|F1RKU0|F1RKU0_PIG Isocitrate dehydrogenase [NAD] subunit, mitochondrial OS=Sus scrofa GN=IDH3A PE=1 SV=1	Sus scrofa	6.94e-20	7	7	7	tr	F1RKU0
Ift172	Uncharacterized protein	-	8.31606	0	>tr|I3LPC6|I3LPC6_PIG Uncharacterized protein OS=Sus scrofa GN=IFT172 PE=4 SV=1	Sus scrofa	1.18e-24	8	8	8	tr	I3LPC6
Ift20	Uncharacterized protein	-	18.8338	6.92115	>tr|I3LK11|I3LK11_PIG Uncharacterized protein OS=Sus scrofa GN=IFT20 PE=1 SV=1;>tr|I3LTW0|I3LTW0_PIG Uncharacterized protein OS=Sus scrofa GN=IFT20 PE=1 SV=1	Sus scrofa	3.05e-21	4	4	4	tr	I3LK11;I3LTW0
Ift22	Uncharacterized protein	-	25.6239	29.7024	>tr|F1RKG2|F1RKG2_PIG Uncharacterized protein OS=Sus scrofa GN=IFT22 PE=1 SV=1	Sus scrofa	4.63e-32	4	4	4	tr	F1RKG2
Ift27	Uncharacterized protein	-	13.5538	3.53973	>tr|F1SKJ7|F1SKJ7_PIG Uncharacterized protein OS=Sus scrofa GN=IFT27 PE=1 SV=2	Sus scrofa	1.23e-10	5	5	5	tr	F1SKJ7
Ift46	Uncharacterized protein	-	34.2636	45.8031	>tr|I3LJ92|I3LJ92_PIG Uncharacterized protein OS=Sus scrofa GN=IFT46 PE=1 SV=1	Sus scrofa	9.72e-30	5	5	5	tr	I3LJ92
Ift57	Uncharacterized protein	-	74.1333	56.0174	>tr|F1SL39|F1SL39_PIG Uncharacterized protein OS=Sus scrofa GN=IFT57 PE=4 SV=2	Sus scrofa	1.28e-54	8	8	8	tr	F1SL39
Ift74	Uncharacterized protein	-	146.253	125.573	>tr|F1SP83|F1SP83_PIG Uncharacterized protein OS=Sus scrofa GN=IFT74 PE=4 SV=1	Sus scrofa	4.3e-83	21	21	21	tr	F1SP83
Igbp1	Uncharacterized protein	-	7.76188	2.94532	>tr|K7GQ35|K7GQ35_PIG Uncharacterized protein OS=Sus scrofa GN=IGBP1 PE=1 SV=1;>tr|F1RTK6|F1RTK6_PIG Uncharacterized protein OS=Sus scrofa GN=IGBP1 PE=1 SV=1;>tr|K7GP33|K7GP33_PIG Uncharacterized protein (Fragment) OS=Sus scrofa GN=IGBP1 PE=1 SV=1	Sus scrofa	2.1e-18	5	5	5	tr	K7GQ35;F1RTK6;K7GP33
Igf2Bp2	Uncharacterized protein (Fragment)	-	24.7569	24.6647	>tr|K7GQW0|K7GQW0_PIG Uncharacterized protein (Fragment) OS=Sus scrofa GN=IGF2BP2 PE=1 SV=1;>tr|K7GQ87|K7GQ87_PIG Uncharacterized protein (Fragment) OS=Sus scrofa GN=IGF2BP2 PE=1 SV=1;>tr|K7GKD3|K7GKD3_PIG Uncharacterized protein (Fragment) OS=Sus scrofa G	Sus scrofa	4.05e-32	8	8	8	tr	K7GQW0;K7GQ87;K7GKD3;F1SFK0
Igj	Uncharacterized protein	SEC	207.314	234.278	>tr|F1RUQ0|F1RUQ0_PIG Uncharacterized protein OS=Sus scrofa GN=IGJ PE=1 SV=1	Sus scrofa	1.79e-126	7	7	7	tr	F1RUQ0
Ilf2	Uncharacterized protein	-	255.531	217.129	>tr|K7GS49|K7GS49_PIG Uncharacterized protein OS=Sus scrofa GN=ILF2 PE=1 SV=1;>tr|K7GMK5|K7GMK5_PIG Uncharacterized protein OS=Sus scrofa GN=ILF2 PE=1 SV=1;>tr|I3LAC0|I3LAC0_PIG Uncharacterized protein OS=Sus scrofa GN=ILF2 PE=1 SV=1;>tr|K7GMF7|K7GMF7_PIG	Sus scrofa	1.1e-74	10	10	10	tr	K7GS49;K7GMK5;I3LAC0;K7GMF7;K7GPV5
Ilf3	Uncharacterized protein	-	865.312	752.808	>tr|K7GM70|K7GM70_PIG Uncharacterized protein OS=Sus scrofa GN=ILF3 PE=1 SV=1;>tr|K7GL83|K7GL83_PIG Uncharacterized protein OS=Sus scrofa GN=ILF3 PE=1 SV=1;>tr|K7GP99|K7GP99_PIG Uncharacterized protein OS=Sus scrofa GN=ILF3 PE=1 SV=1;>tr|F1S585|F1S585_PIG	Sus scrofa	1.59e-239	26	26	23	tr	K7GM70;K7GL83;K7GP99;F1S585;K7GQ68
Ilk	Uncharacterized protein	-	8.19095	3.41153	>tr|I3L9C8|I3L9C8_PIG Uncharacterized protein OS=Sus scrofa GN=ILK PE=1 SV=1	Sus scrofa	0.00061855	2	2	2	tr	I3L9C8
Immt	Uncharacterized protein	-	218.204	194.582	>tr|I3LSM7|I3LSM7_PIG Uncharacterized protein OS=Sus scrofa GN=IMMT PE=1 SV=1	Sus scrofa	5.07e-94	20	20	20	tr	I3LSM7
Impa1	Inositol monophosphatase 1	-	76.4207	65.4155	>tr|I3LTC6|I3LTC6_PIG Inositol monophosphatase 1 OS=Sus scrofa GN=IMPA1 PE=1 SV=1;>sp|O77591|IMPA1_PIG Inositol monophosphatase 1 OS=Sus scrofa GN=IMPA1 PE=2 SV=1	Sus scrofa	2.56e-32	9	9	9	tr	I3LTC6;O77591
Impdh2	Inosine-5-monophosphate dehydrogenase	-	74.1699	70.0171	>tr|F1SKI5|F1SKI5_PIG Inosine-5-monophosphate dehydrogenase OS=Sus scrofa GN=IMPDH2 PE=1 SV=2	Sus scrofa	1.56e-49	12	12	12	tr	F1SKI5
Ipo5	Uncharacterized protein	-	31.6806	34.461	>tr|F1RP44|F1RP44_PIG Uncharacterized protein OS=Sus scrofa GN=IPO5 PE=1 SV=1	Sus scrofa	5.16e-40	9	9	9	tr	F1RP44
Ipo7	Uncharacterized protein	-	10.1067	5.88391	>tr|I3LDM3|I3LDM3_PIG Uncharacterized protein OS=Sus scrofa GN=IPO7 PE=1 SV=1	Sus scrofa	7.84e-08	2	2	2	tr	I3LDM3
Iqcg	Uncharacterized protein (Fragment)	-	0	0	>tr|F1SQ73|F1SQ73_PIG Uncharacterized protein (Fragment) OS=Sus scrofa GN=IQCG PE=4 SV=2	Sus scrofa	3.22e-09	3	3	3	tr	F1SQ73
Iqgap1	Uncharacterized protein	-	195.054	133.166	>tr|F1RMJ4|F1RMJ4_PIG Uncharacterized protein OS=Sus scrofa GN=IQGAP1 PE=1 SV=2	Sus scrofa	3.46e-239	34	12	11	tr	F1RMJ4
Iqgap2	Uncharacterized protein	-	43.5614	20.0479	>tr|F1S2H7|F1S2H7_PIG Uncharacterized protein OS=Sus scrofa GN=IQGAP2 PE=1 SV=2	Sus scrofa	7.67e-68	8	6	6	tr	F1S2H7
Irf3	Interferon regulatory factor 3	-	5.41647	2.74804	>sp|Q764M6|IRF3_PIG Interferon regulatory factor 3 OS=Sus scrofa GN=IRF3 PE=2 SV=1;>tr|A9YTX9|A9YTX9_PIG Interferon regulatory factor 3 OS=Sus scrofa GN=IRF3 PE=1 SV=1	Sus scrofa	1.51e-11	3	3	3	sp	Q764M6;A9YTX9
Isoc1	Uncharacterized protein	-	34.0117	20.7949	>tr|F1RKJ9|F1RKJ9_PIG Uncharacterized protein OS=Sus scrofa GN=ISOC1 PE=1 SV=1	Sus scrofa	2.65e-14	3	3	3	tr	F1RKJ9
Ist1	Uncharacterized protein	-	28.6171	31.1049	>tr|F1S3B4|F1S3B4_PIG Uncharacterized protein OS=Sus scrofa GN=IST1 PE=1 SV=2	Sus scrofa	5.65e-12	5	5	5	tr	F1S3B4
Itgb1	Integrin beta-1	SEC	24.9644	23.1432	>sp|Q9GLP0|ITB1_PIG Integrin beta-1 OS=Sus scrofa GN=ITGB1 PE=2 SV=1;>tr|F1RVE7|F1RVE7_PIG Integrin beta OS=Sus scrofa GN=ITGB1 PE=1 SV=1;>tr|K7GS94|K7GS94_PIG Integrin beta OS=Sus scrofa GN=ITGB1 PE=1 SV=1	Sus scrofa	1.38e-25	7	7	7	sp	Q9GLP0;F1RVE7;K7GS94
Itih1	Inter-alpha-trypsin inhibitor heavy chain H1	SEC	46.4555	21.4447	>sp|Q29052|ITIH1_PIG Inter-alpha-trypsin inhibitor heavy chain H1 OS=Sus scrofa GN=ITIH1 PE=2 SV=1	Sus scrofa	1.21e-87	13	13	5	sp	Q29052
Itih2	Inter-alpha-trypsin inhibitor heavy chain H2	SEC	33.7144	8.64177	>sp|O02668|ITIH2_PIG Inter-alpha-trypsin inhibitor heavy chain H2 OS=Sus scrofa GN=ITIH2 PE=2 SV=1;>tr|F1RUM4|F1RUM4_PIG Inter-alpha-trypsin inhibitor heavy chain H2 OS=Sus scrofa GN=ITIH2 PE=1 SV=2	Sus scrofa	2.91e-88	12	12	12	sp	O02668;F1RUM4
Itih3	Uncharacterized protein	SEC	4.18802	0.312717	>tr|F1SH94|F1SH94_PIG Uncharacterized protein OS=Sus scrofa GN=ITIH3 PE=1 SV=1	Sus scrofa	3.25e-19	9	9	9	tr	F1SH94
Itih4	Inter-alpha-trypsin inhibitor heavy chain H4	SEC	154.7	119.389	>sp|P79263|ITIH4_PIG Inter-alpha-trypsin inhibitor heavy chain H4 OS=Sus scrofa GN=ITIH4 PE=1 SV=1	Sus scrofa	3.89e-282	24	24	7	sp	P79263
Itih4	Inter-alpha-trypsin inhibitor heavy chain H4	SEC	89.4609	79.2272	>tr|F1SH92|F1SH92_PIG Inter-alpha-trypsin inhibitor heavy chain H4 OS=Sus scrofa GN=ITIH4 PE=1 SV=2	Sus scrofa	0	23	6	6	tr	F1SH92
Itpa	Uncharacterized protein	-	50.5692	28.3888	>tr|I3LVR2|I3LVR2_PIG Uncharacterized protein OS=Sus scrofa GN=ITPA PE=1 SV=1	Sus scrofa	5.2e-11	3	3	3	tr	I3LVR2
Ivd	Uncharacterized protein	-	32.5265	8.43621	>tr|F1SSR4|F1SSR4_PIG Uncharacterized protein OS=Sus scrofa GN=IVD PE=1 SV=1	Sus scrofa	2.2e-40	6	6	6	tr	F1SSR4
Jup	Junction plakoglobin	-	214.307	131.323	>sp|Q8WNW3|PLAK_PIG Junction plakoglobin OS=Sus scrofa GN=Jup PE=2 SV=1	Sus scrofa	9.59e-128	24	24	21	sp	Q8WNW3
Kars	Lysine--tRNA ligase	-	29.8768	23.8028	>tr|F1S458|F1S458_PIG Lysine--tRNA ligase OS=Sus scrofa GN=KARS PE=1 SV=2	Sus scrofa	1.65e-25	9	9	9	tr	F1S458
Kat8	Histone acetyltransferase	-	1.4373	0.945052	>tr|K7GPZ7|K7GPZ7_PIG Histone acetyltransferase OS=Sus scrofa GN=KAT8 PE=3 SV=1;>tr|F1RIR8|F1RIR8_PIG Histone acetyltransferase OS=Sus scrofa GN=KAT8 PE=2 SV=1	Sus scrofa	0.00087009	2	2	2	tr	K7GPZ7;F1RIR8
Kctd12	Uncharacterized protein	-	98.8132	86.1776	>tr|F1RHE6|F1RHE6_PIG Uncharacterized protein OS=Sus scrofa GN=KCTD12 PE=1 SV=1	Sus scrofa	6.4e-117	10	10	10	tr	F1RHE6
Khsrp	Uncharacterized protein	-	593.17	534.317	>tr|F1SBT6|F1SBT6_PIG Uncharacterized protein OS=Sus scrofa GN=KHSRP PE=1 SV=2	Sus scrofa	8.9e-189	26	26	22	tr	F1SBT6
Kiaa1598	Uncharacterized protein	-	80.9912	81.556	>tr|F1S4S1|F1S4S1_PIG Uncharacterized protein OS=Sus scrofa GN=KIAA1598 PE=1 SV=1	Sus scrofa	4.68e-44	11	11	11	tr	F1S4S1
Kif13B	Kinesin-like protein	-	12.0298	0	>tr|F1RJP9|F1RJP9_PIG Kinesin-like protein OS=Sus scrofa GN=KIF13B PE=1 SV=2	Sus scrofa	5.61e-09	4	4	4	tr	F1RJP9
Kif3A	Kinesin-like protein	-	8.84432	0	>tr|F1RJV1|F1RJV1_PIG Kinesin-like protein OS=Sus scrofa GN=KIF3A PE=1 SV=2	Sus scrofa	8.9e-13	3	3	3	tr	F1RJV1
Kif3B	Kinesin-like protein (Fragment)	-	15.3477	17.9532	>tr|F1S519|F1S519_PIG Kinesin-like protein (Fragment) OS=Sus scrofa GN=KIF3B PE=3 SV=1	Sus scrofa	4.64e-20	6	6	6	tr	F1S519
Kif5B	Kinesin-like protein	-	318.986	259.758	>tr|F1RWC5|F1RWC5_PIG Kinesin-like protein OS=Sus scrofa GN=KIF5B PE=1 SV=1	Sus scrofa	1.15e-178	29	29	22	tr	F1RWC5
Klc1	Uncharacterized protein	-	6.09765	4.83748	>tr|F1S9W8|F1S9W8_PIG Uncharacterized protein OS=Sus scrofa GN=KLC1 PE=1 SV=2	Sus scrofa	1.24e-18	5	4	4	tr	F1S9W8
Klc4	Uncharacterized protein	-	38.4188	24.3249	>tr|F1RRN1|F1RRN1_PIG Uncharacterized protein OS=Sus scrofa GN=KLC4 PE=1 SV=2	Sus scrofa	1.64e-30	11	11	10	tr	F1RRN1
Kng1	Uncharacterized protein	SEC	107.05	56.5751	>tr|F1SFI4|F1SFI4_PIG Uncharacterized protein OS=Sus scrofa GN=KNG1 PE=1 SV=2	Sus scrofa	6.79e-100	9	9	9	tr	F1SFI4
Kpna4	Uncharacterized protein (Fragment)	-	26.5579	17.97	>tr|F1RK23|F1RK23_PIG Uncharacterized protein (Fragment) OS=Sus scrofa GN=KPNA4 PE=1 SV=2	Sus scrofa	1.97e-07	2	2	2	tr	F1RK23
Kpnb1	Uncharacterized protein	-	329.797	199.125	>tr|F1RWJ5|F1RWJ5_PIG Uncharacterized protein OS=Sus scrofa GN=KPNB1 PE=1 SV=2	Sus scrofa	2.24e-118	18	18	18	tr	F1RWJ5
Krt13	Uncharacterized protein	-	145.012	119.032	>tr|F1S0K1|F1S0K1_PIG Uncharacterized protein OS=Sus scrofa GN=KRT13 PE=1 SV=1	Sus scrofa	1.39e-299	26	14	7	tr	F1S0K1
Krt15	Uncharacterized protein	-	1231.24	1359.49	>tr|F1S0K2|F1S0K2_PIG Uncharacterized protein OS=Sus scrofa GN=KRT15 PE=1 SV=1	Sus scrofa	0	37	34	17	tr	F1S0K2
Krt18	Uncharacterized protein	-	3469.52	2994.47	>tr|F1SGG1|F1SGG1_PIG Uncharacterized protein OS=Sus scrofa GN=KRT18 PE=1 SV=2	Sus scrofa	0	47	45	34	tr	F1SGG1
Krt19	Uncharacterized protein	-	17045.1	19371.6	>tr|F1S0J8|F1S0J8_PIG Uncharacterized protein OS=Sus scrofa GN=KRT19 PE=1 SV=1	Sus scrofa	0	52	52	23	tr	F1S0J8
Krt4	Uncharacterized protein	TM	2982.65	2393.52	>tr|I3LQN8|I3LQN8_PIG Uncharacterized protein OS=Sus scrofa GN=KRT4 PE=1 SV=1	Sus scrofa	0	43	36	21	tr	I3LQN8
Krt5	Uncharacterized protein (Fragment)	-	3855.99	4357.29	>tr|F1SGG6|F1SGG6_PIG Uncharacterized protein (Fragment) OS=Sus scrofa GN=KRT5 PE=1 SV=2	Sus scrofa	0	51	47	8	tr	F1SGG6
Krt8	Uncharacterized protein	-	30682.1	24919.5	>tr|F1SGG2|F1SGG2_PIG Uncharacterized protein OS=Sus scrofa GN=KRT8 PE=1 SV=1	Sus scrofa	0	57	57	31	tr	F1SGG2
Ktn1	Uncharacterized protein	TM	515.361	376.646	>tr|F1SSN5|F1SSN5_PIG Uncharacterized protein OS=Sus scrofa GN=KTN1 PE=1 SV=1	Sus scrofa	1.22e-252	44	44	44	tr	F1SSN5
L1Cam	Uncharacterized protein	SEC	0	0	>tr|K7GN08|K7GN08_PIG Uncharacterized protein OS=Sus scrofa GN=L1CAM PE=1 SV=1;>tr|F1S293|F1S293_PIG Uncharacterized protein OS=Sus scrofa GN=L1CAM PE=1 SV=2;>tr|F1RR49|F1RR49_PIG Uncharacterized protein OS=Sus scrofa GN=NUP188 PE=1 SV=2	Sus scrofa	0.00076125	2	2	2	tr	K7GN08;F1S293;F1RR49
Lad1	Uncharacterized protein (Fragment)	-	0.80813	4.56785	>tr|I3LGT3|I3LGT3_PIG Uncharacterized protein (Fragment) OS=Sus scrofa GN=LAD1 PE=1 SV=1	Sus scrofa	1.48e-09	4	4	4	tr	I3LGT3
Lalba	Alpha-lactalbumin	SEC	0	0	>sp|P18137|LALBA_PIG Alpha-lactalbumin OS=Sus scrofa GN=LALBA PE=1 SV=2	Sus scrofa	8.23e-90	6	6	6	sp	P18137
Lamp1	Uncharacterized protein	SEC	12.7476	1.49343	>tr|F1RN44|F1RN44_PIG Uncharacterized protein OS=Sus scrofa GN=LAMP1 PE=1 SV=1	Sus scrofa	6.45e-08	2	2	2	tr	F1RN44
Lancl1	Uncharacterized protein	-	31.9106	22.6728	>tr|F1SSS1|F1SSS1_PIG Uncharacterized protein OS=Sus scrofa GN=LANCL1 PE=1 SV=2	Sus scrofa	2.49e-24	5	5	5	tr	F1SSS1
Lancl2	Uncharacterized protein (Fragment)	-	3.72299	0	>tr|I3LIW1|I3LIW1_PIG Uncharacterized protein (Fragment) OS=Sus scrofa GN=LANCL2 PE=1 SV=1	Sus scrofa	3.92e-12	2	2	2	tr	I3LIW1
Lap3	Cytosol aminopeptidase	-	67.4122	95.0108	>tr|I3LTR9|I3LTR9_PIG Cytosol aminopeptidase OS=Sus scrofa GN=LAP3 PE=1 SV=1	Sus scrofa	7.45e-126	9	9	9	tr	I3LTR9
Lars	Uncharacterized protein	-	41.7099	28.3551	>tr|I3LVK3|I3LVK3_PIG Uncharacterized protein OS=Sus scrofa GN=LARS PE=1 SV=1;>tr|F1RM15|F1RM15_PIG Uncharacterized protein OS=Sus scrofa GN=LARS PE=1 SV=2	Sus scrofa	1.8e-21	7	7	7	tr	I3LVK3;F1RM15
Lc8	Dynein, light chain, LC8-type 1	-	90.8565	106.509	>tr|D9U8D1|D9U8D1_PIG Dynein, light chain, LC8-type 1 OS=Sus scrofa GN=LC8 PE=1 SV=1	Sus scrofa	5.42e-114	5	5	2	tr	D9U8D1
Lcn1	Lipocalin-1	SEC	130.738	45.6383	>sp|P53715|LCN1_PIG Lipocalin-1 OS=Sus scrofa GN=LCN1 PE=1 SV=1;>tr|I3LEE4|I3LEE4_PIG Lipocalin-1 (Fragment) OS=Sus scrofa GN=LCN1 PE=4 SV=1	Sus scrofa	4.4e-20	4	4	4	sp	P53715;I3LEE4
Lcn2	Uncharacterized protein	SEC	45.0518	53.8046	>tr|F1RRX1|F1RRX1_PIG Uncharacterized protein OS=Sus scrofa GN=LCN2 PE=1 SV=1	Sus scrofa	2.09e-40	5	5	5	tr	F1RRX1
Lcp1	Uncharacterized protein	-	52.1163	44.8717	>tr|F1RK02|F1RK02_PIG Uncharacterized protein OS=Sus scrofa GN=LCP1 PE=1 SV=2	Sus scrofa	1.3e-99	20	14	14	tr	F1RK02
Lcthio	Uncharacterized protein	-	136.254	122.522	>tr|F1SDN2|F1SDN2_PIG Uncharacterized protein OS=Sus scrofa GN=LCTHIO PE=1 SV=2	Sus scrofa	4.76e-38	11	11	11	tr	F1SDN2
Ldha	L-lactate dehydrogenase A chain	-	2553.76	2173.38	>sp|P00339|LDHA_PIG L-lactate dehydrogenase A chain OS=Sus scrofa GN=LDHA PE=1 SV=3	Sus scrofa	1.4e-193	21	21	19	sp	P00339
Ldhb	L-lactate dehydrogenase B chain	-	2639.82	1752.99	>sp|P00336|LDHB_PIG L-lactate dehydrogenase B chain OS=Sus scrofa GN=LDHB PE=1 SV=3;>tr|I3LL80|I3LL80_PIG L-lactate dehydrogenase OS=Sus scrofa GN=LDHB PE=1 SV=1;>tr|F1SR05|F1SR05_PIG L-lactate dehydrogenase OS=Sus scrofa GN=LOC102161427 PE=3 SV=2	Sus scrofa	1.77e-241	17	15	15	sp	P00336;I3LL80;F1SR05
Letm1	Uncharacterized protein	TM	7.73504	0	>tr|F1S9F3|F1S9F3_PIG Uncharacterized protein OS=Sus scrofa GN=LETM1 PE=1 SV=2;>tr|K7GSE0|K7GSE0_PIG Uncharacterized protein (Fragment) OS=Sus scrofa GN=LETM1 PE=1 SV=1	Sus scrofa	1.53e-17	5	5	5	tr	F1S9F3;K7GSE0
Lgals1	Galectin	-	614.057	282.685	>tr|F1SKM9|F1SKM9_PIG Galectin OS=Sus scrofa GN=LGALS1 PE=1 SV=1;>sp|Q49I35|LEG1_PIG Galectin-1 OS=Sus scrofa GN=LGALS1 PE=2 SV=3	Sus scrofa	0	10	10	10	tr	F1SKM9;Q49I35
Lgals13	Galectin	-	408.199	450.895	>tr|B7U2G5|B7U2G5_PIG Galectin OS=Sus scrofa GN=LGALS13 PE=1 SV=1	Sus scrofa	6.16e-128	9	9	9	tr	B7U2G5
Lgals3	Galectin	-	2337.66	2368.44	>tr|A3EX84|A3EX84_PIG Galectin OS=Sus scrofa GN=LGALS3 PE=1 SV=1	Sus scrofa	2.01e-181	18	18	18	tr	A3EX84
Lhpp	Uncharacterized protein (Fragment)	-	7.27318	2.83856	>tr|F1SDP2|F1SDP2_PIG Uncharacterized protein (Fragment) OS=Sus scrofa GN=LHPP PE=1 SV=2	Sus scrofa	1.51e-11	4	4	4	tr	F1SDP2
Lima1	Isoform 2 of LIM domain and actin-binding protein 1	-	9.29736	1.03621	>sp|B0KYV5-2|LIMA1_PIG Isoform 2 of LIM domain and actin-binding protein 1 OS=Sus scrofa GN=LIMA1;>sp|B0KYV5|LIMA1_PIG LIM domain and actin-binding protein 1 OS=Sus scrofa GN=LIMA1 PE=2 SV=1;>tr|I3L811|I3L811_PIG Uncharacterized protein OS=Sus scrofa GN=LO	Sus scrofa	4.58e-05	2	2	2	sp	B0KYV5-2;B0KYV5;I3L811;I3LS28
Lin7C	Uncharacterized protein	-	169.498	106.941	>tr|F2Z5M5|F2Z5M5_PIG Uncharacterized protein OS=Sus scrofa GN=LIN7C PE=1 SV=1	Sus scrofa	1.61e-38	10	10	10	tr	F2Z5M5
Lman1	Uncharacterized protein	SEC	48.4144	3.10886	>tr|F1SMS8|F1SMS8_PIG Uncharacterized protein OS=Sus scrofa GN=LMAN1 PE=1 SV=1	Sus scrofa	1.93e-18	4	4	4	tr	F1SMS8
Lman2	Uncharacterized protein	SEC	12.5465	4.26638	>tr|F1S3D5|F1S3D5_PIG Uncharacterized protein OS=Sus scrofa GN=LMAN2 PE=1 SV=1	Sus scrofa	1.58e-05	3	3	3	tr	F1S3D5
Lmcd1	LIM and cysteine-rich domains protein 1	-	4.81325	0	>tr|F1SFK9|F1SFK9_PIG LIM and cysteine-rich domains protein 1 OS=Sus scrofa GN=LMCD1 PE=1 SV=2;>sp|Q5PXT2|LMCD1_PIG LIM and cysteine-rich domains protein 1 OS=Sus scrofa GN=LMCD1 PE=2 SV=1	Sus scrofa	1.84e-22	3	3	3	tr	F1SFK9;Q5PXT2
Lmna	Prelamin-A/C	-	5546.99	4558.93	>sp|Q3ZD69|LMNA_PIG Prelamin-A/C OS=Sus scrofa GN=LMNA PE=3 SV=1;>sp|Q3ZD69-2|LMNA_PIG Isoform C of Prelamin-A/C OS=Sus scrofa GN=LMNA	Sus scrofa	0	69	69	2	sp	Q3ZD69;Q3ZD69-2
Lmna	Prelamin-A/C	-	60.8249	55.0236	>tr|F1RLQ2|F1RLQ2_PIG Prelamin-A/C OS=Sus scrofa GN=LMNA PE=1 SV=1	Sus scrofa	0	69	2	2	tr	F1RLQ2
Lmnb1	Uncharacterized protein	-	1494.78	1308.37	>tr|F1RKM0|F1RKM0_PIG Uncharacterized protein OS=Sus scrofa GN=LMNB1 PE=1 SV=2	Sus scrofa	0	41	41	39	tr	F1RKM0
Lmnb2	Uncharacterized protein	-	193.218	204.387	>tr|I3LC25|I3LC25_PIG Uncharacterized protein OS=Sus scrofa GN=LMNB2 PE=1 SV=1	Sus scrofa	1.13e-91	22	20	20	tr	I3LC25
Lmo7	Uncharacterized protein	-	0	1.09641	>tr|I3LR88|I3LR88_PIG Uncharacterized protein OS=Sus scrofa GN=LMO7 PE=1 SV=1	Sus scrofa	6.51e-07	2	2	2	tr	I3LR88
Loc100049693	Uncharacterized protein	-	2851.98	2417.34	>tr|F1RR78|F1RR78_PIG Uncharacterized protein OS=Sus scrofa GN=LOC100049693 PE=1 SV=2	Sus scrofa	0	129	129	129	tr	F1RR78
Loc100152327	Uncharacterized protein	SEC	279.56	415.134	>tr|A0A075B7H6|A0A075B7H6_PIG Uncharacterized protein OS=Sus scrofa PE=4 SV=1;>tr|A0A075B7I9|A0A075B7I9_PIG Uncharacterized protein OS=Sus scrofa GN=LOC100152327 PE=1 SV=4	Sus scrofa	1.25e-12	3	3	2	tr	A0A075B7H6;A0A075B7I9
Loc100152603	UDP-glucuronosyltransferase	SEC	315.793	174.985	>tr|F1SM21|F1SM21_PIG UDP-glucuronosyltransferase OS=Sus scrofa GN=LOC100152603 PE=3 SV=2;>tr|F1SM17|F1SM17_PIG UDP-glucuronosyltransferase OS=Sus scrofa GN=UGT1A3 PE=3 SV=2	Sus scrofa	1.81e-25	6	6	6	tr	F1SM21;F1SM17
Loc100153094	Uncharacterized protein	-	21.0214	4.85735	>tr|F1RL37|F1RL37_PIG Uncharacterized protein OS=Sus scrofa GN=LOC100153094 PE=1 SV=1	Sus scrofa	4.28e-06	2	2	2	tr	F1RL37
Loc100153172	Uncharacterized protein	-	1.65495	0.901355	>tr|F1RJ44|F1RJ44_PIG Uncharacterized protein OS=Sus scrofa GN=LOC100153172 PE=4 SV=2;>tr|I3LC04|I3LC04_PIG Uncharacterized protein OS=Sus scrofa GN=LOC100621705 PE=4 SV=1	Sus scrofa	0.0006508	2	2	2	tr	F1RJ44;I3LC04
Loc100153260	Uncharacterized protein	TM	15.348	0	>tr|K7GNC6|K7GNC6_PIG Uncharacterized protein OS=Sus scrofa GN=LOC100153260 PE=1 SV=1;>tr|F1S1Q7|F1S1Q7_PIG Uncharacterized protein (Fragment) OS=Sus scrofa GN=LOC100153260 PE=1 SV=2;>tr|K7GP05|K7GP05_PIG Uncharacterized protein (Fragment) OS=Sus scrofa GN	Sus scrofa	3.55e-08	3	3	3	tr	K7GNC6;F1S1Q7;K7GP05;I3LLF6;I3LG52
Loc100153561	Uncharacterized protein (Fragment)	-	25.3507	28.1922	>tr|F1S0A3|F1S0A3_PIG Uncharacterized protein (Fragment) OS=Sus scrofa GN=LOC100153561 PE=1 SV=1;>tr|I3LJ78|I3LJ78_PIG Uncharacterized protein (Fragment) OS=Sus scrofa GN=LOC100626433 PE=4 SV=1	Sus scrofa	5.8e-41	10	8	8	tr	F1S0A3;I3LJ78
Loc100153617	Uncharacterized protein	-	17.0048	1.32616	>tr|F1RY04|F1RY04_PIG Uncharacterized protein OS=Sus scrofa GN=LOC100153617 PE=1 SV=1	Sus scrofa	4.2e-09	5	5	5	tr	F1RY04
Loc100153899	Uncharacterized protein	SEC	25.5771	17.0308	>tr|F1SCC6|F1SCC6_PIG Uncharacterized protein OS=Sus scrofa GN=LOC100153899 PE=1 SV=2	Sus scrofa	5.28e-85	8	8	8	tr	F1SCC6
Loc100154259	Uncharacterized protein	-	29.3322	7.81047	>tr|F1SSB0|F1SSB0_PIG Uncharacterized protein OS=Sus scrofa GN=LOC100154259 PE=1 SV=1;>tr|I3L5V4|I3L5V4_PIG Uncharacterized protein OS=Sus scrofa GN=LOC100625036 PE=4 SV=1	Sus scrofa	5.67e-05	2	2	2	tr	F1SSB0;I3L5V4
Loc100154408	Proteasome subunit alpha type	-	105.027	141.23	>tr|F1SSL6|F1SSL6_PIG Proteasome subunit alpha type OS=Sus scrofa GN=LOC100154408 PE=1 SV=1	Sus scrofa	2.63e-50	10	10	10	tr	F1SSL6
Loc100154750	Uncharacterized protein	-	308.261	267.808	>tr|K7GNZ3|K7GNZ3_PIG Uncharacterized protein OS=Sus scrofa GN=LOC100154750 PE=1 SV=1	Sus scrofa	5.12e-134	6	6	6	tr	K7GNZ3
Loc100154783	Uncharacterized protein	SEC	575.402	462.139	>tr|I3LUC8|I3LUC8_PIG Uncharacterized protein OS=Sus scrofa GN=LOC100154783 PE=1 SV=1	Sus scrofa	1.07e-54	10	10	5	tr	I3LUC8
Loc100154801	Uncharacterized protein (Fragment)	-	8.37603	10.6639	>tr|F1RIB4|F1RIB4_PIG Uncharacterized protein (Fragment) OS=Sus scrofa GN=LOC100154801 PE=1 SV=2	Sus scrofa	8.4e-18	4	4	3	tr	F1RIB4
Loc100154884	Uncharacterized protein	-	23.7543	15.5866	>tr|K7GSD8|K7GSD8_PIG Uncharacterized protein OS=Sus scrofa GN=LOC100154884 PE=1 SV=1;>tr|I3LRG2|I3LRG2_PIG Uncharacterized protein OS=Sus scrofa GN=PEX19 PE=1 SV=1	Sus scrofa	7.54e-10	3	3	3	tr	K7GSD8;I3LRG2
Loc100155084	Uncharacterized protein	-	46.7507	31.0938	>tr|F1RRK9|F1RRK9_PIG Uncharacterized protein OS=Sus scrofa GN=LOC100155084 PE=1 SV=2	Sus scrofa	4.83e-38	10	10	6	tr	F1RRK9
Loc100155139	Proteasome subunit beta type	-	28.5726	18.8067	>tr|F1S9C9|F1S9C9_PIG Proteasome subunit beta type OS=Sus scrofa GN=LOC100155139 PE=1 SV=1	Sus scrofa	5.19e-20	5	5	5	tr	F1S9C9
Loc100155889	Uncharacterized protein	-	138.73	127.66	>tr|F1S4Y8|F1S4Y8_PIG Uncharacterized protein OS=Sus scrofa GN=LOC100155889 PE=1 SV=1	Sus scrofa	1.65e-67	10	10	10	tr	F1S4Y8
Loc100156117	Uncharacterized protein	-	179.073	93.2475	>tr|F1RNN4|F1RNN4_PIG Uncharacterized protein OS=Sus scrofa GN=LOC100156117 PE=4 SV=3;>tr|K7GMZ3|K7GMZ3_PIG Uncharacterized protein OS=Sus scrofa GN=IFT81 PE=4 SV=1	Sus scrofa	2.49e-117	16	16	16	tr	F1RNN4;K7GMZ3
Loc100156975	Uncharacterized protein	-	7.97485	3.26897	>tr|F1SQY0|F1SQY0_PIG Uncharacterized protein OS=Sus scrofa GN=LOC100156975 PE=1 SV=1;>tr|I3LV12|I3LV12_PIG Uncharacterized protein (Fragment) OS=Sus scrofa GN=LOC100623243 PE=1 SV=1	Sus scrofa	5.5e-05	2	2	2	tr	F1SQY0;I3LV12
Loc100157249	Uncharacterized protein	TM	22.0623	6.98817	>tr|F1SAS3|F1SAS3_PIG Uncharacterized protein OS=Sus scrofa GN=LOC100157249 PE=1 SV=2	Sus scrofa	1.51e-22	6	6	6	tr	F1SAS3
Loc100157318	Uncharacterized protein	SEC	5.42509	0	>tr|F1SQX9|F1SQX9_PIG Uncharacterized protein OS=Sus scrofa GN=LOC100157318 PE=1 SV=3;>tr|I3LI19|I3LI19_PIG Uncharacterized protein (Fragment) OS=Sus scrofa PE=4 SV=1;>tr|K7GMR7|K7GMR7_PIG Uncharacterized protein OS=Sus scrofa GN=APOD PE=1 SV=1;>tr|K7GT52|	Sus scrofa	2.47e-98	4	4	4	tr	F1SQX9;I3LI19;K7GMR7;K7GT52;K7GN63
Loc100157421	Uncharacterized protein	-	72.8582	39.7439	>tr|I3L6A4|I3L6A4_PIG Uncharacterized protein OS=Sus scrofa GN=LOC100157421 PE=1 SV=1	Sus scrofa	6.36e-26	4	4	4	tr	I3L6A4
Loc100158185	Uncharacterized protein	TM	148.934	97.0375	>tr|F2Z565|F2Z565_PIG Uncharacterized protein OS=Sus scrofa GN=LOC100158185 PE=1 SV=1	Sus scrofa	5.24e-32	12	3	2	tr	F2Z565
Loc100270690	Galectin	-	10.9766	0.684182	>tr|I3L8J2|I3L8J2_PIG Galectin OS=Sus scrofa GN=LOC100270690 PE=4 SV=1;>tr|I3LIV0|I3LIV0_PIG Galectin (Fragment) OS=Sus scrofa GN=LOC100738882 PE=4 SV=1	Sus scrofa	5.78e-15	2	2	2	tr	I3L8J2;I3LIV0
Loc100510904	Uncharacterized protein	-	1494.09	1273.52	>tr|I3LNZ2|I3LNZ2_PIG Uncharacterized protein OS=Sus scrofa GN=LOC100510904 PE=1 SV=1	Sus scrofa	3.49e-43	8	8	8	tr	I3LNZ2
Loc100510917	Glutathione S-transferase	-	244.452	247.475	>tr|I3LBL7|I3LBL7_PIG Glutathione S-transferase OS=Sus scrofa GN=LOC100510917 PE=1 SV=1	Sus scrofa	1.14e-19	8	8	6	tr	I3LBL7
Loc100511732	Uncharacterized protein	-	24.6093	24.8546	>tr|F1SFD6|F1SFD6_PIG Uncharacterized protein OS=Sus scrofa PE=4 SV=2;>tr|I3L5V7|I3L5V7_PIG Uncharacterized protein OS=Sus scrofa GN=LOC100511732 PE=4 SV=1	Sus scrofa	8.16e-10	4	4	4	tr	F1SFD6;I3L5V7
Loc100511905	Uncharacterized protein	-	3.15384	11.3158	>tr|F1SE16|F1SE16_PIG Uncharacterized protein OS=Sus scrofa GN=LOC100511905 PE=1 SV=1	Sus scrofa	1.53e-10	4	4	4	tr	F1SE16
Loc100512253	Uncharacterized protein	-	81.2824	81.853	>tr|F1RXA7|F1RXA7_PIG Uncharacterized protein OS=Sus scrofa GN=LOC100512253 PE=1 SV=2	Sus scrofa	1.88e-102	10	10	10	tr	F1RXA7
Loc100512637	Small nuclear ribonucleoprotein-associated protein	-	23.662	14.9061	>tr|F1S891|F1S891_PIG Small nuclear ribonucleoprotein-associated protein OS=Sus scrofa GN=LOC100512637 PE=3 SV=2;>tr|I3LBT8|I3LBT8_PIG Small nuclear ribonucleoprotein-associated protein OS=Sus scrofa GN=SNRPN PE=3 SV=1	Sus scrofa	7.78e-13	3	3	3	tr	F1S891;I3LBT8
Loc100512659	Uncharacterized protein	-	0	0	>tr|F1S419|F1S419_PIG Uncharacterized protein OS=Sus scrofa GN=LOC100512659 PE=1 SV=2	Sus scrofa	4.09e-07	2	2	2	tr	F1S419
Loc100512873	Uncharacterized protein	SEC	1.98552	0	>tr|I3LS74|I3LS74_PIG Uncharacterized protein OS=Sus scrofa GN=LOC100512873 PE=4 SV=1	Sus scrofa	0.000727	2	2	2	tr	I3LS74
Loc100514136	Uncharacterized protein	SEC	29.3331	10.0283	>tr|Z4YP82|Z4YP82_PIG Uncharacterized protein OS=Sus scrofa GN=LOC100514136 PE=4 SV=1;>sp|P20112|SPRC_PIG SPARC OS=Sus scrofa GN=SPARC PE=1 SV=2	Sus scrofa	1.09e-27	7	7	7	tr	Z4YP82;P20112
Loc100514282	Uncharacterized protein	-	9.11595	0	>tr|F1SQK5|F1SQK5_PIG Uncharacterized protein OS=Sus scrofa GN=LOC100514282 PE=1 SV=1	Sus scrofa	1.5e-19	3	3	3	tr	F1SQK5
Loc100514709	Small ubiquitin-related modifier (Fragment)	-	6.25265	14.9929	>tr|F1S3Z4|F1S3Z4_PIG Small ubiquitin-related modifier (Fragment) OS=Sus scrofa GN=LOC100514709 PE=3 SV=1;>tr|F1S0B5|F1S0B5_PIG Small ubiquitin-related modifier OS=Sus scrofa GN=SUMO1 PE=3 SV=2;>sp|A7WLH8|SUMO1_PIG Small ubiquitin-related modifier 1 OS=Sus	Sus scrofa	0.00030187	2	2	2	tr	F1S3Z4;F1S0B5;A7WLH8
Loc100514752	Uncharacterized protein	-	10.0509	3.87978	>tr|F1RUV6|F1RUV6_PIG Uncharacterized protein OS=Sus scrofa GN=LOC100514752 PE=1 SV=1	Sus scrofa	1.15e-13	3	3	3	tr	F1RUV6
Loc100514795	Uncharacterized protein	-	730.956	513.078	>tr|F2Z522|F2Z522_PIG Uncharacterized protein OS=Sus scrofa GN=LOC100514795 PE=1 SV=1	Sus scrofa	3.99e-48	8	8	8	tr	F2Z522
Loc100514845	Uncharacterized protein	-	79.1218	104.975	>tr|F1RGI2|F1RGI2_PIG Uncharacterized protein OS=Sus scrofa GN=LOC100514845 PE=1 SV=2	Sus scrofa	4.42e-31	7	7	7	tr	F1RGI2
Loc100516297	Uncharacterized protein	-	1.42436	0	>tr|F1SU72|F1SU72_PIG Uncharacterized protein OS=Sus scrofa GN=LOC100516297 PE=1 SV=1	Sus scrofa	8.17e-05	2	2	2	tr	F1SU72
Loc100516610	Uncharacterized protein	-	14.4616	10.2705	>tr|I3LCC2|I3LCC2_PIG Uncharacterized protein OS=Sus scrofa GN=LOC100516610 PE=1 SV=1	Sus scrofa	5.3e-05	3	3	3	tr	I3LCC2
Loc100516774	Uncharacterized protein (Fragment)	-	42.6572	50.6313	>tr|F1SNK3|F1SNK3_PIG Uncharacterized protein (Fragment) OS=Sus scrofa GN=LOC100516774 PE=1 SV=2	Sus scrofa	1.74e-70	13	13	13	tr	F1SNK3
Loc100516776	Uncharacterized protein	-	2792.62	2376.77	>tr|F1SIH8|F1SIH8_PIG Uncharacterized protein OS=Sus scrofa GN=LOC100516776 PE=1 SV=2	Sus scrofa	0	55	55	2	tr	F1SIH8
Loc100516841	Uncharacterized protein (Fragment)	-	48.4659	14.8114	>tr|F1SHU0|F1SHU0_PIG Uncharacterized protein (Fragment) OS=Sus scrofa GN=LOC100516841 PE=1 SV=2	Sus scrofa	1.49e-09	2	2	2	tr	F1SHU0
Loc100517228	Uncharacterized protein (Fragment)	-	284.938	256.861	>tr|F1RGC0|F1RGC0_PIG Uncharacterized protein (Fragment) OS=Sus scrofa GN=LOC100517228 PE=1 SV=2;>tr|I3LK51|I3LK51_PIG Uncharacterized protein (Fragment) OS=Sus scrofa PE=3 SV=1	Sus scrofa	4.7e-28	7	7	7	tr	F1RGC0;I3LK51
Loc100517243	Uncharacterized protein	-	57.8509	43.6668	>tr|I3LRX9|I3LRX9_PIG Uncharacterized protein OS=Sus scrofa GN=LOC100517243 PE=1 SV=1;>tr|F1SEN4|F1SEN4_PIG Uncharacterized protein OS=Sus scrofa GN=LOC100517243 PE=1 SV=1	Sus scrofa	5.33e-194	3	3	3	tr	I3LRX9;F1SEN4
Loc100517377	Uncharacterized protein	-	121.736	67.5696	>tr|I3LK21|I3LK21_PIG Uncharacterized protein OS=Sus scrofa GN=LOC100517377 PE=1 SV=1;>tr|F1SJI2|F1SJI2_PIG Uncharacterized protein (Fragment) OS=Sus scrofa GN=LOC100517377 PE=4 SV=2;>tr|I3LUF5|I3LUF5_PIG Uncharacterized protein (Fragment) OS=Sus scrofa GN	Sus scrofa	1.83e-61	11	11	5	tr	I3LK21;F1SJI2;I3LUF5
Loc100517435	Uncharacterized protein	-	17.2445	14.9948	>tr|F2Z5I5|F2Z5I5_PIG Uncharacterized protein OS=Sus scrofa GN=LOC100517435 PE=1 SV=1	Sus scrofa	3.46e-21	5	5	5	tr	F2Z5I5
Loc100517530	Liver carboxylesterase	SEC	133.393	178.747	>sp|Q29550|EST1_PIG Liver carboxylesterase OS=Sus scrofa PE=1 SV=1;>tr|F1RF15|F1RF15_PIG Carboxylic ester hydrolase (Fragment) OS=Sus scrofa GN=LOC100517530 PE=3 SV=2;>tr|F1RF16|F1RF16_PIG Uncharacterized protein (Fragment) OS=Sus scrofa GN=LOC100517530 PE	Sus scrofa	4.49e-140	13	13	9	sp	Q29550;F1RF15;F1RF16
Loc100517533	Uncharacterized protein	SEC	12.9964	2.55044	>tr|I3LEP6|I3LEP6_PIG Uncharacterized protein OS=Sus scrofa GN=LOC100517533 PE=4 SV=1;>tr|F1SMC1|F1SMC1_PIG Uncharacterized protein OS=Sus scrofa GN=LOC100621457 PE=4 SV=2	Sus scrofa	2.49e-07	2	2	2	tr	I3LEP6;F1SMC1
Loc100517588	Uncharacterized protein	-	8.35177	2.15438	>tr|F1S5U4|F1S5U4_PIG Uncharacterized protein OS=Sus scrofa GN=LOC100517588 PE=4 SV=1	Sus scrofa	1.42e-08	4	4	4	tr	F1S5U4
Loc100517634	Uncharacterized protein (Fragment)	-	39.5627	26.1113	>tr|F1SA62|F1SA62_PIG Uncharacterized protein (Fragment) OS=Sus scrofa GN=LOC100517634 PE=1 SV=1	Sus scrofa	8.34e-17	4	4	4	tr	F1SA62
Loc100517744	Uncharacterized protein	-	13.9328	12.1137	>tr|F2Z572|F2Z572_PIG Uncharacterized protein OS=Sus scrofa GN=LOC100517744 PE=1 SV=1;>tr|F1SG10|F1SG10_PIG Uncharacterized protein OS=Sus scrofa GN=PRPS2 PE=1 SV=2;>tr|K7GR33|K7GR33_PIG Ribose-phosphate pyrophosphokinase OS=Sus scrofa GN=PRPS2 PE=1 SV=1	Sus scrofa	1.89e-27	6	6	6	tr	F2Z572;F1SG10;K7GR33
Loc100518254	Uncharacterized protein	-	655.858	659.26	>tr|F1RGG1|F1RGG1_PIG Uncharacterized protein OS=Sus scrofa GN=LOC100518254 PE=1 SV=2;>sp|Q29308|RS19_PIG 40S ribosomal protein S19 (Fragment) OS=Sus scrofa GN=RPS19 PE=2 SV=3	Sus scrofa	2.06e-73	12	12	12	tr	F1RGG1;Q29308
Loc100518399	Uncharacterized protein	-	98.2063	88.9128	>tr|F1SPF6|F1SPF6_PIG Uncharacterized protein OS=Sus scrofa GN=LOC100518399 PE=1 SV=2	Sus scrofa	2.59e-90	11	3	3	tr	F1SPF6
Loc100518647	Alpha-mannosidase	SEC	26.5077	13.749	>tr|F1SEY1|F1SEY1_PIG Alpha-mannosidase OS=Sus scrofa GN=LOC100518647 PE=1 SV=1	Sus scrofa	9.68e-18	6	6	6	tr	F1SEY1
Loc100518914	Uncharacterized protein	-	34.7315	47.4621	>tr|F1SV88|F1SV88_PIG Uncharacterized protein OS=Sus scrofa GN=LOC100518914 PE=1 SV=1	Sus scrofa	1.46e-35	3	3	3	tr	F1SV88
Loc100519252	Uncharacterized protein	SEC	0.541973	0	>tr|F1SCV9|F1SCV9_PIG Uncharacterized protein OS=Sus scrofa GN=LOC100519252 PE=1 SV=2;>tr|I3LKZ1|I3LKZ1_PIG Uncharacterized protein OS=Sus scrofa GN=LOC100519252 PE=1 SV=1	Sus scrofa	1.13e-46	12	12	12	tr	F1SCV9;I3LKZ1
Loc100519482	Uncharacterized protein (Fragment)	-	64.0046	56.3533	>tr|F1SM62|F1SM62_PIG Uncharacterized protein (Fragment) OS=Sus scrofa GN=LOC100519482 PE=4 SV=2;>tr|F1SM59|F1SM59_PIG Uncharacterized protein (Fragment) OS=Sus scrofa PE=4 SV=2	Sus scrofa	8.45e-21	10	10	10	tr	F1SM62;F1SM59
Loc100519729	Tax1 (Human T-cell leukemia virus type I) binding protein 3	-	57.2293	28.4136	>tr|F2Z516|F2Z516_PIG Tax1 (Human T-cell leukemia virus type I) binding protein 3 OS=Sus scrofa GN=LOC100519729 PE=1 SV=1;>tr|I3LEH0|I3LEH0_PIG Uncharacterized protein (Fragment) OS=Sus scrofa GN=LOC100519729 PE=1 SV=1	Sus scrofa	3.83e-17	4	4	4	tr	F2Z516;I3LEH0
Loc100519984	Uncharacterized protein	-	2165.57	2350.66	>tr|I3LRH2|I3LRH2_PIG Uncharacterized protein OS=Sus scrofa GN=LOC100519984 PE=1 SV=1;>tr|F1SMV6|F1SMV6_PIG Uncharacterized protein (Fragment) OS=Sus scrofa GN=LOC100737174 PE=4 SV=1	Sus scrofa	0	29	29	29	tr	I3LRH2;F1SMV6
Loc100520245	Uncharacterized protein	-	104.998	74.4939	>tr|F1S2K3|F1S2K3_PIG Uncharacterized protein OS=Sus scrofa GN=LOC100520245 PE=1 SV=1;>tr|I3L700|I3L700_PIG Uncharacterized protein OS=Sus scrofa GN=NUTF2 PE=4 SV=1	Sus scrofa	2.37e-117	4	4	4	tr	F1S2K3;I3L700
Loc100520636	Uncharacterized protein (Fragment)	-	22.3149	10.0305	>tr|I3LLE3|I3LLE3_PIG Uncharacterized protein (Fragment) OS=Sus scrofa GN=LOC100520636 PE=1 SV=1;>tr|F1ST43|F1ST43_PIG Uncharacterized protein (Fragment) OS=Sus scrofa GN=LOC100622764 PE=3 SV=2	Sus scrofa	2.29e-12	4	4	4	tr	I3LLE3;F1ST43
Loc100520950	NADH dehydrogenase [ubiquinone] 1 alpha subcomplex subunit 2	-	77.7034	57.5934	>tr|F1RGE3|F1RGE3_PIG NADH dehydrogenase [ubiquinone] 1 alpha subcomplex subunit 2 OS=Sus scrofa GN=LOC100520950 PE=4 SV=1	Sus scrofa	3.22e-19	6	6	2	tr	F1RGE3
Loc100521177	Uncharacterized protein	-	2.58021	0	>tr|I3LRP7|I3LRP7_PIG Uncharacterized protein OS=Sus scrofa PE=4 SV=1;>tr|F1RZX9|F1RZX9_PIG Uncharacterized protein OS=Sus scrofa GN=LOC100521177 PE=1 SV=1	Sus scrofa	1.18e-08	3	3	3	tr	I3LRP7;F1RZX9
Loc100522130	Uncharacterized protein	-	93.2127	54.1425	>tr|F1SU52|F1SU52_PIG Uncharacterized protein OS=Sus scrofa GN=LOC100522130 PE=1 SV=2	Sus scrofa	4.99e-30	6	6	6	tr	F1SU52
Loc100522380	Uncharacterized protein	-	1.06515	0	>tr|I3LU71|I3LU71_PIG Uncharacterized protein OS=Sus scrofa GN=LOC100522380 PE=1 SV=1	Sus scrofa	5.17e-48	3	3	3	tr	I3LU71
Loc100522509	Uncharacterized protein (Fragment)	-	71.2653	21.7203	>tr|F1RS33|F1RS33_PIG Uncharacterized protein (Fragment) OS=Sus scrofa GN=LOC100522509 PE=1 SV=1	Sus scrofa	2.06e-12	2	2	2	tr	F1RS33
Loc100522692	Uncharacterized protein	-	159.499	98.2494	>tr|I3LHC8|I3LHC8_PIG Uncharacterized protein OS=Sus scrofa GN=LOC100522692 PE=1 SV=1	Sus scrofa	2.06e-81	6	6	6	tr	I3LHC8
Loc100522764	Uncharacterized protein (Fragment)	-	12.743	15.5141	>tr|F1SSS3|F1SSS3_PIG Uncharacterized protein (Fragment) OS=Sus scrofa GN=LOC100522764 PE=1 SV=2;>tr|F1SSS5|F1SSS5_PIG Uncharacterized protein OS=Sus scrofa GN=LOC100522764 PE=1 SV=2	Sus scrofa	1.29e-11	3	3	3	tr	F1SSS3;F1SSS5
Loc100522848	Uncharacterized protein	-	284.247	356.914	>tr|F1RU33|F1RU33_PIG Uncharacterized protein OS=Sus scrofa GN=LOC100522848 PE=1 SV=1	Sus scrofa	4.92e-118	6	6	6	tr	F1RU33
Loc100522926	Uncharacterized protein	-	6344.37	5459.25	>tr|F2Z5G3|F2Z5G3_PIG Uncharacterized protein OS=Sus scrofa GN=LOC100522926 PE=1 SV=1	Sus scrofa	0	13	13	13	tr	F2Z5G3
Loc100523562	Dimethylaniline monooxygenase [N-oxide-forming]	-	58.5358	44.8696	>tr|I3LS94|I3LS94_PIG Dimethylaniline monooxygenase [N-oxide-forming] OS=Sus scrofa GN=LOC100523562 PE=1 SV=1	Sus scrofa	2.18e-52	10	10	10	tr	I3LS94
Loc100523801	Uncharacterized protein	-	249.272	304.883	>tr|I3LAE9|I3LAE9_PIG Uncharacterized protein OS=Sus scrofa GN=LOC100523801 PE=4 SV=1;>tr|F1RY92|F1RY92_PIG Uncharacterized protein OS=Sus scrofa GN=SRSF3 PE=4 SV=1	Sus scrofa	1.38e-75	8	8	7	tr	I3LAE9;F1RY92
Loc100523874	Uncharacterized protein	-	144.149	113.207	>tr|F1SIT7|F1SIT7_PIG Uncharacterized protein OS=Sus scrofa GN=LOC100523874 PE=1 SV=1	Sus scrofa	3.55e-175	3	3	3	tr	F1SIT7
Loc100524210	Uncharacterized protein	-	8248.54	9600.74	>tr|F1S9Q3|F1S9Q3_PIG Uncharacterized protein OS=Sus scrofa GN=LOC100524210 PE=1 SV=2;>tr|F1S9Q1|F1S9Q1_PIG Uncharacterized protein OS=Sus scrofa GN=LOC100524210 PE=1 SV=2	Sus scrofa	0	39	33	27	tr	F1S9Q3;F1S9Q1
Loc100524613	Uncharacterized protein	-	216.96	138.948	>tr|F1RPD2|F1RPD2_PIG Uncharacterized protein OS=Sus scrofa GN=LOC100524613 PE=1 SV=2	Sus scrofa	5.17e-112	9	9	6	tr	F1RPD2
Loc100524748	Uncharacterized protein	-	190.424	207.9	>tr|F1RH41|F1RH41_PIG Uncharacterized protein OS=Sus scrofa GN=LOC100524748 PE=1 SV=1	Sus scrofa	8.97e-254	26	15	15	tr	F1RH41
Loc100524873	Cytochrome b-c1 complex subunit 6	-	21.4748	0	>tr|F1S3W0|F1S3W0_PIG Cytochrome b-c1 complex subunit 6 OS=Sus scrofa GN=LOC100524873 PE=1 SV=1	Sus scrofa	1.87e-34	3	3	3	tr	F1S3W0
Loc100524880	Peptidyl-prolyl cis-trans isomerase	SEC	0	0	>tr|F1RVH5|F1RVH5_PIG Peptidyl-prolyl cis-trans isomerase OS=Sus scrofa GN=LOC100524880 PE=1 SV=2	Sus scrofa	1.82e-06	2	2	2	tr	F1RVH5
Loc100525669	Uncharacterized protein	-	168.343	130.554	>tr|F1SHV9|F1SHV9_PIG Uncharacterized protein OS=Sus scrofa GN=LOC100525669 PE=1 SV=2	Sus scrofa	3.53e-34	5	5	5	tr	F1SHV9
Loc100525691	Uncharacterized protein	-	3.53119	0	>tr|I3LT20|I3LT20_PIG Uncharacterized protein OS=Sus scrofa GN=LOC100525691 PE=1 SV=1	Sus scrofa	9.26e-06	2	2	2	tr	I3LT20
Loc100525731	Uncharacterized protein (Fragment)	-	28.6052	27.0399	>tr|F1RVM6|F1RVM6_PIG Uncharacterized protein (Fragment) OS=Sus scrofa PE=1 SV=2;>tr|I3L7B9|I3L7B9_PIG Uncharacterized protein (Fragment) OS=Sus scrofa GN=LOC100525731 PE=3 SV=1	Sus scrofa	1.16e-302	6	3	3	tr	F1RVM6;I3L7B9
Loc100525869	Uncharacterized protein	TM	31.9644	19.3266	>tr|I3LCI0|I3LCI0_PIG Uncharacterized protein OS=Sus scrofa GN=LOC100525869 PE=1 SV=1;>tr|I3LBE4|I3LBE4_PIG Uncharacterized protein OS=Sus scrofa GN=LOC100511690 PE=4 SV=1	Sus scrofa	2.57e-18	7	7	7	tr	I3LCI0;I3LBE4
Loc100525970	Uncharacterized protein	-	51.2438	64.1262	>tr|I3LUM9|I3LUM9_PIG Uncharacterized protein OS=Sus scrofa GN=LOC100525970 PE=1 SV=1	Sus scrofa	2.51e-74	8	8	2	tr	I3LUM9
Loc100526035	Uncharacterized protein	-	17.9737	3.59279	>tr|F1S7K5|F1S7K5_PIG Uncharacterized protein OS=Sus scrofa GN=LOC100526035 PE=4 SV=1	Sus scrofa	1.56e-09	4	3	3	tr	F1S7K5
Loc100526191	Uncharacterized protein	-	78.6667	46.1962	>tr|F1SP18|F1SP18_PIG Uncharacterized protein OS=Sus scrofa GN=LOC100526191 PE=1 SV=2	Sus scrofa	2.27e-47	12	12	12	tr	F1SP18
Loc100620305	Uncharacterized protein	-	49.8203	46.3076	>tr|I3LSK5|I3LSK5_PIG Uncharacterized protein OS=Sus scrofa GN=LOC100620305 PE=1 SV=1;>tr|F2Z4Z8|F2Z4Z8_PIG Uncharacterized protein (Fragment) OS=Sus scrofa GN=LOC100620305 PE=1 SV=2	Sus scrofa	1.08e-57	9	9	9	tr	I3LSK5;F2Z4Z8
Loc100620327	Uncharacterized protein	-	0	0.247735	>tr|F1SS29|F1SS29_PIG Uncharacterized protein OS=Sus scrofa GN=LOC100620327 PE=1 SV=1	Sus scrofa	1.5e-26	2	2	2	tr	F1SS29
Loc100620367	Protein S100 (Fragment)	-	59.8284	53.0087	>tr|J9JIL5|J9JIL5_PIG Protein S100 (Fragment) OS=Sus scrofa GN=LOC100620367 PE=1 SV=1;>sp|P31950|S10AB_PIG Protein S100-A11 OS=Sus scrofa GN=S100A11 PE=1 SV=1	Sus scrofa	4.42e-56	4	4	4	tr	J9JIL5;P31950
Loc100620439	Ribosomal protein L15	-	73.9939	53.8849	>tr|I3LK33|I3LK33_PIG Ribosomal protein L15 OS=Sus scrofa GN=LOC100620439 PE=1 SV=1;>sp|P79324|RL15_PIG 60S ribosomal protein L15 (Fragment) OS=Sus scrofa GN=RPL15 PE=2 SV=1	Sus scrofa	2.38e-27	8	8	8	tr	I3LK33;P79324
Loc100620622	Uncharacterized protein	-	21.3252	22.2631	>tr|I3LRS8|I3LRS8_PIG Uncharacterized protein OS=Sus scrofa GN=LOC100620622 PE=1 SV=1	Sus scrofa	3.77e-29	5	5	5	tr	I3LRS8
Loc100620809	Uncharacterized protein (Fragment)	-	56.0009	66.1083	>tr|I3LRR4|I3LRR4_PIG Uncharacterized protein (Fragment) OS=Sus scrofa GN=LOC100620809 PE=1 SV=1	Sus scrofa	3.6e-40	6	6	6	tr	I3LRR4
Loc100621067	Uncharacterized protein	-	90.4754	55.1517	>tr|I3LBP7|I3LBP7_PIG Uncharacterized protein OS=Sus scrofa GN=LOC100621067 PE=1 SV=1;>tr|F1SV67|F1SV67_PIG Uncharacterized protein (Fragment) OS=Sus scrofa PE=4 SV=2	Sus scrofa	1.46e-16	4	4	4	tr	I3LBP7;F1SV67
Loc100621379	Protein S100	-	475.533	365.735	>tr|K7GQ95|K7GQ95_PIG Protein S100 OS=Sus scrofa GN=LOC100621379 PE=1 SV=1;>tr|F1SFV5|F1SFV5_PIG Protein S100 (Fragment) OS=Sus scrofa GN=LOC100621379 PE=1 SV=1;>tr|K7GLV7|K7GLV7_PIG Protein S100 OS=Sus scrofa GN=LOC100621379 PE=1 SV=1;>tr|I3LB95|I3LB95_PI	Sus scrofa	2.7e-200	3	3	3	tr	K7GQ95;F1SFV5;K7GLV7;I3LB95;I3LMF1
Loc100621383	Uncharacterized protein	-	23.2473	24.8326	>tr|I3L7S7|I3L7S7_PIG Uncharacterized protein OS=Sus scrofa GN=LOC100621383 PE=4 SV=1;>tr|I3LNA4|I3LNA4_PIG Uncharacterized protein OS=Sus scrofa GN=TARDBP PE=1 SV=1	Sus scrofa	6.83e-13	4	4	4	tr	I3L7S7;I3LNA4
Loc100621629	Uncharacterized protein (Fragment)	-	74.9349	76.4856	>tr|I3LIG6|I3LIG6_PIG Uncharacterized protein (Fragment) OS=Sus scrofa GN=LOC100621629 PE=1 SV=1;>tr|F1S064|F1S064_PIG Uncharacterized protein (Fragment) OS=Sus scrofa GN=LOC100621629 PE=1 SV=1;>tr|F1RWH8|F1RWH8_PIG Uncharacterized protein OS=Sus scrofa GN	Sus scrofa	0.00045956	2	2	2	tr	I3LIG6;F1S064;F1RWH8;I3LMT4;F1SFQ7
Loc100621788	Uncharacterized protein (Fragment)	TM	0	3.55993	>tr|I3LJB6|I3LJB6_PIG Uncharacterized protein (Fragment) OS=Sus scrofa GN=LOC100621788 PE=4 SV=1;>tr|F1S0U8|F1S0U8_PIG Uncharacterized protein (Fragment) OS=Sus scrofa PE=4 SV=2	Sus scrofa	1.6e-07	4	4	4	tr	I3LJB6;F1S0U8
Loc100621838	Uncharacterized protein	SEC	1.57525	0	>tr|F1SIE1|F1SIE1_PIG Uncharacterized protein OS=Sus scrofa GN=LOC100621838 PE=1 SV=1;>tr|K7GQC5|K7GQC5_PIG Uncharacterized protein OS=Sus scrofa GN=LOC100621838 PE=1 SV=1;>tr|K7GLP1|K7GLP1_PIG Uncharacterized protein OS=Sus scrofa GN=LOC100621838 PE=1 SV=	Sus scrofa	1.38e-05	2	2	2	tr	F1SIE1;K7GQC5;K7GLP1;K7GMI7;I3LTL6
Loc100621845	Uncharacterized protein	-	7.02233	3.75473	>tr|F1SM00|F1SM00_PIG Uncharacterized protein OS=Sus scrofa GN=LOC100621845 PE=1 SV=2;>tr|I3LRY4|I3LRY4_PIG Uncharacterized protein (Fragment) OS=Sus scrofa GN=SMARCC2 PE=4 SV=1	Sus scrofa	1.34e-10	5	5	5	tr	F1SM00;I3LRY4
Loc100621992	Uncharacterized protein	-	42.1947	3.48923	>tr|F1RW98|F1RW98_PIG Uncharacterized protein OS=Sus scrofa GN=LOC100621992 PE=1 SV=2	Sus scrofa	1.11e-10	3	3	3	tr	F1RW98
Loc100622001	Uncharacterized protein	-	32.1001	22.2629	>tr|F1S6K5|F1S6K5_PIG Uncharacterized protein OS=Sus scrofa GN=LOC100622001 PE=1 SV=1	Sus scrofa	4.38e-39	12	12	12	tr	F1S6K5
Loc100622075	Uncharacterized protein (Fragment)	-	127.728	71.8364	>tr|F1RJT3|F1RJT3_PIG Uncharacterized protein (Fragment) OS=Sus scrofa GN=LOC100622075 PE=1 SV=2;>tr|F1RLZ7|F1RLZ7_PIG Uncharacterized protein (Fragment) OS=Sus scrofa GN=LOC100622075 PE=1 SV=2	Sus scrofa	1.97e-212	17	15	13	tr	F1RJT3;F1RLZ7
Loc100622145	GrpE protein homolog	-	12.7678	9.65834	>tr|I3LVG4|I3LVG4_PIG GrpE protein homolog OS=Sus scrofa GN=LOC100622145 PE=1 SV=1	Sus scrofa	7.45e-09	2	2	2	tr	I3LVG4
Loc100622366	Uncharacterized protein	-	6.64569	5.35706	>tr|I3LM50|I3LM50_PIG Uncharacterized protein OS=Sus scrofa GN=LOC100622366 PE=4 SV=1	Sus scrofa	2.76e-06	2	2	2	tr	I3LM50
Loc100623420	Uncharacterized protein	TM	14.0247	9.18618	>tr|F1S6B3|F1S6B3_PIG Uncharacterized protein OS=Sus scrofa GN=LOC100623420 PE=1 SV=2	Sus scrofa	2.52e-17	4	2	2	tr	F1S6B3
Loc100623679	Uncharacterized protein	-	68.2613	118.045	>tr|I3LK07|I3LK07_PIG Uncharacterized protein OS=Sus scrofa GN=LOC100623679 PE=3 SV=1;>tr|I3LJP6|I3LJP6_PIG 40S ribosomal protein S24 OS=Sus scrofa GN=RPS24 PE=3 SV=1;>tr|F1S2E5|F1S2E5_PIG 40S ribosomal protein S24 OS=Sus scrofa GN=RPS24 PE=3 SV=2	Sus scrofa	1.24e-23	4	4	4	tr	I3LK07;I3LJP6;F1S2E5
Loc100623684	Uncharacterized protein	-	11.8143	2.21913	>tr|I3LKK0|I3LKK0_PIG Uncharacterized protein OS=Sus scrofa GN=LOC100623684 PE=3 SV=1;>tr|F1SUF6|F1SUF6_PIG Uncharacterized protein OS=Sus scrofa GN=LOC100624746 PE=1 SV=2	Sus scrofa	3.21e-11	4	4	4	tr	I3LKK0;F1SUF6
Loc100624058	Uncharacterized protein (Fragment)	-	0.694624	0	>tr|I3LHS1|I3LHS1_PIG Uncharacterized protein (Fragment) OS=Sus scrofa GN=LOC100624058 PE=3 SV=1;>tr|F1SB55|F1SB55_PIG Uncharacterized protein OS=Sus scrofa GN=PMPCB PE=3 SV=1;>tr|I3LBK3|I3LBK3_PIG Uncharacterized protein OS=Sus scrofa GN=PMPCB PE=3 SV=1	Sus scrofa	1.63e-06	3	2	2	tr	I3LHS1;F1SB55;I3LBK3
Loc100624445	Uncharacterized protein (Fragment)	-	15.6668	10.3058	>tr|F1SII1|F1SII1_PIG Uncharacterized protein (Fragment) OS=Sus scrofa PE=4 SV=2;>tr|I3LN65|I3LN65_PIG Uncharacterized protein OS=Sus scrofa GN=LOC100624445 PE=4 SV=1	Sus scrofa	5.03e-19	3	3	3	tr	F1SII1;I3LN65
Loc100624689	Uncharacterized protein (Fragment)	-	8.74817	0	>tr|I3LUL5|I3LUL5_PIG Uncharacterized protein (Fragment) OS=Sus scrofa GN=LOC100624689 PE=1 SV=1	Sus scrofa	2.37e-66	13	5	5	tr	I3LUL5
Loc100625194	Uncharacterized protein	-	83.4423	34.4957	>tr|F1SH67|F1SH67_PIG Uncharacterized protein OS=Sus scrofa GN=LOC100625194 PE=4 SV=2	Sus scrofa	6.88e-38	13	13	13	tr	F1SH67
Loc100625317	Ubiquitin carboxyl-terminal hydrolase (Fragment)	-	66.409	65.478	>tr|I3LRU5|I3LRU5_PIG Ubiquitin carboxyl-terminal hydrolase (Fragment) OS=Sus scrofa GN=LOC100625317 PE=1 SV=1;>tr|I3L945|I3L945_PIG Ubiquitin carboxyl-terminal hydrolase (Fragment) OS=Sus scrofa GN=LOC100625317 PE=1 SV=1	Sus scrofa	1.24e-34	10	10	7	tr	I3LRU5;I3L945
Loc100625675	Annexin	-	90.5007	57.4079	>tr|F1S0V3|F1S0V3_PIG Annexin OS=Sus scrofa GN=LOC100625675 PE=1 SV=2	Sus scrofa	2e-52	13	13	13	tr	F1S0V3
Loc100625772	Uncharacterized protein	-	0.505739	0	>tr|F1ST49|F1ST49_PIG Uncharacterized protein OS=Sus scrofa GN=LOC100625772 PE=1 SV=2	Sus scrofa	0.00050818	2	2	2	tr	F1ST49
Loc100626089	Uncharacterized protein	-	3.93774	0	>tr|I3LUM8|I3LUM8_PIG Uncharacterized protein OS=Sus scrofa GN=LOC100626089 PE=1 SV=1	Sus scrofa	0.00015571	2	2	2	tr	I3LUM8
Loc100626165	Uncharacterized protein	-	497.013	609.304	>tr|I3LM03|I3LM03_PIG Uncharacterized protein OS=Sus scrofa GN=LOC100626165 PE=1 SV=1	Sus scrofa	0	18	18	13	tr	I3LM03
Loc100626333	Uncharacterized protein (Fragment)	-	0	0	>tr|I3LBK8|I3LBK8_PIG Uncharacterized protein (Fragment) OS=Sus scrofa GN=LOC100626333 PE=3 SV=1;>tr|B1NI70|B1NI70_PIG Adenylate kinase 4, mitochondrial OS=Sus scrofa GN=AK3L1 PE=1 SV=1	Sus scrofa	0.00024474	2	2	2	tr	I3LBK8;B1NI70
Loc100626607	Uncharacterized protein	-	53.6695	34.325	>tr|F1SE06|F1SE06_PIG Uncharacterized protein OS=Sus scrofa GN=LOC100626607 PE=1 SV=1	Sus scrofa	1.85e-52	11	11	11	tr	F1SE06
Loc100627144	Uncharacterized protein	-	7.08115	0	>tr|I3LE38|I3LE38_PIG Uncharacterized protein OS=Sus scrofa GN=LOC100627144 PE=4 SV=1;>tr|Q2TJZ7|Q2TJZ7_PIG Microsomal prostaglandin E synthase-1 OS=Sus scrofa GN=PTGES PE=2 SV=1	Sus scrofa	4.38e-05	2	2	2	tr	I3LE38;Q2TJZ7
Loc100627396	Uncharacterized protein	SEC	46.5707	35.0674	>tr|F1RX35|F1RX35_PIG Uncharacterized protein OS=Sus scrofa GN=LOC100627396 PE=1 SV=2	Sus scrofa	4.46e-218	19	19	19	tr	F1RX35
Loc100627689	Uncharacterized protein	-	340.73	436.268	>tr|I3LD43|I3LD43_PIG Uncharacterized protein OS=Sus scrofa GN=LOC100627689 PE=1 SV=1	Sus scrofa	1.67e-245	12	12	12	tr	I3LD43
Loc100627792	Uncharacterized protein	-	5.31162	1.50236	>tr|I3LSW0|I3LSW0_PIG Uncharacterized protein OS=Sus scrofa GN=LOC100627792 PE=1 SV=1	Sus scrofa	6.84e-07	2	2	2	tr	I3LSW0
Loc100627990	Uncharacterized protein	-	17.8093	14.6059	>tr|I3L7D4|I3L7D4_PIG Uncharacterized protein OS=Sus scrofa GN=LOC100627990 PE=1 SV=1	Sus scrofa	5.03e-20	3	3	3	tr	I3L7D4
Loc100628173	Uncharacterized protein (Fragment)	-	19.7115	2.14482	>tr|I3LS30|I3LS30_PIG Uncharacterized protein (Fragment) OS=Sus scrofa PE=1 SV=1;>tr|F1S3P2|F1S3P2_PIG Uncharacterized protein OS=Sus scrofa PE=1 SV=2;>tr|K7GMV8|K7GMV8_PIG Uncharacterized protein (Fragment) OS=Sus scrofa GN=LOC100628173 PE=1 SV=1	Sus scrofa	0.00059872	2	2	2	tr	I3LS30;F1S3P2;K7GMV8
Loc100736851	Uncharacterized protein	-	10.9453	5.85826	>tr|I3LAR4|I3LAR4_PIG Uncharacterized protein OS=Sus scrofa GN=LOC100736851 PE=1 SV=1	Sus scrofa	4.74e-06	2	2	2	tr	I3LAR4
Loc100737013	Carboxylic ester hydrolase	SEC	20.3525	9.53992	>tr|F1RF14|F1RF14_PIG Carboxylic ester hydrolase OS=Sus scrofa GN=LOC100737013 PE=1 SV=2	Sus scrofa	1.22e-21	6	2	2	tr	F1RF14
Loc100737048	Uncharacterized protein	-	631.343	452.371	>tr|F1SEV8|F1SEV8_PIG Uncharacterized protein OS=Sus scrofa GN=LOC100737048 PE=1 SV=2;>tr|I3LT08|I3LT08_PIG Uncharacterized protein OS=Sus scrofa GN=EEF1D PE=1 SV=1	Sus scrofa	4.94e-262	16	16	8	tr	F1SEV8;I3LT08
Loc100737148	Uncharacterized protein (Fragment)	-	2.46714	0	>tr|F1SJH8|F1SJH8_PIG Uncharacterized protein (Fragment) OS=Sus scrofa GN=LOC100737148 PE=3 SV=1;>tr|F1SIU8|F1SIU8_PIG Uncharacterized protein OS=Sus scrofa GN=ILKAP PE=1 SV=1	Sus scrofa	9.28e-11	4	4	4	tr	F1SJH8;F1SIU8
Loc100737246	Uncharacterized protein	-	3.89752	0	>tr|F1RQJ4|F1RQJ4_PIG Uncharacterized protein OS=Sus scrofa GN=LOC100737246 PE=1 SV=2	Sus scrofa	1.94e-12	3	3	3	tr	F1RQJ4
Loc100737254	Phosphomannomutase (Fragment)	-	52.7955	50.2908	>tr|F1RKY8|F1RKY8_PIG Phosphomannomutase (Fragment) OS=Sus scrofa GN=LOC100737254 PE=1 SV=1	Sus scrofa	4.36e-13	5	5	5	tr	F1RKY8
Loc100737308	Uncharacterized protein	-	11.7637	7.90855	>tr|F1SQX8|F1SQX8_PIG Uncharacterized protein OS=Sus scrofa GN=LOC100737308 PE=4 SV=2;>tr|I3L8N1|I3L8N1_PIG Uncharacterized protein (Fragment) OS=Sus scrofa GN=BDH1 PE=3 SV=1	Sus scrofa	9.93e-20	5	5	5	tr	F1SQX8;I3L8N1
Loc100737397	Uncharacterized protein	-	128.368	77.7555	>tr|F1S0S5|F1S0S5_PIG Uncharacterized protein OS=Sus scrofa GN=LOC100737397 PE=1 SV=1	Sus scrofa	3.17e-64	6	6	6	tr	F1S0S5
Loc100737421	Uncharacterized protein	-	1162.54	1216.2	>tr|F1SA35|F1SA35_PIG Uncharacterized protein OS=Sus scrofa GN=LOC100737421 PE=1 SV=1	Sus scrofa	5.98e-285	7	7	7	tr	F1SA35
Loc100737483	Uncharacterized protein (Fragment)	-	20.5819	17.0818	>tr|F1SGG9|F1SGG9_PIG Uncharacterized protein (Fragment) OS=Sus scrofa GN=LOC100737483 PE=1 SV=2	Sus scrofa	5.9e-130	19	3	2	tr	F1SGG9
Loc100737606	Uncharacterized protein	TM	2.73079	0	>tr|F1SB57|F1SB57_PIG Uncharacterized protein OS=Sus scrofa GN=LOC100737606 PE=1 SV=1;>tr|F1SB68|F1SB68_PIG Uncharacterized protein OS=Sus scrofa GN=LOC100737606 PE=1 SV=1	Sus scrofa	3.61e-11	3	3	3	tr	F1SB57;F1SB68
Loc100737768	Uncharacterized protein	-	125827	104441	>tr|F1RGX4|F1RGX4_PIG Uncharacterized protein OS=Sus scrofa GN=LOC100737768 PE=1 SV=1;>sp|P01965|HBA_PIG Hemoglobin subunit alpha OS=Sus scrofa GN=HBA PE=1 SV=1;>tr|K7GM56|K7GM56_PIG Uncharacterized protein (Fragment) OS=Sus scrofa GN=LOC100737768 PE=3 SV=	Sus scrofa	0	18	18	5	tr	F1RGX4;P01965;K7GM56
Loc100737818	Uncharacterized protein	-	32.2983	18.3469	>tr|I3LDQ9|I3LDQ9_PIG Uncharacterized protein OS=Sus scrofa GN=LOC100737818 PE=1 SV=1	Sus scrofa	6.97e-10	4	4	2	tr	I3LDQ9
Loc100737887	Peptidyl-prolyl cis-trans isomerase	TM	220.046	213.429	>tr|F1S0A2|F1S0A2_PIG Peptidyl-prolyl cis-trans isomerase OS=Sus scrofa GN=LOC100737887 PE=1 SV=1	Sus scrofa	7.49e-73	9	4	4	tr	F1S0A2
Loc100737962	Uncharacterized protein	-	330.275	248.842	>tr|F1SPH1|F1SPH1_PIG Uncharacterized protein OS=Sus scrofa GN=LOC100737962 PE=1 SV=2	Sus scrofa	7.22e-71	11	11	11	tr	F1SPH1
Loc100738149	Uncharacterized protein	-	6.65896	0	>tr|I3L8P7|I3L8P7_PIG Uncharacterized protein OS=Sus scrofa GN=LOC100738149 PE=1 SV=1	Sus scrofa	0.0001857	2	2	2	tr	I3L8P7
Loc100738305	Uncharacterized protein	-	18.064	14.4826	>tr|F1RVC4|F1RVC4_PIG Uncharacterized protein OS=Sus scrofa GN=LOC100738305 PE=4 SV=1;>tr|F1RQ19|F1RQ19_PIG Uncharacterized protein OS=Sus scrofa GN=LOC100517745 PE=4 SV=1	Sus scrofa	8.54e-13	3	3	3	tr	F1RVC4;F1RQ19
Loc100738426	Uncharacterized protein	-	25.8909	16.2554	>tr|F1RT92|F1RT92_PIG Uncharacterized protein OS=Sus scrofa GN=LOC100738426 PE=1 SV=2;>tr|I3L995|I3L995_PIG Uncharacterized protein OS=Sus scrofa PE=1 SV=1;>tr|I3L9M7|I3L9M7_PIG Uncharacterized protein OS=Sus scrofa PE=1 SV=1	Sus scrofa	2.84e-15	5	5	5	tr	F1RT92;I3L995;I3L9M7
Loc100738983	Uncharacterized protein	-	34.3314	28.924	>tr|F1SFH7|F1SFH7_PIG Uncharacterized protein OS=Sus scrofa GN=LOC100738983 PE=1 SV=2	Sus scrofa	5.41e-73	4	4	4	tr	F1SFH7
Loc100739181	Uncharacterized protein	-	10.4501	0	>tr|I3LQ57|I3LQ57_PIG Uncharacterized protein OS=Sus scrofa GN=LOC100739181 PE=1 SV=1;>tr|I3LS53|I3LS53_PIG Uncharacterized protein OS=Sus scrofa GN=LOC100739181 PE=1 SV=1	Sus scrofa	1.27e-14	5	5	5	tr	I3LQ57;I3LS53
Loc100739191	Uncharacterized protein	-	0	0	>tr|F1SUX7|F1SUX7_PIG Uncharacterized protein OS=Sus scrofa GN=LOC100739191 PE=4 SV=2;>tr|I3LIN6|I3LIN6_PIG Uncharacterized protein OS=Sus scrofa GN=LOC100739191 PE=4 SV=1	Sus scrofa	0.00033888	2	2	2	tr	F1SUX7;I3LIN6
Loc100739263	Uncharacterized protein	-	35.8866	27.1729	>tr|F1RNW4|F1RNW4_PIG Uncharacterized protein OS=Sus scrofa GN=LOC100739263 PE=1 SV=2	Sus scrofa	1.03e-19	7	7	7	tr	F1RNW4
Loc100739304	Uncharacterized protein	-	23.425	11.8488	>tr|I3LDY2|I3LDY2_PIG Uncharacterized protein OS=Sus scrofa GN=LOC100739304 PE=1 SV=1	Sus scrofa	1.38e-44	4	4	4	tr	I3LDY2
Loc100739334	Uncharacterized protein	-	10.1015	23.2769	>tr|I3LS80|I3LS80_PIG Uncharacterized protein OS=Sus scrofa GN=LOC100739334 PE=1 SV=1	Sus scrofa	7.42e-07	3	3	3	tr	I3LS80
Loc100739434	Uncharacterized protein	-	220.714	213.785	>tr|I3LP11|I3LP11_PIG Uncharacterized protein OS=Sus scrofa GN=LOC100739434 PE=1 SV=1	Sus scrofa	2.63e-67	7	7	6	tr	I3LP11
Loc100739488	Uncharacterized protein	-	3.9306	0	>tr|F1SQM6|F1SQM6_PIG Uncharacterized protein OS=Sus scrofa GN=LOC100739488 PE=1 SV=1	Sus scrofa	3.23e-12	4	4	4	tr	F1SQM6
Loc100739576	Uncharacterized protein	SEC	57.4863	20.3392	>tr|I3L9T6|I3L9T6_PIG Uncharacterized protein OS=Sus scrofa GN=LOC100739576 PE=1 SV=1	Sus scrofa	1.29e-69	9	9	9	tr	I3L9T6
Loc100739662	Uncharacterized protein (Fragment)	-	10.1343	0	>tr|F1SL62|F1SL62_PIG Uncharacterized protein (Fragment) OS=Sus scrofa GN=LOC100739662 PE=1 SV=2;>tr|F1SL82|F1SL82_PIG Uncharacterized protein (Fragment) OS=Sus scrofa GN=LOC102167956 PE=1 SV=2;>tr|I3LRD2|I3LRD2_PIG Uncharacterized protein OS=Sus scrofa PE	Sus scrofa	7.43e-07	2	2	2	tr	F1SL62;F1SL82;I3LRD2;I3LSR5
Loc100739677	Uncharacterized protein	-	209.317	217.598	>tr|I3LEI0|I3LEI0_PIG Uncharacterized protein OS=Sus scrofa GN=LOC100739677 PE=4 SV=1	Sus scrofa	9.65e-173	8	8	6	tr	I3LEI0
Loc100739705	Uncharacterized protein	SEC	0	5.985	>tr|I3LKR2|I3LKR2_PIG Uncharacterized protein OS=Sus scrofa GN=LOC100739705 PE=4 SV=1;>sp|Q29183|TFF3_PIG Trefoil factor 3 OS=Sus scrofa GN=TFF3 PE=3 SV=1	Sus scrofa	4.27e-48	3	3	3	tr	I3LKR2;Q29183
Loc100739739	Uncharacterized protein	-	20.5116	9.24443	>tr|I3LCW1|I3LCW1_PIG Uncharacterized protein OS=Sus scrofa GN=LOC100739739 PE=1 SV=1	Sus scrofa	9.14e-41	11	11	11	tr	I3LCW1
Loc100739851	Uncharacterized protein	SEC	67.3152	97.7879	>tr|I3L6U3|I3L6U3_PIG Uncharacterized protein OS=Sus scrofa PE=1 SV=3;>tr|I3LBK0|I3LBK0_PIG Uncharacterized protein OS=Sus scrofa PE=1 SV=1;>tr|I3L728|I3L728_PIG Uncharacterized protein OS=Sus scrofa GN=LOC100739851 PE=1 SV=1	Sus scrofa	3.95e-101	5	3	3	tr	I3L6U3;I3LBK0;I3L728
Loc102157663	Uncharacterized protein	-	15.9981	4.07514	>tr|I3L918|I3L918_PIG Uncharacterized protein OS=Sus scrofa GN=LOC102157663 PE=1 SV=1	Sus scrofa	1.27e-16	2	2	2	tr	I3L918
Loc102158263	Uncharacterized protein	SEC	25.6708	56.5594	>tr|F1RX36|F1RX36_PIG Uncharacterized protein OS=Sus scrofa GN=LOC102158263 PE=1 SV=2;>tr|I3LQR9|I3LQR9_PIG Uncharacterized protein OS=Sus scrofa GN=LOC100514666 PE=4 SV=1	Sus scrofa	1.4e-285	16	16	16	tr	F1RX36;I3LQR9
Loc102160688	Uncharacterized protein	-	25.5412	31.0801	>tr|I3LC77|I3LC77_PIG Uncharacterized protein OS=Sus scrofa GN=LOC102160688 PE=4 SV=1;>tr|F1S6C1|F1S6C1_PIG Uncharacterized protein OS=Sus scrofa PE=4 SV=2	Sus scrofa	1.39e-11	4	4	4	tr	I3LC77;F1S6C1
Loc102161607	Ig lambda chain C region	-	9869.9	11064.4	>sp|P01846|LAC_PIG Ig lambda chain C region OS=Sus scrofa PE=1 SV=1;>tr|A0A0A0MY58|A0A0A0MY58_PIG Uncharacterized protein (Fragment) OS=Sus scrofa GN=LOC102161607 PE=4 SV=1	Sus scrofa	0	7	7	5	sp	P01846;A0A0A0MY58
Loc102162530	Uncharacterized protein (Fragment)	-	599.969	497.998	>tr|F1SR94|F1SR94_PIG Uncharacterized protein (Fragment) OS=Sus scrofa GN=LOC102162530 PE=3 SV=2;>tr|I3LTV1|I3LTV1_PIG Uncharacterized protein (Fragment) OS=Sus scrofa PE=1 SV=1	Sus scrofa	1.9e-16	5	3	3	tr	F1SR94;I3LTV1
Loc102162701	Uncharacterized protein	SEC	26.5657	24.4795	>tr|F1S502|F1S502_PIG Uncharacterized protein OS=Sus scrofa GN=LOC102162701 PE=1 SV=1;>tr|F1S501|F1S501_PIG Uncharacterized protein OS=Sus scrofa PE=1 SV=1	Sus scrofa	3.26e-11	3	3	3	tr	F1S502;F1S501
Loc102165015	Uncharacterized protein	SEC	34.059	3.99181	>tr|I3LQ29|I3LQ29_PIG Uncharacterized protein OS=Sus scrofa GN=LOC102165015 PE=4 SV=1;>tr|I3LDJ0|I3LDJ0_PIG Uncharacterized protein OS=Sus scrofa PE=4 SV=1	Sus scrofa	4.24e-41	4	4	4	tr	I3LQ29;I3LDJ0
Loc102165085	Uncharacterized protein	-	5.7501	0	>tr|I3LV91|I3LV91_PIG Uncharacterized protein OS=Sus scrofa GN=LOC102165085 PE=1 SV=1	Sus scrofa	9.46e-27	5	5	5	tr	I3LV91
Loc396903	Uncharacterized protein	-	126.669	77.2874	>tr|F1SSA6|F1SSA6_PIG Uncharacterized protein OS=Sus scrofa GN=LOC396903 PE=1 SV=2;>tr|I3L5B3|I3L5B3_PIG Uncharacterized protein (Fragment) OS=Sus scrofa GN=LOC100621981 PE=1 SV=1	Sus scrofa	0	47	31	28	tr	F1SSA6;I3L5B3
Loc494560	Uncharacterized protein	-	81.519	47.4103	>tr|F1RM62|F1RM62_PIG Uncharacterized protein OS=Sus scrofa GN=LOC494560 PE=1 SV=1	Sus scrofa	3.28e-38	5	5	5	tr	F1RM62
Loc654323	Peptidyl-prolyl cis-trans isomerase	-	369.823	229.729	>tr|Q2VTP6|Q2VTP6_PIG Peptidyl-prolyl cis-trans isomerase OS=Sus scrofa GN=LOC654323 PE=1 SV=1	Sus scrofa	3.04e-164	6	6	6	tr	Q2VTP6
Loc733637	Uncharacterized protein	-	321.065	254.968	>tr|F2Z5V6|F2Z5V6_PIG Uncharacterized protein OS=Sus scrofa GN=LOC733637 PE=4 SV=1;>tr|F1SM78|F1SM78_PIG Uncharacterized protein OS=Sus scrofa GN=MYL12B PE=4 SV=2;>tr|I3LBF7|I3LBF7_PIG Uncharacterized protein OS=Sus scrofa GN=LOC733637 PE=4 SV=1	Sus scrofa	2.49e-198	13	13	7	tr	F2Z5V6;F1SM78;I3LBF7
Lonp1	Lon protease homolog, mitochondrial	SEC	5.17476	0.969995	>tr|F1SBU7|F1SBU7_PIG Lon protease homolog, mitochondrial OS=Sus scrofa GN=LONP1 PE=1 SV=1;>tr|I3L7T4|I3L7T4_PIG Lon protease homolog, mitochondrial OS=Sus scrofa GN=LOC100622930 PE=3 SV=1	Sus scrofa	3.79e-09	4	4	4	tr	F1SBU7;I3L7T4
Lrba	Uncharacterized protein	-	34.7116	26.2965	>tr|F1RS89|F1RS89_PIG Uncharacterized protein OS=Sus scrofa GN=LRBA PE=1 SV=2	Sus scrofa	3.51e-32	6	6	6	tr	F1RS89
Lrpap1	Uncharacterized protein	SEC	41.1304	17.2709	>tr|F1S8M9|F1S8M9_PIG Uncharacterized protein OS=Sus scrofa GN=LRPAP1 PE=1 SV=2	Sus scrofa	9.45e-33	7	7	7	tr	F1S8M9
Lrpprc	Uncharacterized protein	-	10.0363	0	>tr|F1S5J1|F1S5J1_PIG Uncharacterized protein OS=Sus scrofa GN=LRPPRC PE=1 SV=1;>tr|I3LIC2|I3LIC2_PIG Uncharacterized protein OS=Sus scrofa GN=LRPPRC PE=1 SV=1	Sus scrofa	9.05e-09	4	4	4	tr	F1S5J1;I3LIC2
Lrrc18	Uncharacterized protein	-	14.3531	8.93547	>tr|F1SEJ9|F1SEJ9_PIG Uncharacterized protein OS=Sus scrofa GN=LRRC18 PE=4 SV=1	Sus scrofa	2.1e-18	3	3	3	tr	F1SEJ9
Lrrc23	Uncharacterized protein	-	12.4708	8.88117	>tr|F1SLV1|F1SLV1_PIG Uncharacterized protein OS=Sus scrofa GN=LRRC23 PE=4 SV=2	Sus scrofa	4.02e-07	3	3	3	tr	F1SLV1
Lrrc45	Uncharacterized protein	-	5.78141	0	>tr|I3LQ26|I3LQ26_PIG Uncharacterized protein OS=Sus scrofa GN=LRRC45 PE=4 SV=1	Sus scrofa	1.38e-05	2	2	2	tr	I3LQ26
Lrrc46	Uncharacterized protein	-	2.08214	2.00291	>tr|F1RWI9|F1RWI9_PIG Uncharacterized protein OS=Sus scrofa GN=LRRC46 PE=4 SV=1	Sus scrofa	8.53e-08	2	2	2	tr	F1RWI9
Lrrc51	Uncharacterized protein (Fragment)	-	1.91915	0	>tr|F1SUX3|F1SUX3_PIG Uncharacterized protein (Fragment) OS=Sus scrofa GN=LRRC51 PE=4 SV=2	Sus scrofa	3.78e-06	2	2	2	tr	F1SUX3
Lrrc71	Uncharacterized protein	-	0	0	>tr|F1RHK8|F1RHK8_PIG Uncharacterized protein OS=Sus scrofa GN=LRRC71 PE=4 SV=1	Sus scrofa	2.67e-07	3	3	3	tr	F1RHK8
Lrrfip1	Uncharacterized protein	-	0.954798	9.24661	>tr|F1SJI5|F1SJI5_PIG Uncharacterized protein OS=Sus scrofa GN=LRRFIP1 PE=1 SV=2	Sus scrofa	7.88e-55	9	3	3	tr	F1SJI5
Lsm2	Uncharacterized protein (Fragment)	-	37.432	37.9384	>tr|I3LGB3|I3LGB3_PIG Uncharacterized protein (Fragment) OS=Sus scrofa GN=LSM2 PE=1 SV=1	Sus scrofa	1e-30	3	3	3	tr	I3LGB3
Lsm6	Uncharacterized protein	-	6.47214	4.67212	>tr|F2Z5C5|F2Z5C5_PIG Uncharacterized protein OS=Sus scrofa GN=LSM6 PE=3 SV=1	Sus scrofa	2.04e-08	3	3	3	tr	F2Z5C5
Lsm7	Uncharacterized protein	-	18.0036	17.1387	>tr|F1S8H0|F1S8H0_PIG Uncharacterized protein OS=Sus scrofa GN=LSM7 PE=1 SV=2	Sus scrofa	7.24e-06	3	3	3	tr	F1S8H0
Lta4H	Leukotriene A(4) hydrolase	-	447.319	615.464	>tr|F1SQR8|F1SQR8_PIG Leukotriene A(4) hydrolase OS=Sus scrofa GN=LTA4H PE=1 SV=2	Sus scrofa	0	28	28	28	tr	F1SQR8
Ltf	Lactotransferrin	SEC	286.595	315.63	>tr|Q6YT39|Q6YT39_PIG Lactotransferrin OS=Sus scrofa GN=LTF PE=1 SV=1;>sp|P14632|TRFL_PIG Lactotransferrin OS=Sus scrofa GN=LTF PE=1 SV=3	Sus scrofa	1.36e-303	28	25	25	tr	Q6YT39;P14632
Luc7L2	Uncharacterized protein	-	89.1012	48.0222	>tr|F1SR21|F1SR21_PIG Uncharacterized protein OS=Sus scrofa GN=LUC7L2 PE=1 SV=2	Sus scrofa	3.39e-34	7	7	6	tr	F1SR21
Luc7L3	Uncharacterized protein	-	30.7029	17.8243	>tr|F1RTB6|F1RTB6_PIG Uncharacterized protein OS=Sus scrofa GN=LUC7L3 PE=1 SV=2	Sus scrofa	9.73e-29	6	6	5	tr	F1RTB6
Lum	Uncharacterized protein	SEC	554.109	495.423	>tr|F1SQ09|F1SQ09_PIG Uncharacterized protein OS=Sus scrofa GN=LUM PE=1 SV=1;>Q05443 SWISS-PROT:Q05443 (Bos taurus) Lumican precursor	Sus scrofa	2.58e-279	15	15	15	tr	F1SQ09;CON__Q05443
Lxn	Uncharacterized protein	-	17.8349	1.83086	>tr|I3LN84|I3LN84_PIG Uncharacterized protein OS=Sus scrofa GN=LXN PE=1 SV=1	Sus scrofa	2.6e-43	4	4	4	tr	I3LN84
Lypla1	Uncharacterized protein	SEC	6.97149	5.49838	>tr|F1RSG9|F1RSG9_PIG Uncharacterized protein OS=Sus scrofa GN=LYPLA1 PE=1 SV=2	Sus scrofa	0.00016804	2	2	2	tr	F1RSG9
Lzic	Uncharacterized protein (Fragment)	-	85.9335	40.2925	>tr|I3L889|I3L889_PIG Uncharacterized protein (Fragment) OS=Sus scrofa GN=LZIC PE=1 SV=1	Sus scrofa	1.64e-35	7	7	7	tr	I3L889
Lztfl1	Uncharacterized protein	-	254.343	243.836	>tr|F1SNZ1|F1SNZ1_PIG Uncharacterized protein OS=Sus scrofa GN=LZTFL1 PE=1 SV=1	Sus scrofa	6.55e-175	12	12	12	tr	F1SNZ1
M6P/Igf2R	Uncharacterized protein	SEC	2.36256	6.09802	>tr|F1SB67|F1SB67_PIG Uncharacterized protein OS=Sus scrofa GN=M6P/IGF2R PE=1 SV=1	Sus scrofa	0.0007712	2	2	2	tr	F1SB67
Macf1	Uncharacterized protein	-	12.2741	10.8113	>tr|F1SV22|F1SV22_PIG Uncharacterized protein OS=Sus scrofa GN=MACF1 PE=1 SV=2	Sus scrofa	1.01e-05	3	3	3	tr	F1SV22
Macrod1	MACRO domain containing protein 1	-	9.68915	0	>tr|E7EBY5|E7EBY5_PIG MACRO domain containing protein 1 OS=Sus scrofa GN=MACROD1 PE=1 SV=1	Sus scrofa	1.7e-06	3	3	3	tr	E7EBY5
Maged2	Uncharacterized protein	-	6.74185	3.97152	>tr|F1RUE9|F1RUE9_PIG Uncharacterized protein OS=Sus scrofa GN=MAGED2 PE=1 SV=1	Sus scrofa	5.74e-15	3	3	3	tr	F1RUE9
Magoh	Uncharacterized protein	-	77.136	40.5885	>tr|F1S766|F1S766_PIG Uncharacterized protein OS=Sus scrofa GN=MAGOH PE=1 SV=2;>tr|F1SQ44|F1SQ44_PIG Uncharacterized protein OS=Sus scrofa GN=MAGOHB PE=4 SV=1;>tr|K7GL95|K7GL95_PIG Uncharacterized protein OS=Sus scrofa GN=MAGOHB PE=4 SV=1	Sus scrofa	2.18e-19	6	6	6	tr	F1S766;F1SQ44;K7GL95
Mak	Uncharacterized protein	-	0	0.433138	>tr|F1RV90|F1RV90_PIG Uncharacterized protein OS=Sus scrofa GN=MAK PE=1 SV=2	Sus scrofa	2.1e-08	3	3	3	tr	F1RV90
Manf	Mesencephalic astrocyte-derived neurotrophic factor	SEC	151.766	96.3405	>tr|E0YLM4|E0YLM4_PIG Mesencephalic astrocyte-derived neurotrophic factor OS=Sus scrofa GN=MANF PE=1 SV=1	Sus scrofa	7.75e-32	9	9	9	tr	E0YLM4
Maoa	Amine oxidase [flavin-containing]	TM	6.54099	0	>tr|F1RX00|F1RX00_PIG Amine oxidase [flavin-containing] OS=Sus scrofa GN=MAOA PE=1 SV=2;>sp|Q6Q2J0|AOFA_PIG Amine oxidase [flavin-containing] A OS=Sus scrofa GN=MAOA PE=2 SV=1	Sus scrofa	1.57e-11	4	3	3	tr	F1RX00;Q6Q2J0
Maob	Amine oxidase [flavin-containing]	TM	67.3513	47.9168	>tr|K7GKH7|K7GKH7_PIG Amine oxidase [flavin-containing] OS=Sus scrofa GN=MAOB PE=1 SV=1;>tr|I3LEH4|I3LEH4_PIG Amine oxidase [flavin-containing] OS=Sus scrofa GN=MAOB PE=1 SV=1;>sp|Q6PLK3|AOFB_PIG Amine oxidase [flavin-containing] B OS=Sus scrofa GN=MAOB PE	Sus scrofa	2.26e-39	10	10	9	tr	K7GKH7;I3LEH4;Q6PLK3
Map1A	Uncharacterized protein	-	0	0	>tr|F1SI65|F1SI65_PIG Uncharacterized protein OS=Sus scrofa GN=MAP1A PE=1 SV=2;>tr|I3LDT2|I3LDT2_PIG Uncharacterized protein OS=Sus scrofa GN=MAP1A PE=1 SV=1	Sus scrofa	4.74e-08	3	2	2	tr	F1SI65;I3LDT2
Map1B	Uncharacterized protein	-	476.646	632.827	>tr|F1SK12|F1SK12_PIG Uncharacterized protein OS=Sus scrofa GN=MAP1B PE=1 SV=1	Sus scrofa	0	55	55	54	tr	F1SK12
Map1Lc3A	Microtubule-associated protein 1 light chain 3 alpha	-	33.3073	40.4138	>tr|D2KQR0|D2KQR0_PIG Microtubule-associated protein 1 light chain 3 alpha OS=Sus scrofa GN=MAP1LC3A PE=1 SV=1	Sus scrofa	3.07e-10	3	3	2	tr	D2KQR0
Map2K2	Uncharacterized protein	-	45.279	15.2134	>tr|I3L5D4|I3L5D4_PIG Uncharacterized protein OS=Sus scrofa GN=MAP2K2 PE=1 SV=1;>tr|K7GPS0|K7GPS0_PIG Uncharacterized protein (Fragment) OS=Sus scrofa GN=MAP2K2 PE=1 SV=1;>tr|F1S7N7|F1S7N7_PIG Uncharacterized protein OS=Sus scrofa GN=LOC100737213 PE=4 SV=2	Sus scrofa	6.04e-14	4	4	3	tr	I3L5D4;K7GPS0;F1S7N7
Map4	Microtubule-associated protein	-	125.538	151.047	>tr|F1SLI3|F1SLI3_PIG Microtubule-associated protein OS=Sus scrofa GN=MAP4 PE=1 SV=2	Sus scrofa	2.61e-68	9	9	9	tr	F1SLI3
Mapk1	Mitogen-activated protein kinase (Fragment)	-	59.2972	82.1514	>tr|F1RL02|F1RL02_PIG Mitogen-activated protein kinase (Fragment) OS=Sus scrofa GN=MAPK1 PE=1 SV=2;>tr|K7GLK3|K7GLK3_PIG Uncharacterized protein OS=Sus scrofa GN=MAPK1 PE=1 SV=1	Sus scrofa	1.55e-78	10	10	9	tr	F1RL02;K7GLK3
Mapre1	Microtubule-associated protein RP/EB family member 1	-	86.4208	54.2973	>tr|Q2XVP5|Q2XVP5_PIG Microtubule-associated protein RP/EB family member 1 OS=Sus scrofa GN=MAPRE1 PE=1 SV=1	Sus scrofa	1.31e-121	9	9	8	tr	Q2XVP5
Mapre3	Uncharacterized protein	-	12.53	0	>tr|I3LQA8|I3LQA8_PIG Uncharacterized protein OS=Sus scrofa GN=MAPRE3 PE=1 SV=1	Sus scrofa	2.99e-07	3	2	2	tr	I3LQA8
Marc2	Mitochondrial amidoxime reducing component 2	TM	5.4657	0	>tr|F1S9I9|F1S9I9_PIG Mitochondrial amidoxime reducing component 2 OS=Sus scrofa GN=MARC2 PE=1 SV=2	Sus scrofa	5.87e-27	4	4	4	tr	F1S9I9
Marcks	Uncharacterized protein	-	199.943	261.753	>tr|I3LG67|I3LG67_PIG Uncharacterized protein OS=Sus scrofa GN=MARCKS PE=1 SV=1	Sus scrofa	4.53e-144	9	9	9	tr	I3LG67
Mat2B	Uncharacterized protein	-	30.6662	7.1577	>tr|I3LU04|I3LU04_PIG Uncharacterized protein OS=Sus scrofa GN=MAT2B PE=1 SV=1	Sus scrofa	1.33e-63	7	7	7	tr	I3LU04
Mata2	S-adenosylmethionine synthase	-	73.5562	101.679	>tr|D0G777|D0G777_PIG S-adenosylmethionine synthase OS=Sus scrofa GN=MATA2 PE=1 SV=1	Sus scrofa	4.76e-124	12	12	12	tr	D0G777
Matr3	Uncharacterized protein	-	300.514	246.871	>tr|F1RGI7|F1RGI7_PIG Uncharacterized protein OS=Sus scrofa GN=MATR3 PE=1 SV=2	Sus scrofa	3.91e-124	19	19	19	tr	F1RGI7
Mb	Myoglobin	-	236.998	175.397	>sp|P02189|MYG_PIG Myoglobin OS=Sus scrofa GN=MB PE=1 SV=2	Sus scrofa	4.74e-257	8	8	8	sp	P02189
Mbf1	Multiprotein bridging factor 1	-	37.3028	27.2063	>tr|A6N8P5|A6N8P5_PIG Multiprotein bridging factor 1 OS=Sus scrofa GN=MBF1 PE=1 SV=1	Sus scrofa	3.62e-22	5	5	5	tr	A6N8P5
Mbnl1	Uncharacterized protein	-	47.0962	36.0238	>tr|F1SJM7|F1SJM7_PIG Uncharacterized protein OS=Sus scrofa GN=MBNL1 PE=4 SV=2;>tr|K7GMI2|K7GMI2_PIG Uncharacterized protein (Fragment) OS=Sus scrofa GN=MBNL3 PE=4 SV=1;>tr|K7GN96|K7GN96_PIG Uncharacterized protein (Fragment) OS=Sus scrofa GN=MBNL3 PE=4 SV	Sus scrofa	1.1e-13	2	2	2	tr	F1SJM7;K7GMI2;K7GN96;K7GQC3;F1RP47
Mcam	Uncharacterized protein	SEC	0	0	>tr|K7GKE2|K7GKE2_PIG Uncharacterized protein OS=Sus scrofa GN=MCAM PE=1 SV=5;>tr|K7GP49|K7GP49_PIG Uncharacterized protein OS=Sus scrofa GN=MCAM PE=1 SV=1;>tr|F1SAG9|F1SAG9_PIG Uncharacterized protein OS=Sus scrofa GN=MCAM PE=1 SV=1	Sus scrofa	2.43e-09	2	2	2	tr	K7GKE2;K7GP49;F1SAG9
Mcu	Uncharacterized protein	TM	5.63679	0	>tr|F1SU78|F1SU78_PIG Uncharacterized protein OS=Sus scrofa GN=MCU PE=1 SV=2	Sus scrofa	6.91e-11	3	3	3	tr	F1SU78
Mdh1	Malate dehydrogenase, cytoplasmic	-	1883.4	1676.07	>sp|P11708|MDHC_PIG Malate dehydrogenase, cytoplasmic OS=Sus scrofa GN=MDH1 PE=1 SV=4;>tr|I3LBY9|I3LBY9_PIG Malate dehydrogenase OS=Sus scrofa GN=MDH1 PE=1 SV=1	Sus scrofa	1.31e-179	16	16	16	sp	P11708;I3LBY9
Mdh2	Malate dehydrogenase, mitochondrial	-	1733.62	1433.3	>sp|P00346|MDHM_PIG Malate dehydrogenase, mitochondrial OS=Sus scrofa GN=MDH2 PE=1 SV=2;>tr|I3LP41|I3LP41_PIG Malate dehydrogenase OS=Sus scrofa GN=LOC100622330 PE=3 SV=1;>tr|I3LB44|I3LB44_PIG Malate dehydrogenase (Fragment) OS=Sus scrofa PE=3 SV=1	Sus scrofa	0	23	23	23	sp	P00346;I3LP41;I3LB44
Mecp2	Uncharacterized protein	-	55.2949	39.5489	>tr|K7GM47|K7GM47_PIG Uncharacterized protein OS=Sus scrofa GN=MECP2 PE=1 SV=1	Sus scrofa	5.13e-32	11	11	11	tr	K7GM47
Mesdc2	Uncharacterized protein	SEC	16.8486	8.68336	>tr|F1RIE0|F1RIE0_PIG Uncharacterized protein OS=Sus scrofa GN=MESDC2 PE=1 SV=1	Sus scrofa	1.55e-21	7	7	7	tr	F1RIE0
Metap2	Methionine aminopeptidase 2	-	3.46753	4.30624	>tr|I3LSP1|I3LSP1_PIG Methionine aminopeptidase 2 OS=Sus scrofa GN=METAP2 PE=1 SV=1	Sus scrofa	4.11e-09	3	3	3	tr	I3LSP1
Mgpd	Glycerol-3-phosphate dehydrogenase	TM	103.845	61.9919	>tr|F1RPU0|F1RPU0_PIG Glycerol-3-phosphate dehydrogenase OS=Sus scrofa GN=MGPD PE=1 SV=2	Sus scrofa	6.89e-77	17	17	17	tr	F1RPU0
Mgst1	Microsomal glutathione S-transferase 1	TM	66.1616	54.8916	>sp|P79382|MGST1_PIG Microsomal glutathione S-transferase 1 OS=Sus scrofa GN=MGST1 PE=2 SV=3	Sus scrofa	1.11e-21	4	4	4	sp	P79382
Mia3	Uncharacterized protein	SEC	32.513	3.8611	>tr|F1S9I0|F1S9I0_PIG Uncharacterized protein OS=Sus scrofa GN=MIA3 PE=1 SV=2	Sus scrofa	1.78e-20	7	7	7	tr	F1S9I0
Mif	Macrophage migration inhibitory factor	-	309.079	319.791	>sp|P80928|MIF_PIG Macrophage migration inhibitory factor OS=Sus scrofa GN=MIF PE=1 SV=3	Sus scrofa	3.7e-175	5	5	5	sp	P80928
Mlec	Uncharacterized protein	SEC	4.61893	3.80604	>tr|F1RJI1|F1RJI1_PIG Uncharacterized protein OS=Sus scrofa GN=MLEC PE=1 SV=1	Sus scrofa	1.13e-18	6	6	6	tr	F1RJI1
Mlf1	Uncharacterized protein (Fragment)	-	367.044	438.972	>tr|I3LPS9|I3LPS9_PIG Uncharacterized protein (Fragment) OS=Sus scrofa GN=MLF1 PE=4 SV=1	Sus scrofa	1.35e-64	14	14	14	tr	I3LPS9
Mllt4	Uncharacterized protein	-	6.83118	0	>tr|F1SBY5|F1SBY5_PIG Uncharacterized protein OS=Sus scrofa GN=MLLT4 PE=1 SV=2	Sus scrofa	1.06e-15	5	5	5	tr	F1SBY5
Mns1	Uncharacterized protein	-	31.2722	19.4964	>tr|F1RZG8|F1RZG8_PIG Uncharacterized protein OS=Sus scrofa GN=MNS1 PE=4 SV=2	Sus scrofa	3.31e-11	4	4	4	tr	F1RZG8
Mob1B	Uncharacterized protein (Fragment)	-	20.0201	18.1697	>tr|F2Z5C9|F2Z5C9_PIG Uncharacterized protein (Fragment) OS=Sus scrofa GN=MOB1B PE=4 SV=2;>tr|I3LQ16|I3LQ16_PIG Uncharacterized protein OS=Sus scrofa GN=MOB1A PE=4 SV=1	Sus scrofa	1.04e-10	4	4	4	tr	F2Z5C9;I3LQ16
Mpi	Mannose-6-phosphate isomerase	-	10.4227	27.0998	>tr|F1SJ30|F1SJ30_PIG Mannose-6-phosphate isomerase OS=Sus scrofa GN=MPI PE=1 SV=1	Sus scrofa	5.66e-49	9	9	9	tr	F1SJ30
Mpp3	Uncharacterized protein	-	7.16922	4.89139	>tr|F1S1I8|F1S1I8_PIG Uncharacterized protein OS=Sus scrofa GN=MPP3 PE=4 SV=1	Sus scrofa	0.00060652	2	2	2	tr	F1S1I8
Mpp7	Uncharacterized protein	-	19.1451	3.81605	>tr|F1RVJ7|F1RVJ7_PIG Uncharacterized protein OS=Sus scrofa GN=MPP7 PE=1 SV=2	Sus scrofa	9.23e-12	4	4	4	tr	F1RVJ7
Mrc2	Uncharacterized protein (Fragment)	TM	0	0	>tr|F1RRU7|F1RRU7_PIG Uncharacterized protein (Fragment) OS=Sus scrofa GN=MRC2 PE=1 SV=2	Sus scrofa	0.00012134	2	2	2	tr	F1RRU7
Mrps36	Uncharacterized protein	-	0	0	>tr|I3LQ99|I3LQ99_PIG Uncharacterized protein OS=Sus scrofa GN=MRPS36 PE=1 SV=1	Sus scrofa	2.13e-07	2	2	2	tr	I3LQ99
Msmb	Beta-microseminoprotein	SEC	18.2346	26.234	>sp|O02826|MSMB_PIG Beta-microseminoprotein OS=Sus scrofa GN=MSMB PE=1 SV=1	Sus scrofa	3.57e-06	2	2	2	sp	O02826
Msn	Moesin	-	1080.56	753.575	>tr|F1RTN3|F1RTN3_PIG Moesin OS=Sus scrofa GN=MSN PE=1 SV=1;>sp|P26042|MOES_PIG Moesin OS=Sus scrofa GN=MSN PE=2 SV=3	Sus scrofa	4.83e-251	39	39	26	tr	F1RTN3;P26042
Mstn	Growth/differentiation factor 8	SEC	11.0366	6.36997	>sp|O18831|GDF8_PIG Growth/differentiation factor 8 OS=Sus scrofa GN=MSTN PE=2 SV=1	Sus scrofa	1.2e-09	3	3	3	sp	O18831
Mta2	Uncharacterized protein	-	5.63926	5.24995	>tr|F1RPX1|F1RPX1_PIG Uncharacterized protein OS=Sus scrofa GN=MTA2 PE=1 SV=2	Sus scrofa	3.76e-07	3	3	3	tr	F1RPX1
Mt-Co2	Cytochrome c oxidase subunit 2	TM	7.49842	2.11813	>sp|P50667|COX2_PIG Cytochrome c oxidase subunit 2 OS=Sus scrofa GN=MT-CO2 PE=3 SV=1;>tr|Q69GF7|Q69GF7_PIG Cytochrome c oxidase subunit 2 OS=Sus scrofa GN=COX2 PE=3 SV=1	Sus scrofa	1.48e-12	2	2	2	sp	P50667;Q69GF7
Mtdh	Uncharacterized protein	TM	21.8719	16.7854	>tr|F1S0L8|F1S0L8_PIG Uncharacterized protein OS=Sus scrofa GN=MTDH PE=1 SV=2	Sus scrofa	7.31e-16	7	7	7	tr	F1S0L8
Mthfd1	Uncharacterized protein (Fragment)	-	149.907	105.093	>tr|F1SA74|F1SA74_PIG Uncharacterized protein (Fragment) OS=Sus scrofa GN=MTHFD1 PE=1 SV=2	Sus scrofa	8.26e-56	18	18	18	tr	F1SA74
Muc5Ac+Muc5B	Mucin-5ac+Mucin-5b	SEC	1063.23	743.869	>pMuc5ac_prot_201507;>pMuc5b_prot_201507	Sus scrofa	9.2e-264	41	41	41	muc
Mvp	Uncharacterized protein	-	2194.57	2626.77	>tr|I3LQ79|I3LQ79_PIG Uncharacterized protein OS=Sus scrofa GN=MVP PE=1 SV=1	Sus scrofa	0	58	58	58	tr	I3LQ79
Mybbp1A	Uncharacterized protein	-	23.4602	16.8592	>tr|F1RGP1|F1RGP1_PIG Uncharacterized protein OS=Sus scrofa GN=MYBBP1A PE=1 SV=1	Sus scrofa	3.11e-24	9	9	9	tr	F1RGP1
Mycbp	Uncharacterized protein	-	287.716	373.93	>tr|F2Z5W0|F2Z5W0_PIG Uncharacterized protein OS=Sus scrofa GN=MYCBP PE=1 SV=1	Sus scrofa	4.48e-138	11	11	11	tr	F2Z5W0
Myef2	Uncharacterized protein	-	23.7575	12.2562	>tr|F1SN63|F1SN63_PIG Uncharacterized protein OS=Sus scrofa GN=MYEF2 PE=1 SV=2	Sus scrofa	3.17e-11	5	5	5	tr	F1SN63
Myh1	Myosin-1	-	0	0	>tr|F1SS62|F1SS62_PIG Myosin-1 OS=Sus scrofa GN=MYH1 PE=1 SV=2;>sp|Q9TV61|MYH1_PIG Myosin-1 OS=Sus scrofa GN=MYH1 PE=2 SV=1;>tr|F1SS65|F1SS65_PIG Uncharacterized protein (Fragment) OS=Sus scrofa PE=4 SV=2;>tr|F1SS66|F1SS66_PIG Uncharacterized protein OS=Su	Sus scrofa	0.00027604	2	2	2	tr	F1SS62;Q9TV61;F1SS65;F1SS66;Q9TV63;F1SS64;F1SS61
Myh11	Uncharacterized protein	-	3.71473	7.27337	>tr|F1SKI0|F1SKI0_PIG Uncharacterized protein OS=Sus scrofa GN=MYH11 PE=1 SV=2	Sus scrofa	1.06e-103	10	3	3	tr	F1SKI0
Myh14	Uncharacterized protein	-	405.442	383.48	>tr|I3LIE3|I3LIE3_PIG Uncharacterized protein OS=Sus scrofa GN=MYH14 PE=1 SV=1;>tr|I3LV99|I3LV99_PIG Uncharacterized protein OS=Sus scrofa GN=MYH14 PE=1 SV=1	Sus scrofa	0	39	32	21	tr	I3LIE3;I3LV99
Myh9	Uncharacterized protein	-	2786.31	2907.01	>tr|F1SKJ1|F1SKJ1_PIG Uncharacterized protein OS=Sus scrofa GN=MYH9 PE=1 SV=2	Sus scrofa	0	115	115	94	tr	F1SKJ1
Myl1	MLC1f	-	11.1675	10.4848	>tr|A1XQT6|A1XQT6_PIG MLC1f OS=Sus scrofa GN=MYL1 PE=1 SV=1	Sus scrofa	6.32e-08	3	3	3	tr	A1XQT6
Myl6	Isoform Smooth muscle of Myosin light polypeptide 6	-	1270.38	1195.74	>sp|P60662-2|MYL6_PIG Isoform Smooth muscle of Myosin light polypeptide 6 OS=Sus scrofa GN=MYL6;>sp|P60662|MYL6_PIG Myosin light polypeptide 6 OS=Sus scrofa GN=MYL6 PE=1 SV=2	Sus scrofa	1.42e-184	12	12	12	sp	P60662-2;P60662
Myl9	Myosin regulatory light polypeptide 9	-	0	0	>sp|P29269|MYL9_PIG Myosin regulatory light polypeptide 9 OS=Sus scrofa GN=MYL9 PE=1 SV=2	Sus scrofa	2.8e-155	8	2	2	sp	P29269
Mylk	Myosin light chain kinase, smooth muscle (Fragment)	-	0	1.12457	>sp|P79280|MYLK_PIG Myosin light chain kinase, smooth muscle (Fragment) OS=Sus scrofa GN=MYLK PE=2 SV=1	Sus scrofa	1.17e-23	4	3	3	sp	P79280
Mylk	Myosin light chain kinase, smooth muscle	-	113.743	44.1624	>tr|F1SQ52|F1SQ52_PIG Myosin light chain kinase, smooth muscle OS=Sus scrofa GN=MYLK PE=1 SV=2	Sus scrofa	3.35e-36	9	9	8	tr	F1SQ52
Myo6	Unconventional myosin-VI	-	21.8511	29.6559	>tr|F1RQI7|F1RQI7_PIG Unconventional myosin-VI OS=Sus scrofa GN=MYO6 PE=1 SV=1;>sp|Q29122|MYO6_PIG Unconventional myosin-VI OS=Sus scrofa GN=MYO6 PE=1 SV=1	Sus scrofa	2.34e-36	12	12	12	tr	F1RQI7;Q29122
Myoc	Uncharacterized protein	SEC	21.5396	28.6786	>tr|F1S7T0|F1S7T0_PIG Uncharacterized protein OS=Sus scrofa GN=MYOC PE=1 SV=2	Sus scrofa	6.18e-06	2	2	2	tr	F1S7T0
Naa10	Uncharacterized protein	-	7.17197	2.43838	>tr|K7GM22|K7GM22_PIG Uncharacterized protein OS=Sus scrofa GN=NAA10 PE=1 SV=1;>tr|K7GKW7|K7GKW7_PIG Uncharacterized protein OS=Sus scrofa GN=NAA10 PE=1 SV=1;>tr|F1RZU5|F1RZU5_PIG Uncharacterized protein OS=Sus scrofa GN=NAA10 PE=1 SV=1;>tr|K7GSK7|K7GSK7_P	Sus scrofa	6.15e-26	6	6	6	tr	K7GM22;K7GKW7;F1RZU5;K7GSK7;K7GKC7
Naa50	Uncharacterized protein	-	11.1257	13.0257	>tr|F2Z5Q7|F2Z5Q7_PIG Uncharacterized protein OS=Sus scrofa GN=NAA50 PE=1 SV=1	Sus scrofa	3.47e-11	3	3	3	tr	F2Z5Q7
Nae1	Uncharacterized protein	-	5.84586	5.56856	>tr|I3LBC8|I3LBC8_PIG Uncharacterized protein OS=Sus scrofa GN=NAE1 PE=1 SV=1	Sus scrofa	1.42e-23	2	2	2	tr	I3LBC8
Naga	Uncharacterized protein	SEC	18.8084	9.79033	>tr|F1SJP9|F1SJP9_PIG Uncharacterized protein OS=Sus scrofa GN=NAGA PE=1 SV=1	Sus scrofa	6.08e-10	3	3	3	tr	F1SJP9
Nampt	Nicotinamide phosphoribosyltransferase	-	17.9718	6.09995	>sp|Q52I78|NAMPT_PIG Nicotinamide phosphoribosyltransferase OS=Sus scrofa GN=NAMPT PE=2 SV=2	Sus scrofa	4.16e-23	5	5	5	sp	Q52I78
Nans	Uncharacterized protein	-	362.018	330.905	>tr|F1SSG5|F1SSG5_PIG Uncharacterized protein OS=Sus scrofa GN=NANS PE=1 SV=1	Sus scrofa	1.71e-267	14	14	14	tr	F1SSG5
Nap1L1	Uncharacterized protein	-	139.537	140.471	>tr|F1SGD7|F1SGD7_PIG Uncharacterized protein OS=Sus scrofa GN=NAP1L1 PE=1 SV=1	Sus scrofa	9.22e-109	6	5	5	tr	F1SGD7
Nap1L4	Uncharacterized protein	-	147.867	168.095	>tr|F1RYA4|F1RYA4_PIG Uncharacterized protein OS=Sus scrofa GN=NAP1L4 PE=1 SV=2	Sus scrofa	1.09e-72	7	7	6	tr	F1RYA4
Napa	Uncharacterized protein	-	27.7843	43.2994	>tr|F1RLB6|F1RLB6_PIG Uncharacterized protein OS=Sus scrofa GN=NAPA PE=1 SV=2	Sus scrofa	1.49e-34	8	8	8	tr	F1RLB6
Nars	Uncharacterized protein	-	25.3469	29.0977	>tr|F1S1X3|F1S1X3_PIG Uncharacterized protein OS=Sus scrofa GN=NARS PE=1 SV=2	Sus scrofa	1.23e-30	8	8	8	tr	F1S1X3
Nasp	Uncharacterized protein (Fragment)	-	195.005	203.142	>tr|I3LRP1|I3LRP1_PIG Uncharacterized protein (Fragment) OS=Sus scrofa GN=NASP PE=1 SV=1	Sus scrofa	5.95e-189	18	18	18	tr	I3LRP1
Ncald	Uncharacterized protein (Fragment)	-	3.80797	0.830565	>tr|K7GMM2|K7GMM2_PIG Uncharacterized protein (Fragment) OS=Sus scrofa GN=NCALD PE=1 SV=1;>sp|Q06AT1|HPCA_PIG Neuron-specific calcium-binding protein hippocalcin OS=Sus scrofa GN=HPCA PE=2 SV=3;>tr|F2Z561|F2Z561_PIG Uncharacterized protein OS=Sus scrofa GN	Sus scrofa	4.53e-08	3	3	2	tr	K7GMM2;Q06AT1;F2Z561
Nckap1	Uncharacterized protein	-	0	0.462654	>tr|F1RYL3|F1RYL3_PIG Uncharacterized protein OS=Sus scrofa GN=NCKAP1 PE=1 SV=2	Sus scrofa	2.01e-16	3	3	3	tr	F1RYL3
Ncln	Nicalin	TM	0	0	>tr|F1S8E9|F1S8E9_PIG Nicalin OS=Sus scrofa GN=NCLN PE=1 SV=1	Sus scrofa	1.11e-05	2	2	2	tr	F1S8E9
Ncoa5	Uncharacterized protein	-	6.16593	1.92144	>tr|F1SC53|F1SC53_PIG Uncharacterized protein OS=Sus scrofa GN=NCOA5 PE=1 SV=1	Sus scrofa	5.89e-06	2	2	2	tr	F1SC53
Ndrg1	Uncharacterized protein	-	159.505	71.8391	>tr|F1RRV6|F1RRV6_PIG Uncharacterized protein OS=Sus scrofa GN=NDRG1 PE=1 SV=2	Sus scrofa	1.12e-85	9	9	9	tr	F1RRV6
Ndrg2	Uncharacterized protein	-	72.5985	72.8633	>tr|I3LFI3|I3LFI3_PIG Uncharacterized protein OS=Sus scrofa GN=NDRG2 PE=1 SV=1	Sus scrofa	1.07e-25	6	6	6	tr	I3LFI3
Ndufa10	Uncharacterized protein	-	94.4845	21.2571	>tr|F1SIS9|F1SIS9_PIG Uncharacterized protein OS=Sus scrofa GN=NDUFA10 PE=1 SV=1	Sus scrofa	1.9e-29	6	6	6	tr	F1SIS9
Ndufa12	Uncharacterized protein (Fragment)	-	4.263	4.43454	>tr|F1SQP4|F1SQP4_PIG Uncharacterized protein (Fragment) OS=Sus scrofa GN=NDUFA12 PE=1 SV=1	Sus scrofa	6.32e-08	3	3	3	tr	F1SQP4
Ndufa4	Mitochondrial NDUFA4	TM	49.6043	34.5464	>tr|A1XQS3|A1XQS3_PIG Mitochondrial NDUFA4 OS=Sus scrofa GN=NDUFA4 PE=1 SV=1	Sus scrofa	3.56e-17	6	6	6	tr	A1XQS3
Ndufa4L2	Uncharacterized protein	TM	43.7466	25.7458	>tr|F1SL75|F1SL75_PIG Uncharacterized protein OS=Sus scrofa GN=NDUFA4L2 PE=4 SV=1	Sus scrofa	2.43e-06	3	3	3	tr	F1SL75
Ndufa5	Uncharacterized protein	-	42.3919	35.64	>tr|F1SLY2|F1SLY2_PIG Uncharacterized protein OS=Sus scrofa GN=NDUFA5 PE=1 SV=1	Sus scrofa	2e-07	2	2	2	tr	F1SLY2
Ndufa6	Uncharacterized protein (Fragment)	-	13.458	3.94336	>tr|I3LII0|I3LII0_PIG Uncharacterized protein (Fragment) OS=Sus scrofa PE=4 SV=1;>tr|F1SJP6|F1SJP6_PIG Uncharacterized protein (Fragment) OS=Sus scrofa GN=NDUFA6 PE=4 SV=1	Sus scrofa	3.48e-07	3	3	3	tr	I3LII0;F1SJP6
Ndufa8	Uncharacterized protein	-	82.8424	57.8214	>tr|F1SLR1|F1SLR1_PIG Uncharacterized protein OS=Sus scrofa GN=NDUFA8 PE=1 SV=2	Sus scrofa	2.78e-37	8	8	8	tr	F1SLR1
Ndufb10	Uncharacterized protein	-	86.6605	80.5542	>tr|I3LDC3|I3LDC3_PIG Uncharacterized protein OS=Sus scrofa GN=NDUFB10 PE=1 SV=1	Sus scrofa	7.41e-54	6	6	6	tr	I3LDC3
Ndufb11	Uncharacterized protein	SEC	29.8752	10.405	>tr|K7GLM2|K7GLM2_PIG Uncharacterized protein OS=Sus scrofa GN=NDUFB11 PE=1 SV=1;>tr|K7GQU5|K7GQU5_PIG Uncharacterized protein (Fragment) OS=Sus scrofa GN=NDUFB11 PE=1 SV=1;>tr|F1RWV4|F1RWV4_PIG Uncharacterized protein OS=Sus scrofa GN=NDUFB11 PE=1 SV=2	Sus scrofa	6.43e-09	2	2	2	tr	K7GLM2;K7GQU5;F1RWV4
Ndufb3	Uncharacterized protein	TM	17.1969	18.0111	>tr|F1SI50|F1SI50_PIG Uncharacterized protein OS=Sus scrofa GN=NDUFB3 PE=1 SV=1	Sus scrofa	1.17e-21	2	2	2	tr	F1SI50
Ndufb5	Uncharacterized protein	TM	0.784079	3.99069	>tr|F1SGC6|F1SGC6_PIG Uncharacterized protein OS=Sus scrofa GN=NDUFB5 PE=1 SV=1	Sus scrofa	0.00012734	2	2	2	tr	F1SGC6
Ndufb9	Uncharacterized protein	-	35.6663	14.0525	>tr|K7GSE5|K7GSE5_PIG Uncharacterized protein OS=Sus scrofa GN=NDUFB9 PE=1 SV=1;>tr|F1RRP9|F1RRP9_PIG Uncharacterized protein OS=Sus scrofa GN=NDUFB9 PE=1 SV=2	Sus scrofa	4.75e-11	3	3	3	tr	K7GSE5;F1RRP9
Ndufc2	NADH dehydrogenase [ubiquinone] 1 subunit C2	TM	40.1619	26.8421	>tr|F1STY1|F1STY1_PIG NADH dehydrogenase [ubiquinone] 1 subunit C2 OS=Sus scrofa GN=NDUFC2 PE=1 SV=2	Sus scrofa	1.23e-16	3	3	3	tr	F1STY1
Ndufs1	Uncharacterized protein	-	82.6261	50.4659	>tr|F1SHD7|F1SHD7_PIG Uncharacterized protein OS=Sus scrofa GN=NDUFS1 PE=1 SV=2	Sus scrofa	7.31e-84	18	18	18	tr	F1SHD7
Ndufs3	Uncharacterized protein	-	58.3765	41.4131	>tr|F1SIF2|F1SIF2_PIG Uncharacterized protein OS=Sus scrofa GN=NDUFS3 PE=1 SV=1	Sus scrofa	1.01e-19	5	5	5	tr	F1SIF2
Ndufs6	Uncharacterized protein	-	31.5435	11.045	>tr|F1S031|F1S031_PIG Uncharacterized protein OS=Sus scrofa GN=NDUFS6 PE=1 SV=1	Sus scrofa	1.07e-14	3	3	3	tr	F1S031
Ndufs7	Uncharacterized protein	SEC	1.37357	4.34532	>tr|I3LK43|I3LK43_PIG Uncharacterized protein OS=Sus scrofa GN=NDUFS7 PE=1 SV=1;>tr|I3LHL4|I3LHL4_PIG Uncharacterized protein (Fragment) OS=Sus scrofa GN=NDUFS7 PE=1 SV=1	Sus scrofa	1.47e-10	3	3	2	tr	I3LK43;I3LHL4
Ndufv1	Uncharacterized protein	-	39.5439	21.367	>tr|F1RVN1|F1RVN1_PIG Uncharacterized protein OS=Sus scrofa GN=NDUFV1 PE=1 SV=1	Sus scrofa	4.01e-32	6	6	6	tr	F1RVN1
Ndufv2	Uncharacterized protein	-	21.819	20.1135	>tr|F1SM98|F1SM98_PIG Uncharacterized protein OS=Sus scrofa GN=NDUFV2 PE=1 SV=1	Sus scrofa	1.46e-11	3	3	3	tr	F1SM98
Nedd8	Uncharacterized protein (Fragment)	-	46.181	25.1937	>tr|I3LET0|I3LET0_PIG Uncharacterized protein (Fragment) OS=Sus scrofa GN=NEDD8 PE=1 SV=1	Sus scrofa	1.11e-22	2	2	2	tr	I3LET0
Nefl	Neurofilament light polypeptide	-	6.7585	0	>sp|P02547|NFL_PIG Neurofilament light polypeptide OS=Sus scrofa GN=NEFL PE=1 SV=3;>tr|F1RJU4|F1RJU4_PIG Neurofilament light polypeptide OS=Sus scrofa GN=NEFL PE=1 SV=1	Sus scrofa	4.68e-15	5	4	4	sp	P02547;F1RJU4
Nek7	Uncharacterized protein	-	0	0	>tr|F1S5F4|F1S5F4_PIG Uncharacterized protein OS=Sus scrofa GN=NEK7 PE=1 SV=2	Sus scrofa	1.7e-05	2	2	2	tr	F1S5F4
Nelfb	Uncharacterized protein	-	5.78196	5.21974	>tr|F1RVX9|F1RVX9_PIG Uncharacterized protein OS=Sus scrofa GN=NELFB PE=1 SV=2	Sus scrofa	9.89e-06	2	2	2	tr	F1RVX9
Nhlrc2	Uncharacterized protein	-	51.5152	35.2392	>tr|F1S5H7|F1S5H7_PIG Uncharacterized protein OS=Sus scrofa GN=NHLRC2 PE=1 SV=2	Sus scrofa	8.02e-45	11	11	11	tr	F1S5H7
Nhp2L1	Uncharacterized protein	-	74.8471	96.2901	>tr|F2Z5V3|F2Z5V3_PIG Uncharacterized protein OS=Sus scrofa GN=NHP2L1 PE=1 SV=1	Sus scrofa	1.56e-74	5	5	5	tr	F2Z5V3
Nid2	Uncharacterized protein	SEC	113.631	47.3404	>tr|F1SFF3|F1SFF3_PIG Uncharacterized protein OS=Sus scrofa GN=NID2 PE=1 SV=2	Sus scrofa	2.73e-37	5	5	5	tr	F1SFF3
Nit2	Uncharacterized protein	-	83.4191	59.2767	>tr|F1SKY2|F1SKY2_PIG Uncharacterized protein OS=Sus scrofa GN=NIT2 PE=1 SV=2	Sus scrofa	9.48e-58	13	13	13	tr	F1SKY2
Nln	Isoform 3 of Neurolysin, mitochondrial	-	32.7394	16.1507	>sp|Q02038-3|NEUL_PIG Isoform 3 of Neurolysin, mitochondrial OS=Sus scrofa GN=NLN;>tr|J9JIN0|J9JIN0_PIG Uncharacterized protein (Fragment) OS=Sus scrofa GN=LOC100517788 PE=1 SV=1;>sp|Q02038|NEUL_PIG Neurolysin, mitochondrial OS=Sus scrofa GN=NLN PE=1 SV=1;	Sus scrofa	1.03e-14	5	5	5	sp	Q02038-3;J9JIN0;Q02038;Q02038-2;F1SRN6
Nme1	Nucleoside diphosphate kinase	-	102.217	73.0356	>tr|F6PVJ7|F6PVJ7_PIG Nucleoside diphosphate kinase OS=Sus scrofa GN=NME1 PE=1 SV=1	Sus scrofa	8.36e-66	10	5	5	tr	F6PVJ7
Nme2	Nucleoside diphosphate kinase B	-	559.315	558.734	>sp|Q2EN76|NDKB_PIG Nucleoside diphosphate kinase B OS=Sus scrofa GN=NME2 PE=2 SV=1	Sus scrofa	7.24e-67	13	13	8	sp	Q2EN76
Nme3	Nucleoside diphosphate kinase	SEC	156.178	102.271	>tr|F1RG17|F1RG17_PIG Nucleoside diphosphate kinase OS=Sus scrofa GN=NME3 PE=1 SV=2	Sus scrofa	1.16e-09	2	2	2	tr	F1RG17
Nme5	Uncharacterized protein	-	5.9228	0	>tr|I3LN92|I3LN92_PIG Uncharacterized protein OS=Sus scrofa GN=NME5 PE=3 SV=1	Sus scrofa	7.26e-10	4	4	4	tr	I3LN92
Nme7	Uncharacterized protein	-	24.0618	14.9952	>tr|F1RPV8|F1RPV8_PIG Uncharacterized protein OS=Sus scrofa GN=NME7 PE=3 SV=2	Sus scrofa	5.53e-30	8	8	8	tr	F1RPV8
Nmt1	Glycylpeptide N-tetradecanoyltransferase	-	15.1714	12.5291	>tr|F1RR06|F1RR06_PIG Glycylpeptide N-tetradecanoyltransferase OS=Sus scrofa GN=NMT1 PE=1 SV=2	Sus scrofa	4.84e-09	2	2	2	tr	F1RR06
Nnt	Uncharacterized protein (Fragment)	SEC	6.58664	0	>tr|F1SMG3|F1SMG3_PIG Uncharacterized protein (Fragment) OS=Sus scrofa GN=NNT PE=1 SV=1	Sus scrofa	7.14e-07	3	3	3	tr	F1SMG3
Nolc1	Uncharacterized protein	-	0	0.758291	>tr|F1S8T1|F1S8T1_PIG Uncharacterized protein OS=Sus scrofa GN=NOLC1 PE=1 SV=1	Sus scrofa	2.96e-05	2	2	2	tr	F1S8T1
Nono	Uncharacterized protein (Fragment)	-	306.885	261.744	>tr|I3LSU1|I3LSU1_PIG Uncharacterized protein (Fragment) OS=Sus scrofa GN=NONO PE=1 SV=1	Sus scrofa	1.99e-64	23	23	22	tr	I3LSU1
Nop56	Uncharacterized protein	-	20.1065	9.8443	>tr|I3LB64|I3LB64_PIG Uncharacterized protein OS=Sus scrofa GN=NOP56 PE=4 SV=1;>tr|F1S895|F1S895_PIG Uncharacterized protein OS=Sus scrofa GN=LOC100624528 PE=4 SV=2	Sus scrofa	4.22e-17	5	5	5	tr	I3LB64;F1S895
Npc2	Epididymal secretory protein E1	SEC	10.0492	5.73983	>sp|O97763|NPC2_PIG Epididymal secretory protein E1 OS=Sus scrofa GN=NPC2 PE=1 SV=1	Sus scrofa	4.04e-20	5	5	5	sp	O97763
Npepps	Uncharacterized protein	SEC	284.477	236.153	>tr|F1RWJ6|F1RWJ6_PIG Uncharacterized protein OS=Sus scrofa GN=NPEPPS PE=1 SV=1	Sus scrofa	1.38e-91	22	22	22	tr	F1RWJ6
Nploc4	Uncharacterized protein (Fragment)	-	14.7235	2.53494	>tr|I3L829|I3L829_PIG Uncharacterized protein (Fragment) OS=Sus scrofa GN=NPLOC4 PE=1 SV=1	Sus scrofa	3.71e-13	6	6	6	tr	I3L829
Npm1	Uncharacterized protein	-	497.186	556.503	>tr|F1RRY2|F1RRY2_PIG Uncharacterized protein OS=Sus scrofa GN=NPM1 PE=1 SV=2;>tr|I3LUP6|I3LUP6_PIG Uncharacterized protein OS=Sus scrofa GN=NPM1 PE=1 SV=1;>tr|I3LTH8|I3LTH8_PIG Uncharacterized protein OS=Sus scrofa GN=NPM1 PE=1 SV=1	Sus scrofa	1.49e-204	10	10	10	tr	F1RRY2;I3LUP6;I3LTH8
Nptn	Uncharacterized protein (Fragment)	TM	0	0	>tr|F1SIC5|F1SIC5_PIG Uncharacterized protein (Fragment) OS=Sus scrofa GN=NPTN PE=1 SV=2;>tr|I3LSH8|I3LSH8_PIG Uncharacterized protein (Fragment) OS=Sus scrofa GN=NPTN PE=1 SV=1	Sus scrofa	1.69e-05	3	3	3	tr	F1SIC5;I3LSH8
Nqo1	Uncharacterized protein	-	3.58845	0	>tr|F1S395|F1S395_PIG Uncharacterized protein OS=Sus scrofa GN=NQO1 PE=1 SV=1	Sus scrofa	6.98e-13	4	4	4	tr	F1S395
Nqo2	Uncharacterized protein	-	5.03294	10.4279	>tr|I3LLY4|I3LLY4_PIG Uncharacterized protein OS=Sus scrofa GN=NQO2 PE=1 SV=1	Sus scrofa	0.00030699	2	2	2	tr	I3LLY4
Nras	GTPase NRas	-	31.8286	38.5771	>sp|Q2MJK3|RASN_PIG GTPase NRas OS=Sus scrofa GN=NRAS PE=2 SV=1	Sus scrofa	8.01e-15	5	5	2	sp	Q2MJK3
Nsf	Uncharacterized protein	-	36.1551	18.0443	>tr|F1RRS3|F1RRS3_PIG Uncharacterized protein OS=Sus scrofa GN=NSF PE=1 SV=2;>tr|I3LTE8|I3LTE8_PIG Uncharacterized protein (Fragment) OS=Sus scrofa PE=3 SV=1	Sus scrofa	3.13e-27	7	7	7	tr	F1RRS3;I3LTE8
Nsfl1C	Uncharacterized protein	-	241.573	186.828	>tr|F1S880|F1S880_PIG Uncharacterized protein OS=Sus scrofa GN=NSFL1C PE=1 SV=1	Sus scrofa	6.47e-157	11	11	11	tr	F1S880
Nsun2	Uncharacterized protein	-	22.1515	16.4658	>tr|F1S0R7|F1S0R7_PIG Uncharacterized protein OS=Sus scrofa GN=NSUN2 PE=1 SV=1	Sus scrofa	6.12e-32	6	6	6	tr	F1S0R7
Nt5Dc1	Uncharacterized protein	-	4.71878	0	>tr|K7GPB8|K7GPB8_PIG Uncharacterized protein OS=Sus scrofa GN=NT5DC1 PE=1 SV=1;>tr|F1RZK5|F1RZK5_PIG Uncharacterized protein OS=Sus scrofa GN=NT5DC1 PE=1 SV=1	Sus scrofa	2.42e-18	4	4	4	tr	K7GPB8;F1RZK5
Ntpcr	Uncharacterized protein (Fragment)	-	2.02791	0	>tr|F1RGU8|F1RGU8_PIG Uncharacterized protein (Fragment) OS=Sus scrofa GN=NTPCR PE=1 SV=2	Sus scrofa	0.00054801	2	2	2	tr	F1RGU8
Nucb1	Uncharacterized protein	SEC	38.2608	23.6031	>tr|F1RIP6|F1RIP6_PIG Uncharacterized protein OS=Sus scrofa GN=NUCB1 PE=1 SV=2	Sus scrofa	7.76e-32	9	9	9	tr	F1RIP6
Nucb2	Uncharacterized protein	SEC	164.145	105.508	>tr|F1S9A4|F1S9A4_PIG Uncharacterized protein OS=Sus scrofa GN=NUCB2 PE=1 SV=1	Sus scrofa	3.66e-70	13	13	12	tr	F1S9A4
Nucks1	Uncharacterized protein	-	183.43	189.744	>tr|I3L9K5|I3L9K5_PIG Uncharacterized protein OS=Sus scrofa GN=NUCKS1 PE=1 SV=1	Sus scrofa	3.01e-102	4	4	4	tr	I3L9K5
Nudc	Uncharacterized protein	-	612.048	958.412	>tr|F1STR6|F1STR6_PIG Uncharacterized protein OS=Sus scrofa GN=NUDC PE=1 SV=1	Sus scrofa	1.22e-170	19	19	19	tr	F1STR6
Nudcd2	Uncharacterized protein	-	2.19308	4.10743	>tr|F1RR73|F1RR73_PIG Uncharacterized protein OS=Sus scrofa GN=NUDCD2 PE=1 SV=1	Sus scrofa	6.37e-09	3	3	3	tr	F1RR73
Nudt2	Bis(5-nucleosyl)-tetraphosphatase [asymmetrical]	-	0	0	>sp|P50584|AP4A_PIG Bis(5-nucleosyl)-tetraphosphatase [asymmetrical] OS=Sus scrofa GN=NUDT2 PE=2 SV=3	Sus scrofa	2.41e-07	3	3	3	sp	P50584
Nudt5	Uncharacterized protein	-	55.8501	26.0459	>tr|I3L656|I3L656_PIG Uncharacterized protein OS=Sus scrofa GN=NUDT5 PE=1 SV=1;>tr|F1RUP7|F1RUP7_PIG Uncharacterized protein OS=Sus scrofa GN=NUDT5 PE=1 SV=1;>tr|I3L852|I3L852_PIG Uncharacterized protein OS=Sus scrofa PE=4 SV=1	Sus scrofa	2.33e-36	8	8	8	tr	I3L656;F1RUP7;I3L852
Nudt9	Uncharacterized protein	SEC	9.20149	5.2639	>tr|F1RW31|F1RW31_PIG Uncharacterized protein OS=Sus scrofa GN=NUDT9 PE=1 SV=2	Sus scrofa	1.47e-05	3	3	3	tr	F1RW31
Numa1	Uncharacterized protein	-	187.61	182.69	>tr|F1SUX4|F1SUX4_PIG Uncharacterized protein OS=Sus scrofa GN=NUMA1 PE=1 SV=2	Sus scrofa	1.66e-211	43	43	43	tr	F1SUX4
Nup160	Uncharacterized protein (Fragment)	-	6.03294	0	>tr|F1SIF8|F1SIF8_PIG Uncharacterized protein (Fragment) OS=Sus scrofa GN=NUP160 PE=1 SV=2	Sus scrofa	9.55e-05	2	2	2	tr	F1SIF8
Nup62	Uncharacterized protein	-	1.93511	22.5175	>tr|F1RH59|F1RH59_PIG Uncharacterized protein OS=Sus scrofa GN=NUP62 PE=1 SV=2	Sus scrofa	1.11e-13	3	3	3	tr	F1RH59
Nup93	Uncharacterized protein (Fragment)	-	9.48181	1.12714	>tr|I3LBE6|I3LBE6_PIG Uncharacterized protein (Fragment) OS=Sus scrofa GN=NUP93 PE=1 SV=1	Sus scrofa	5.55e-12	4	4	4	tr	I3LBE6
Nup98	Uncharacterized protein	-	2.09143	0	>tr|F1SUZ2|F1SUZ2_PIG Uncharacterized protein OS=Sus scrofa GN=NUP98 PE=1 SV=2	Sus scrofa	6.41e-05	3	3	3	tr	F1SUZ2
Oat	Uncharacterized protein	-	6.90133	0	>tr|F1SDP3|F1SDP3_PIG Uncharacterized protein OS=Sus scrofa GN=OAT PE=1 SV=1	Sus scrofa	3.66e-19	5	5	5	tr	F1SDP3
Obp	Odorant-binding protein	-	0	0	>sp|P81245|OBP_PIG Odorant-binding protein OS=Sus scrofa PE=1 SV=1;>tr|K7GLE5|K7GLE5_PIG Uncharacterized protein OS=Sus scrofa GN=OBP PE=4 SV=1;>tr|Q8WMH1|Q8WMH1_PIG Odorant binding protein OS=Sus scrofa GN=OBP PE=2 SV=1	Sus scrofa	1.97e-09	4	4	4	sp	P81245;K7GLE5;Q8WMH1
Ociad1	Uncharacterized protein	-	74.0474	53.0561	>tr|F1SE83|F1SE83_PIG Uncharacterized protein OS=Sus scrofa GN=OCIAD1 PE=1 SV=2	Sus scrofa	1.39e-30	6	6	6	tr	F1SE83
Odf2	Uncharacterized protein	-	262.952	168.863	>tr|F1RR82|F1RR82_PIG Uncharacterized protein OS=Sus scrofa GN=ODF2 PE=4 SV=2	Sus scrofa	7.89e-119	19	19	19	tr	F1RR82
Odf3B	Uncharacterized protein	-	144.773	123.014	>tr|F1RXT6|F1RXT6_PIG Uncharacterized protein OS=Sus scrofa GN=ODF3B PE=4 SV=1	Sus scrofa	5.46e-76	14	14	14	tr	F1RXT6
Ofd1	Uncharacterized protein	-	7.27195	2.2117	>tr|F1SRH9|F1SRH9_PIG Uncharacterized protein OS=Sus scrofa GN=OFD1 PE=4 SV=2	Sus scrofa	5.16e-05	3	3	3	tr	F1SRH9
Ogdh	Uncharacterized protein	-	55.1263	19.4032	>tr|F1SSH8|F1SSH8_PIG Uncharacterized protein OS=Sus scrofa GN=OGDH PE=1 SV=2	Sus scrofa	7.66e-23	8	8	8	tr	F1SSH8
Ola1	Uncharacterized protein	-	63.0895	23.3263	>tr|F1S062|F1S062_PIG Uncharacterized protein OS=Sus scrofa GN=OLA1 PE=1 SV=2	Sus scrofa	1.01e-20	8	8	8	tr	F1S062
Opa1	Uncharacterized protein	-	3.30791	0	>tr|F1SFG7|F1SFG7_PIG Uncharacterized protein OS=Sus scrofa GN=OPA1 PE=1 SV=2	Sus scrofa	3.88e-05	2	2	2	tr	F1SFG7
Orm1	Alpha-1-acid glycoprotein	SEC	23207.5	26258.2	>tr|F1SN68|F1SN68_PIG Alpha-1-acid glycoprotein OS=Sus scrofa GN=ORM1 PE=3 SV=1;>tr|I3LIV7|I3LIV7_PIG Alpha-1-acid glycoprotein OS=Sus scrofa PE=3 SV=1	Sus scrofa	0	18	18	18	tr	F1SN68;I3LIV7
Osbp	Oxysterol-binding protein	-	20.0612	9.72164	>tr|F1RMJ9|F1RMJ9_PIG Oxysterol-binding protein OS=Sus scrofa GN=OSBP PE=1 SV=1	Sus scrofa	2.89e-23	8	8	8	tr	F1RMJ9
Ostf1	Osteoclast-stimulating factor 1	-	53.0278	45.7178	>sp|Q8MJ49|OSTF1_PIG Osteoclast-stimulating factor 1 OS=Sus scrofa GN=OSTF1 PE=2 SV=1	Sus scrofa	2.36e-54	6	6	6	sp	Q8MJ49
Otub1	OTUB1	-	52.4116	69.074	>tr|C5H0C6|C5H0C6_PIG OTUB1 OS=Sus scrofa GN=OTUB1 PE=1 SV=1	Sus scrofa	3.89e-83	7	7	7	tr	C5H0C6
Oxct1	Succinyl-CoA:3-ketoacid coenzyme A transferase 1, mitochondrial	SEC	63.0745	22.3189	>sp|Q29551|SCOT1_PIG Succinyl-CoA:3-ketoacid coenzyme A transferase 1, mitochondrial OS=Sus scrofa GN=OXCT1 PE=1 SV=2	Sus scrofa	1.75e-10	5	5	5	sp	Q29551
Oxsr1	Serine/threonine-protein kinase OSR1	-	43.752	45.0991	>sp|Q863I2|OXSR1_PIG Serine/threonine-protein kinase OSR1 OS=Sus scrofa GN=OXSR1 PE=2 SV=1;>tr|F1RRB4|F1RRB4_PIG Uncharacterized protein OS=Sus scrofa PE=4 SV=2	Sus scrofa	7.95e-25	6	6	6	sp	Q863I2;F1RRB4
P4Ha1	Procollagen-proline 2-oxoglutarate-4-dioxygenase	SEC	4.21501	0.569915	>tr|A1X898|A1X898_PIG Procollagen-proline 2-oxoglutarate-4-dioxygenase OS=Sus scrofa GN=P4HA1 PE=1 SV=1	Sus scrofa	2.28e-17	5	5	5	tr	A1X898
Pa2G4	Uncharacterized protein	-	47.386	47.9781	>tr|I3LVF5|I3LVF5_PIG Uncharacterized protein OS=Sus scrofa GN=PA2G4 PE=1 SV=1	Sus scrofa	2.87e-24	5	5	5	tr	I3LVF5
Pabpc1	Polyadenylate-binding protein	-	538.908	479.955	>tr|F2Z557|F2Z557_PIG Polyadenylate-binding protein OS=Sus scrofa GN=PABPC1 PE=1 SV=1;>tr|I3LS00|I3LS00_PIG Polyadenylate-binding protein OS=Sus scrofa GN=PABPC1 PE=1 SV=1	Sus scrofa	1.27e-160	23	23	14	tr	F2Z557;I3LS00
Pabpc4	Polyadenylate-binding protein	-	68.1337	71.8606	>tr|F1SV06|F1SV06_PIG Polyadenylate-binding protein OS=Sus scrofa GN=PABPC4 PE=1 SV=1	Sus scrofa	5.26e-96	15	9	8	tr	F1SV06
Pabpn1	Uncharacterized protein	-	130.677	77.0259	>tr|F2Z5L8|F2Z5L8_PIG Uncharacterized protein OS=Sus scrofa GN=PABPN1 PE=1 SV=1	Sus scrofa	1.21e-36	6	6	6	tr	F2Z5L8
Pacsin2	Uncharacterized protein	-	65.8643	52.8366	>tr|F1SJR5|F1SJR5_PIG Uncharacterized protein OS=Sus scrofa GN=PACSIN2 PE=1 SV=1	Sus scrofa	1.33e-53	7	7	7	tr	F1SJR5
Padi2	Uncharacterized protein	-	340.786	424.642	>tr|I3LNE4|I3LNE4_PIG Uncharacterized protein OS=Sus scrofa GN=PADI2 PE=1 SV=1	Sus scrofa	7.23e-282	21	21	21	tr	I3LNE4
Pafah1B1	Platelet-activating factor acetylhydrolase IB subunit alpha	-	76.7329	71.433	>sp|Q9GL51|LIS1_PIG Platelet-activating factor acetylhydrolase IB subunit alpha OS=Sus scrofa GN=PAFAH1B1 PE=2 SV=3;>tr|F2Z521|F2Z521_PIG Platelet-activating factor acetylhydrolase IB subunit alpha OS=Sus scrofa GN=PAFAH1B1 PE=1 SV=1	Sus scrofa	6.55e-51	10	10	10	sp	Q9GL51;F2Z521
Pafah1B2	Uncharacterized protein	-	24.8314	22.0982	>tr|F2Z5V4|F2Z5V4_PIG Uncharacterized protein OS=Sus scrofa GN=PAFAH1B2 PE=1 SV=1	Sus scrofa	1.09e-06	3	3	3	tr	F2Z5V4
Paics	Uncharacterized protein	-	18.8287	6.60907	>tr|F1RTV5|F1RTV5_PIG Uncharacterized protein OS=Sus scrofa GN=PAICS PE=1 SV=1	Sus scrofa	7.15e-06	2	2	2	tr	F1RTV5
Pak2	Uncharacterized protein	-	120.374	158.434	>tr|F1SQW0|F1SQW0_PIG Uncharacterized protein OS=Sus scrofa GN=PAK2 PE=1 SV=2	Sus scrofa	9.95e-60	15	15	15	tr	F1SQW0
Pap7	Uncharacterized protein	-	0	0	>tr|I3LKN7|I3LKN7_PIG Uncharacterized protein OS=Sus scrofa GN=PAP7 PE=1 SV=1	Sus scrofa	1.09e-12	3	3	3	tr	I3LKN7
Park7	Uncharacterized protein	-	1760.25	1242.95	>tr|F1RII4|F1RII4_PIG Uncharacterized protein OS=Sus scrofa GN=PARK7 PE=1 SV=1	Sus scrofa	0	15	15	15	tr	F1RII4
Parp1	Uncharacterized protein	-	11.6563	10.1248	>tr|I3LDH3|I3LDH3_PIG Uncharacterized protein OS=Sus scrofa GN=PARP1 PE=1 SV=1	Sus scrofa	1.54e-08	4	4	4	tr	I3LDH3
Parp3	Uncharacterized protein	-	7.31955	0	>tr|I3LTD7|I3LTD7_PIG Uncharacterized protein OS=Sus scrofa GN=PARP3 PE=1 SV=1;>tr|I3LJ55|I3LJ55_PIG Uncharacterized protein (Fragment) OS=Sus scrofa GN=PARP3 PE=1 SV=1	Sus scrofa	1.41e-08	3	3	3	tr	I3LTD7;I3LJ55
Parva	Uncharacterized protein	-	52.9742	13.1029	>tr|I3L973|I3L973_PIG Uncharacterized protein OS=Sus scrofa GN=PARVA PE=1 SV=1	Sus scrofa	8.46e-48	5	5	5	tr	I3L973
Pbdc1	Uncharacterized protein	-	7.77037	0	>tr|I3LSY9|I3LSY9_PIG Uncharacterized protein OS=Sus scrofa GN=PBDC1 PE=1 SV=1	Sus scrofa	0.00023622	3	3	3	tr	I3LSY9
Pcbd1	Uncharacterized protein	-	16.4394	4.49071	>tr|F1SUB1|F1SUB1_PIG Uncharacterized protein OS=Sus scrofa GN=PCBD1 PE=1 SV=1	Sus scrofa	2.03e-07	2	2	2	tr	F1SUB1
Pcbp1	Uncharacterized protein	-	556.11	601.913	>tr|I3LEC2|I3LEC2_PIG Uncharacterized protein OS=Sus scrofa GN=PCBP1 PE=1 SV=1	Sus scrofa	1.85e-258	18	18	13	tr	I3LEC2
Pcbp2	Uncharacterized protein	-	282.424	233.215	>tr|F1SFQ4|F1SFQ4_PIG Uncharacterized protein OS=Sus scrofa GN=PCBP2 PE=1 SV=2	Sus scrofa	1.45e-179	12	7	7	tr	F1SFQ4
Pck2	Phosphoenolpyruvate carboxykinase 2	-	5.85861	1.18116	>tr|C5I4T6|C5I4T6_PIG Phosphoenolpyruvate carboxykinase 2 OS=Sus scrofa GN=PCK2 PE=1 SV=1	Sus scrofa	8.89e-10	3	3	3	tr	C5I4T6
Pcmt1	Protein-L-isoaspartate(D-aspartate) O-methyltransferase	-	98.7381	70.4449	>sp|P80895|PIMT_PIG Protein-L-isoaspartate(D-aspartate) O-methyltransferase OS=Sus scrofa GN=PCMT1 PE=1 SV=3;>tr|J9JIK8|J9JIK8_PIG Protein-L-isoaspartate O-methyltransferase (Fragment) OS=Sus scrofa GN=PCMT1 PE=1 SV=1	Sus scrofa	4e-107	10	10	10	sp	P80895;J9JIK8
Pcna	Proliferating cell nuclear antigen	-	61.8983	43.646	>tr|I3L813|I3L813_PIG Proliferating cell nuclear antigen OS=Sus scrofa GN=PCNA PE=1 SV=1	Sus scrofa	3.77e-40	5	5	5	tr	I3L813
Pcnp	Uncharacterized protein	-	148.266	89.8915	>tr|F1SL16|F1SL16_PIG Uncharacterized protein OS=Sus scrofa GN=PCNP PE=1 SV=1	Sus scrofa	1.83e-34	9	9	9	tr	F1SL16
Pcolce	Uncharacterized protein	SEC	26.2389	6.76641	>tr|I3LEE6|I3LEE6_PIG Uncharacterized protein OS=Sus scrofa GN=PCOLCE PE=1 SV=1	Sus scrofa	1.16e-20	6	6	6	tr	I3LEE6
Pcyox1	Uncharacterized protein (Fragment)	SEC	18.3101	8.22097	>tr|I3L9F5|I3L9F5_PIG Uncharacterized protein (Fragment) OS=Sus scrofa GN=PCYOX1 PE=1 SV=1	Sus scrofa	5.45e-21	4	4	4	tr	I3L9F5
Pdap1	Uncharacterized protein	-	69.8305	42.0242	>tr|F1RNS8|F1RNS8_PIG Uncharacterized protein OS=Sus scrofa GN=PDAP1 PE=1 SV=1	Sus scrofa	1.61e-35	6	6	6	tr	F1RNS8
Pdcd4	Uncharacterized protein	-	3.91437	0	>tr|F1S5L7|F1S5L7_PIG Uncharacterized protein OS=Sus scrofa GN=PDCD4 PE=1 SV=2	Sus scrofa	1.6e-53	4	4	4	tr	F1S5L7
Pdcd5	Programmed cell death protein 5	-	93.8672	98.0188	>tr|F1RNX2|F1RNX2_PIG Programmed cell death protein 5 OS=Sus scrofa GN=PDCD5 PE=1 SV=1;>tr|I3L5D0|I3L5D0_PIG Uncharacterized protein OS=Sus scrofa GN=PDCD5 PE=1 SV=1	Sus scrofa	2.77e-70	7	7	7	tr	F1RNX2;I3L5D0
Pdcd6Ip	Uncharacterized protein	-	240.437	245.91	>tr|F1RRD6|F1RRD6_PIG Uncharacterized protein OS=Sus scrofa GN=PDCD6IP PE=1 SV=2	Sus scrofa	8.2e-123	22	22	22	tr	F1RRD6
Pdha1	Pyruvate dehydrogenase E1 component subunit alpha, somatic form, mitochondrial	-	45.8125	22.3367	>tr|K7GMN8|K7GMN8_PIG Pyruvate dehydrogenase E1 component subunit alpha, somatic form, mitochondrial OS=Sus scrofa GN=PDHA1 PE=1 SV=1;>sp|P29804|ODPA_PIG Pyruvate dehydrogenase E1 component subunit alpha, somatic form, mitochondrial (Fragment) OS=Sus scrof	Sus scrofa	5.69e-20	6	6	6	tr	K7GMN8;P29804;I3LCI2;K7GLA7
Pdhb	Uncharacterized protein	-	140.391	125.406	>tr|F1SGH5|F1SGH5_PIG Uncharacterized protein OS=Sus scrofa GN=PDHB PE=1 SV=1	Sus scrofa	9.91e-40	9	9	9	tr	F1SGH5
Pdia4	Protein disulfide-isomerase	SEC	2413.33	1831.18	>tr|F1SAD9|F1SAD9_PIG Protein disulfide-isomerase OS=Sus scrofa GN=PDIA4 PE=1 SV=1	Sus scrofa	0	34	34	34	tr	F1SAD9
Pdia5	Uncharacterized protein	-	8.94196	1.62101	>tr|F1SQ40|F1SQ40_PIG Uncharacterized protein OS=Sus scrofa GN=PDIA5 PE=1 SV=2	Sus scrofa	1.66e-11	5	5	5	tr	F1SQ40
Pdi-P5	Protein disulfide isomerase P5	SEC	725.767	433.489	>tr|E1CAJ6|E1CAJ6_PIG Protein disulfide isomerase P5 OS=Sus scrofa GN=pdi-p5 PE=1 SV=1	Sus scrofa	1.36e-261	17	17	17	tr	E1CAJ6
Pdlim3	PDZ and LIM domain protein 3	-	5.30769	1.23379	>tr|I3L9B6|I3L9B6_PIG PDZ and LIM domain protein 3 OS=Sus scrofa GN=PDLIM3 PE=1 SV=1;>tr|D3GGC9|D3GGC9_PIG Actinin-associated LIM protein 3 OS=Sus scrofa GN=PDLIM3 PE=1 SV=1;>sp|Q6QGC0|PDLI3_PIG PDZ and LIM domain protein 3 OS=Sus scrofa GN=PDLIM3 PE=2 SV=	Sus scrofa	1.73e-24	6	6	6	tr	I3L9B6;D3GGC9;Q6QGC0
Pdlim5	Uncharacterized protein	-	40.5113	46.548	>tr|F1RWW4|F1RWW4_PIG Uncharacterized protein OS=Sus scrofa GN=PDLIM5 PE=1 SV=2	Sus scrofa	6.09e-29	7	7	7	tr	F1RWW4
Pdxk	Pyridoxal kinase	-	108.705	67.5727	>sp|O46560|PDXK_PIG Pyridoxal kinase OS=Sus scrofa GN=PDXK PE=1 SV=1	Sus scrofa	1.1e-38	9	9	4	sp	O46560
Pea15	Uncharacterized protein (Fragment)	-	31.1035	9.96394	>tr|F2Z523|F2Z523_PIG Uncharacterized protein (Fragment) OS=Sus scrofa GN=PEA15 PE=1 SV=2	Sus scrofa	1.92e-29	4	4	4	tr	F2Z523
Pebp1	Uncharacterized protein	-	3394.36	3129.22	>tr|F1RKG8|F1RKG8_PIG Uncharacterized protein OS=Sus scrofa GN=PEBP1 PE=1 SV=1	Sus scrofa	0	15	15	15	tr	F1RKG8
Pepd	Uncharacterized protein	-	26.1933	24.8881	>tr|I3LR43|I3LR43_PIG Uncharacterized protein OS=Sus scrofa GN=PEPD PE=1 SV=1	Sus scrofa	8.13e-51	5	5	5	tr	I3LR43
Pfdn1	Uncharacterized protein	-	83.4424	71.6787	>tr|I3L723|I3L723_PIG Uncharacterized protein OS=Sus scrofa GN=PFDN1 PE=1 SV=1	Sus scrofa	6.69e-88	6	6	6	tr	I3L723
Pfdn2	Uncharacterized protein	-	186.693	155.001	>tr|F1S192|F1S192_PIG Uncharacterized protein OS=Sus scrofa GN=PFDN2 PE=1 SV=1	Sus scrofa	5.35e-103	9	9	9	tr	F1S192
Pfdn4	Prefoldin subunit 4	-	37.1223	41.8296	>tr|A5GHK3|A5GHK3_PIG Prefoldin subunit 4 OS=Sus scrofa GN=PFDN4 PE=1 SV=1	Sus scrofa	4.4e-106	3	3	3	tr	A5GHK3
Pfdn5	Uncharacterized protein (Fragment)	-	52.5558	67.2213	>tr|F1SFR2|F1SFR2_PIG Uncharacterized protein (Fragment) OS=Sus scrofa GN=PFDN5 PE=1 SV=1	Sus scrofa	2.37e-106	6	6	6	tr	F1SFR2
Pfdn6	Uncharacterized protein	-	183.86	131.57	>tr|F1RZT2|F1RZT2_PIG Uncharacterized protein OS=Sus scrofa GN=PFDN6 PE=1 SV=1	Sus scrofa	9.51e-96	6	6	6	tr	F1RZT2
Pfkl	6-phosphofructokinase	-	170.809	107.386	>tr|I3LFQ5|I3LFQ5_PIG 6-phosphofructokinase OS=Sus scrofa GN=PFKL PE=1 SV=1	Sus scrofa	2.12e-105	13	13	12	tr	I3LFQ5
Pfkp	Uncharacterized protein	-	59.0895	59.114	>tr|I3LK68|I3LK68_PIG Uncharacterized protein OS=Sus scrofa GN=PFKP PE=1 SV=1	Sus scrofa	1.24e-16	6	6	6	tr	I3LK68
Pfn1	Profilin	-	1589.9	1509.92	>tr|F1RFY1|F1RFY1_PIG Profilin OS=Sus scrofa GN=PFN1 PE=1 SV=1;>P02584 SWISS-PROT:P02584 (Bos taurus) Profilin-1	Sus scrofa	6.68e-236	13	13	13	tr	F1RFY1;CON__P02584
Pfn2	Profilin (Fragment)	-	56.1038	51.3204	>tr|I3L660|I3L660_PIG Profilin (Fragment) OS=Sus scrofa GN=PFN2 PE=1 SV=1	Sus scrofa	1.6e-29	3	3	3	tr	I3L660
Pgam1	Uncharacterized protein	-	1461.1	1252.68	>tr|F1S8Y5|F1S8Y5_PIG Uncharacterized protein OS=Sus scrofa GN=PGAM1 PE=1 SV=2	Sus scrofa	0	19	19	12	tr	F1S8Y5
Pgd	6-phosphogluconate dehydrogenase, decarboxylating (Fragment)	-	353.333	304.704	>tr|F1RIF8|F1RIF8_PIG 6-phosphogluconate dehydrogenase, decarboxylating (Fragment) OS=Sus scrofa GN=PGD PE=1 SV=2	Sus scrofa	1.57e-121	16	16	16	tr	F1RIF8
Pgk1	Phosphoglycerate kinase 1	-	6948.62	5257.07	>sp|Q7SIB7|PGK1_PIG Phosphoglycerate kinase 1 OS=Sus scrofa GN=PGK1 PE=1 SV=3;>tr|K7GKJ8|K7GKJ8_PIG Phosphoglycerate kinase (Fragment) OS=Sus scrofa GN=PGK1 PE=1 SV=1;>tr|F1RPH0|F1RPH0_PIG Phosphoglycerate kinase (Fragment) OS=Sus scrofa GN=PGK1 PE=1 SV=2;	Sus scrofa	0	32	32	26	sp	Q7SIB7;K7GKJ8;F1RPH0;K7GRJ0
Pgls	Uncharacterized protein (Fragment)	-	95.8022	68.7827	>tr|F1S956|F1S956_PIG Uncharacterized protein (Fragment) OS=Sus scrofa GN=PGLS PE=1 SV=2	Sus scrofa	2.65e-67	10	10	10	tr	F1S956
Pglyrp1	Peptidoglycan-recognition protein	SEC	29.2496	31.4889	>tr|F1RM24|F1RM24_PIG Peptidoglycan-recognition protein OS=Sus scrofa GN=PGLYRP1 PE=1 SV=1	Sus scrofa	3.23e-44	5	5	5	tr	F1RM24
Pgm1	Uncharacterized protein	-	132.257	125.788	>tr|F1S814|F1S814_PIG Uncharacterized protein OS=Sus scrofa GN=PGM1 PE=1 SV=2	Sus scrofa	1.02e-86	22	22	22	tr	F1S814
Pgm2	Uncharacterized protein (Fragment)	-	134.037	84.9492	>tr|F1S4K7|F1S4K7_PIG Uncharacterized protein (Fragment) OS=Sus scrofa GN=PGM2 PE=1 SV=1;>tr|I3L759|I3L759_PIG Uncharacterized protein (Fragment) OS=Sus scrofa PE=3 SV=1	Sus scrofa	3.8e-63	15	15	15	tr	F1S4K7;I3L759
Pgm3	Phosphoacetylglucosamine mutase	-	144.035	107.305	>sp|F1RQM2|AGM1_PIG Phosphoacetylglucosamine mutase OS=Sus scrofa GN=PGM3 PE=1 SV=2	Sus scrofa	5.11e-93	18	18	18	sp	F1RQM2
Pgm5	Uncharacterized protein	-	3.57837	0	>tr|F1SJE6|F1SJE6_PIG Uncharacterized protein OS=Sus scrofa GN=PGM5 PE=1 SV=2;>tr|I3L6X6|I3L6X6_PIG Uncharacterized protein (Fragment) OS=Sus scrofa PE=4 SV=1	Sus scrofa	1.12e-18	6	6	6	tr	F1SJE6;I3L6X6
Pgrmc1	Membrane-associated progesterone receptor component 1	TM	185.358	100.007	>sp|Q95250|PGRC1_PIG Membrane-associated progesterone receptor component 1 OS=Sus scrofa GN=PGRMC1 PE=1 SV=3;>tr|K7GMG7|K7GMG7_PIG Membrane-associated progesterone receptor component 1 OS=Sus scrofa GN=PGRMC1 PE=1 SV=1	Sus scrofa	1.2e-65	10	10	9	sp	Q95250;K7GMG7
Phb	Uncharacterized protein	-	387.028	303.228	>tr|F2Z543|F2Z543_PIG Uncharacterized protein OS=Sus scrofa GN=PHB PE=1 SV=2;>tr|F1RWF5|F1RWF5_PIG Uncharacterized protein OS=Sus scrofa GN=LOC100524170 PE=4 SV=2	Sus scrofa	3.38e-132	13	13	13	tr	F2Z543;F1RWF5
Phb2	Uncharacterized protein	-	143.529	160.79	>tr|I3LQN4|I3LQN4_PIG Uncharacterized protein OS=Sus scrofa GN=PHB2 PE=1 SV=1	Sus scrofa	1.93e-56	11	11	11	tr	I3LQN4
Phgdh	D-3-phosphoglycerate dehydrogenase	-	307.159	198.444	>sp|A5GFY8|SERA_PIG D-3-phosphoglycerate dehydrogenase OS=Sus scrofa GN=PHGDH PE=3 SV=1	Sus scrofa	1.03e-105	21	21	21	sp	A5GFY8
Phpt1	14 kDa phosphohistidine phosphatase	-	73.8462	60.9349	>tr|F1RWN4|F1RWN4_PIG 14 kDa phosphohistidine phosphatase OS=Sus scrofa GN=PHPT1 PE=1 SV=1	Sus scrofa	6.6e-60	8	8	7	tr	F1RWN4
Pi16	Uncharacterized protein	SEC	25.8158	9.97418	>tr|F1RVS9|F1RVS9_PIG Uncharacterized protein OS=Sus scrofa GN=PI16 PE=4 SV=1	Sus scrofa	1.25e-28	5	5	5	tr	F1RVS9
Piezo2	Uncharacterized protein (Fragment)	TM	6.56185	2.66654	>tr|I3L7W3|I3L7W3_PIG Uncharacterized protein (Fragment) OS=Sus scrofa GN=PIEZO2 PE=4 SV=1	Sus scrofa	4.72e-05	3	3	3	tr	I3L7W3
Pigr	Polymeric immunoglobulin receptor	SEC	245.192	255.404	>tr|F1SEY8|F1SEY8_PIG Polymeric immunoglobulin receptor OS=Sus scrofa GN=PIGR PE=1 SV=1	Sus scrofa	2.83e-174	18	18	5	tr	F1SEY8
Pih1D3	Uncharacterized protein	-	8.19947	18.7897	>tr|K7GNQ8|K7GNQ8_PIG Uncharacterized protein OS=Sus scrofa GN=PIH1D3 PE=4 SV=1;>tr|F1RXK6|F1RXK6_PIG Uncharacterized protein OS=Sus scrofa GN=PIH1D3 PE=4 SV=2	Sus scrofa	2.38e-07	3	3	3	tr	K7GNQ8;F1RXK6
Pin1	Peptidyl-prolyl cis-trans isomerase NIMA interacting 1	-	9.28064	0	>tr|F1S3G5|F1S3G5_PIG Peptidyl-prolyl cis-trans isomerase NIMA interacting 1 OS=Sus scrofa GN=PIN1 PE=1 SV=1	Sus scrofa	1.16e-09	2	2	2	tr	F1S3G5
Pir	Uncharacterized protein	-	13.3213	10.7946	>tr|K7GMK3|K7GMK3_PIG Uncharacterized protein OS=Sus scrofa GN=PIR PE=1 SV=1;>tr|K7GKW6|K7GKW6_PIG Uncharacterized protein OS=Sus scrofa GN=PIR PE=1 SV=1;>tr|K7GMY9|K7GMY9_PIG Uncharacterized protein OS=Sus scrofa GN=PIR PE=1 SV=1	Sus scrofa	2.01e-09	3	3	3	tr	K7GMK3;K7GKW6;K7GMY9
Pitpnb	Uncharacterized protein	-	48.241	35.2119	>tr|I3LGJ4|I3LGJ4_PIG Uncharacterized protein OS=Sus scrofa GN=PITPNB PE=1 SV=1;>tr|F1RG66|F1RG66_PIG Uncharacterized protein (Fragment) OS=Sus scrofa GN=PITPNB PE=1 SV=2	Sus scrofa	3.29e-39	7	7	7	tr	I3LGJ4;F1RG66
Pkm	Pyruvate kinase (Fragment)	-	8537.86	7191.23	>tr|F1SHL9|F1SHL9_PIG Pyruvate kinase (Fragment) OS=Sus scrofa GN=PKM PE=1 SV=2	Sus scrofa	0	44	44	43	tr	F1SHL9
Pkp3	Uncharacterized protein (Fragment)	-	3.74678	0	>tr|I3LEV4|I3LEV4_PIG Uncharacterized protein (Fragment) OS=Sus scrofa GN=PKP3 PE=1 SV=1;>tr|I3LFN8|I3LFN8_PIG Uncharacterized protein OS=Sus scrofa GN=PKP3 PE=1 SV=1	Sus scrofa	4.06e-05	2	2	2	tr	I3LEV4;I3LFN8
Plcd1	Phosphoinositide phospholipase C	-	9.5001	1.43908	>tr|I3L7K2|I3L7K2_PIG Phosphoinositide phospholipase C OS=Sus scrofa GN=PLCD1 PE=1 SV=1	Sus scrofa	1.41e-09	4	4	4	tr	I3L7K2
Plekha5	Uncharacterized protein	-	0	0	>tr|F1SQZ2|F1SQZ2_PIG Uncharacterized protein OS=Sus scrofa GN=PLEKHA5 PE=4 SV=2;>tr|I3LQ23|I3LQ23_PIG Uncharacterized protein OS=Sus scrofa PE=4 SV=1	Sus scrofa	3.86e-05	2	2	2	tr	F1SQZ2;I3LQ23
Plekhs1	Uncharacterized protein (Fragment)	-	20.9387	17.2049	>tr|F1S5H9|F1S5H9_PIG Uncharacterized protein (Fragment) OS=Sus scrofa GN=PLEKHS1 PE=4 SV=2	Sus scrofa	1.22e-05	3	3	3	tr	F1S5H9
Plg	Plasminogen	SEC	6.87913	2.69529	>sp|P06867|PLMN_PIG Plasminogen OS=Sus scrofa GN=PLG PE=1 SV=3;>tr|F1SB81|F1SB81_PIG Plasminogen OS=Sus scrofa GN=PLG PE=1 SV=1	Sus scrofa	1.59e-158	18	18	17	sp	P06867;F1SB81
Plin1	Perilipin	-	7.0967	1.23433	>tr|F1SK18|F1SK18_PIG Perilipin OS=Sus scrofa GN=PLIN1 PE=1 SV=2	Sus scrofa	6.89e-32	6	6	6	tr	F1SK18
Plin3	Perilipin-3	-	82.2865	55.3126	>sp|Q5BLZ2|PLIN3_PIG Perilipin-3 OS=Sus scrofa GN=PLIN3 PE=2 SV=1	Sus scrofa	6.18e-60	6	6	2	sp	Q5BLZ2
Plin4	Uncharacterized protein	-	22.3194	10.6894	>tr|F1S7K4|F1S7K4_PIG Uncharacterized protein OS=Sus scrofa GN=PLIN4 PE=1 SV=2	Sus scrofa	7.1e-30	6	6	6	tr	F1S7K4
Pls1	Uncharacterized protein	-	146.268	164.226	>tr|F1SKF1|F1SKF1_PIG Uncharacterized protein OS=Sus scrofa GN=PLS1 PE=1 SV=2	Sus scrofa	8.56e-148	17	13	13	tr	F1SKF1
Pls3	Uncharacterized protein	-	132.659	193.678	>tr|K7GMS2|K7GMS2_PIG Uncharacterized protein OS=Sus scrofa GN=PLS3 PE=1 SV=1;>tr|F1RWT2|F1RWT2_PIG Uncharacterized protein OS=Sus scrofa GN=PLS3 PE=1 SV=2;>tr|K7GPC4|K7GPC4_PIG Uncharacterized protein OS=Sus scrofa GN=PLS3 PE=1 SV=1	Sus scrofa	6.62e-162	24	24	15	tr	K7GMS2;F1RWT2;K7GPC4
Pmm2	Phosphomannomutase	-	147.409	137.884	>tr|I3LCY2|I3LCY2_PIG Phosphomannomutase OS=Sus scrofa GN=PMM2 PE=1 SV=1	Sus scrofa	5.2e-47	5	5	5	tr	I3LCY2
Pnn	Uncharacterized protein	-	19.713	25.174	>tr|F1SIQ0|F1SIQ0_PIG Uncharacterized protein OS=Sus scrofa GN=PNN PE=1 SV=1	Sus scrofa	5.17e-20	6	6	6	tr	F1SIQ0
Pnp	Uncharacterized protein (Fragment)	-	8.70218	10.0431	>tr|F1S8H8|F1S8H8_PIG Uncharacterized protein (Fragment) OS=Sus scrofa GN=PNP PE=1 SV=2	Sus scrofa	1.29e-10	5	5	5	tr	F1S8H8
Podn	Uncharacterized protein	-	28.7449	21.3559	>tr|I3LEB7|I3LEB7_PIG Uncharacterized protein OS=Sus scrofa GN=PODN PE=1 SV=1	Sus scrofa	4.21e-06	3	3	3	tr	I3LEB7
Pof1B	Uncharacterized protein	-	19.4984	12.7757	>tr|F1S1P8|F1S1P8_PIG Uncharacterized protein OS=Sus scrofa GN=POF1B PE=1 SV=2	Sus scrofa	9.89e-35	11	11	11	tr	F1S1P8
Polr2C	Uncharacterized protein	-	4.91484	7.27825	>tr|I3LCH3|I3LCH3_PIG Uncharacterized protein OS=Sus scrofa GN=POLR2C PE=1 SV=1	Sus scrofa	1.6e-05	2	2	2	tr	I3LCH3
Por	NADPH--cytochrome P450 reductase	TM	94.6053	65.7191	>sp|P04175|NCPR_PIG NADPH--cytochrome P450 reductase OS=Sus scrofa GN=POR PE=1 SV=2	Sus scrofa	7.13e-53	9	9	9	sp	P04175
Postn	Uncharacterized protein	SEC	55.2475	14.4801	>tr|F1RS37|F1RS37_PIG Uncharacterized protein OS=Sus scrofa GN=POSTN PE=1 SV=1;>tr|I3LDM1|I3LDM1_PIG Uncharacterized protein OS=Sus scrofa GN=POSTN PE=1 SV=1	Sus scrofa	1.89e-26	9	9	9	tr	F1RS37;I3LDM1
Ppa1	Uncharacterized protein	-	73.5564	83.5668	>tr|F1SUE3|F1SUE3_PIG Uncharacterized protein OS=Sus scrofa GN=PPA1 PE=1 SV=2	Sus scrofa	9.86e-121	11	11	11	tr	F1SUE3
Ppia	Peptidyl-prolyl cis-trans isomerase A	-	3453.28	3845.22	>sp|P62936|PPIA_PIG Peptidyl-prolyl cis-trans isomerase A OS=Sus scrofa GN=PPIA PE=1 SV=2	Sus scrofa	0	13	13	13	sp	P62936
Ppid	Uncharacterized protein	-	323.089	316.673	>tr|F1RTY6|F1RTY6_PIG Uncharacterized protein OS=Sus scrofa GN=PPID PE=1 SV=1	Sus scrofa	1.16e-53	18	18	18	tr	F1RTY6
Ppih	Peptidyl-prolyl cis-trans isomerase	-	14.7706	16.9281	>tr|F1SF95|F1SF95_PIG Peptidyl-prolyl cis-trans isomerase OS=Sus scrofa GN=PPIH PE=1 SV=1;>tr|I3L6I7|I3L6I7_PIG Peptidyl-prolyl cis-trans isomerase OS=Sus scrofa GN=PPIH PE=1 SV=1	Sus scrofa	2.18e-08	3	3	3	tr	F1SF95;I3L6I7
Ppil1	Peptidyl-prolyl cis-trans isomerase	-	24.1673	39.6691	>tr|F2Z542|F2Z542_PIG Peptidyl-prolyl cis-trans isomerase OS=Sus scrofa GN=PPIL1 PE=1 SV=1	Sus scrofa	4.32e-18	5	5	5	tr	F2Z542
Ppil3	Peptidyl-prolyl cis-trans isomerase	-	85.1193	78.0424	>tr|F2Z5T7|F2Z5T7_PIG Peptidyl-prolyl cis-trans isomerase OS=Sus scrofa GN=PPIL3 PE=1 SV=1	Sus scrofa	6.25e-38	6	6	6	tr	F2Z5T7
Ppl	Uncharacterized protein	-	95.9659	52.7748	>tr|F1RK90|F1RK90_PIG Uncharacterized protein OS=Sus scrofa GN=PPL PE=1 SV=2	Sus scrofa	6.45e-103	31	31	31	tr	F1RK90
Ppm1F	Uncharacterized protein	-	19.5273	10.8232	>tr|F1RL04|F1RL04_PIG Uncharacterized protein OS=Sus scrofa GN=PPM1F PE=1 SV=1	Sus scrofa	2.41e-13	3	3	3	tr	F1RL04
Ppm1G	Uncharacterized protein	-	68.5196	65.2225	>tr|I3LTN6|I3LTN6_PIG Uncharacterized protein OS=Sus scrofa GN=PPM1G PE=1 SV=1	Sus scrofa	1.15e-30	6	6	6	tr	I3LTN6
Ppme1	Uncharacterized protein (Fragment)	-	3.93465	4.14193	>tr|I3LJT9|I3LJT9_PIG Uncharacterized protein (Fragment) OS=Sus scrofa GN=PPME1 PE=1 SV=1	Sus scrofa	1.98e-08	3	3	3	tr	I3LJT9
Ppp1Cb	Serine/threonine-protein phosphatase PP1-beta catalytic subunit	-	98.1329	63.8682	>sp|P61292|PP1B_PIG Serine/threonine-protein phosphatase PP1-beta catalytic subunit OS=Sus scrofa GN=PPP1CB PE=1 SV=3;>tr|F1SEF7|F1SEF7_PIG Serine/threonine-protein phosphatase (Fragment) OS=Sus scrofa GN=PPP1CB PE=1 SV=1	Sus scrofa	1.5e-132	12	12	6	sp	P61292;F1SEF7
Ppp1Cc	Serine/threonine-protein phosphatase	-	7.23289	0	>tr|F1RNL4|F1RNL4_PIG Serine/threonine-protein phosphatase OS=Sus scrofa GN=PPP1CC PE=1 SV=2	Sus scrofa	1.67e-100	8	2	2	tr	F1RNL4
Ppp1R12A	Uncharacterized protein	-	3.46897	4.30003	>tr|I3LVP5|I3LVP5_PIG Uncharacterized protein OS=Sus scrofa GN=PPP1R12A PE=1 SV=1	Sus scrofa	1.04e-13	2	2	2	tr	I3LVP5
Ppp1R32	Uncharacterized protein	-	153.147	144.314	>tr|F1RKR0|F1RKR0_PIG Uncharacterized protein OS=Sus scrofa GN=PPP1R32 PE=4 SV=1	Sus scrofa	1.59e-97	17	17	17	tr	F1RKR0
Ppp1R7	Uncharacterized protein	-	58.6738	54.736	>tr|F1SI09|F1SI09_PIG Uncharacterized protein OS=Sus scrofa GN=PPP1R7 PE=1 SV=2	Sus scrofa	2.25e-26	8	8	8	tr	F1SI09
Ppp2R1A	Serine/threonine-protein phosphatase 2A 65 kDa regulatory subunit A alpha isoform	-	518.706	424.599	>sp|P54612|2AAA_PIG Serine/threonine-protein phosphatase 2A 65 kDa regulatory subunit A alpha isoform OS=Sus scrofa GN=PPP2R1A PE=2 SV=2	Sus scrofa	8.95e-173	20	20	20	sp	P54612
Ppp2R2A	Serine/threonine-protein phosphatase 2A 55 kDa regulatory subunit B alpha isoform (Fragment)	-	25.0962	42.1482	>sp|Q29090|2ABA_PIG Serine/threonine-protein phosphatase 2A 55 kDa regulatory subunit B alpha isoform (Fragment) OS=Sus scrofa GN=PPP2R2A PE=2 SV=1;>tr|F2Z509|F2Z509_PIG Serine/threonine-protein phosphatase 2A 55 kDa regulatory subunit B OS=Sus scrofa GN=P	Sus scrofa	1.39e-102	6	6	6	sp	Q29090;F2Z509
Ppp2R5C	Uncharacterized protein	-	23.3312	8.05346	>tr|F1S9Y5|F1S9Y5_PIG Uncharacterized protein OS=Sus scrofa GN=PPP2R5C PE=1 SV=2	Sus scrofa	8.98e-11	3	3	2	tr	F1S9Y5
Ppp2R5D	Protein phosphatase 2, regulatory subunit B (B56), delta isoform	-	0	0	>tr|A5GFQ9|A5GFQ9_PIG Protein phosphatase 2, regulatory subunit B (B56), delta isoform OS=Sus scrofa GN=PPP2R5D PE=1 SV=1	Sus scrofa	5.52e-08	3	2	2	tr	A5GFQ9
Ppp5C	Serine/threonine-protein phosphatase	-	16.2864	17.4486	>tr|F1RM25|F1RM25_PIG Serine/threonine-protein phosphatase OS=Sus scrofa GN=PPP5C PE=1 SV=2	Sus scrofa	3.89e-15	4	4	4	tr	F1RM25
Prdx1	Uncharacterized protein	-	3417.17	3656.75	>tr|F1S3U9|F1S3U9_PIG Uncharacterized protein OS=Sus scrofa GN=PRDX1 PE=1 SV=2	Sus scrofa	2.62e-182	15	15	12	tr	F1S3U9
Prdx2	Peroxiredoxin 2	-	2569.67	2438.51	>tr|F1SDX9|F1SDX9_PIG Peroxiredoxin 2 OS=Sus scrofa GN=PRDX2 PE=1 SV=2	Sus scrofa	7.51e-275	16	16	16	tr	F1SDX9
Prdx3	Uncharacterized protein	-	153.975	117.855	>tr|F1S418|F1S418_PIG Uncharacterized protein OS=Sus scrofa GN=PRDX3 PE=1 SV=1	Sus scrofa	3.57e-55	9	9	9	tr	F1S418
Prdx4	Uncharacterized protein	SEC	603.862	254.321	>tr|F1SQ01|F1SQ01_PIG Uncharacterized protein OS=Sus scrofa GN=PRDX4 PE=1 SV=1	Sus scrofa	7.96e-119	11	8	8	tr	F1SQ01
Prdx5	Uncharacterized protein	-	1798.07	1534.5	>tr|F1RQP0|F1RQP0_PIG Uncharacterized protein OS=Sus scrofa GN=PRDX5 PE=1 SV=2	Sus scrofa	1.05e-271	14	14	14	tr	F1RQP0
Prdx6	Peroxiredoxin-6	-	2854.97	2729.71	>sp|Q9TSX9|PRDX6_PIG Peroxiredoxin-6 OS=Sus scrofa GN=PRDX6 PE=2 SV=3	Sus scrofa	0	18	18	18	sp	Q9TSX9
Prelp	Uncharacterized protein	SEC	1.69454	0	>tr|F1S6B4|F1S6B4_PIG Uncharacterized protein OS=Sus scrofa GN=PRELP PE=1 SV=2	Sus scrofa	8.34e-10	4	4	4	tr	F1S6B4
Prep	Prolyl endopeptidase	-	26.5586	33.8307	>sp|P23687|PPCE_PIG Prolyl endopeptidase OS=Sus scrofa GN=PREP PE=1 SV=1	Sus scrofa	2.14e-34	10	10	10	sp	P23687
Prkaa1	5-AMP-activated protein kinase catalytic subunit alpha-1 (Fragments)	-	0	0	>sp|Q09136|AAPK1_PIG 5-AMP-activated protein kinase catalytic subunit alpha-1 (Fragments) OS=Sus scrofa GN=PRKAA1 PE=1 SV=2;>tr|I3LJD8|I3LJD8_PIG Uncharacterized protein (Fragment) OS=Sus scrofa GN=LOC100737708 PE=4 SV=1;>tr|F1SMJ3|F1SMJ3_PIG 5-AMP-activ	Sus scrofa	1.25e-08	2	2	2	sp	Q09136;I3LJD8;F1SMJ3
Prkaca	cAMP-dependent protein kinase catalytic subunit alpha	-	0	0	>sp|P36887|KAPCA_PIG cAMP-dependent protein kinase catalytic subunit alpha OS=Sus scrofa GN=PRKACA PE=1 SV=4;>tr|F1SD45|F1SD45_PIG cAMP-dependent protein kinase catalytic subunit alpha OS=Sus scrofa GN=PRKACA PE=1 SV=1	Sus scrofa	8.2e-08	3	3	3	sp	P36887;F1SD45
Prkar1A	cAMP-dependent protein kinase type I-alpha regulatory subunit	-	115.825	76.7162	>sp|P07802|KAP0_PIG cAMP-dependent protein kinase type I-alpha regulatory subunit OS=Sus scrofa GN=PRKAR1A PE=1 SV=2;>tr|F1RV23|F1RV23_PIG cAMP-dependent protein kinase type I-alpha regulatory subunit OS=Sus scrofa GN=PRKAR1A PE=1 SV=1	Sus scrofa	7.61e-59	12	12	12	sp	P07802;F1RV23
Prkar2A	cAMP-dependent protein kinase regulatory subunit type II alpha	-	185.693	141.134	>tr|C1PIG4|C1PIG4_PIG cAMP-dependent protein kinase regulatory subunit type II alpha OS=Sus scrofa GN=PRKAR2A PE=1 SV=1	Sus scrofa	4.87e-174	16	16	16	tr	C1PIG4
Prkcdbp	Uncharacterized protein	-	6.15854	0	>tr|F1RMM0|F1RMM0_PIG Uncharacterized protein OS=Sus scrofa GN=PRKCDBP PE=1 SV=2	Sus scrofa	0.00016282	2	2	2	tr	F1RMM0
Prkcsh	Uncharacterized protein	SEC	174.622	161.742	>tr|F1S596|F1S596_PIG Uncharacterized protein OS=Sus scrofa GN=PRKCSH PE=1 SV=1	Sus scrofa	5.5e-72	15	15	15	tr	F1S596
Prmt1	Uncharacterized protein	-	17.3077	6.28149	>tr|F1RHU6|F1RHU6_PIG Uncharacterized protein OS=Sus scrofa GN=PRMT1 PE=1 SV=1	Sus scrofa	3.36e-42	8	8	8	tr	F1RHU6
Prmt5	Protein arginine N-methyltransferase 5	-	0	4.10185	>tr|C3RZ98|C3RZ98_PIG Protein arginine N-methyltransferase 5 OS=Sus scrofa GN=PRMT5 PE=1 SV=1	Sus scrofa	9.26e-07	4	4	4	tr	C3RZ98
Prom1	Uncharacterized protein	SEC	1.0748	0	>tr|F1S5C8|F1S5C8_PIG Uncharacterized protein OS=Sus scrofa GN=PROM1 PE=1 SV=2;>tr|K7GRT6|K7GRT6_PIG Uncharacterized protein (Fragment) OS=Sus scrofa GN=PROM1 PE=1 SV=1	Sus scrofa	2.27e-05	2	2	2	tr	F1S5C8;K7GRT6
Prosc	Uncharacterized protein	-	6.77207	4.65245	>tr|F1RX84|F1RX84_PIG Uncharacterized protein OS=Sus scrofa GN=PROSC PE=1 SV=1	Sus scrofa	2.07e-33	5	5	5	tr	F1RX84
Prpf19	Nuclear matrix protein 200	-	66.824	59.3927	>tr|B2CCY7|B2CCY7_PIG Nuclear matrix protein 200 OS=Sus scrofa GN=PRPF19 PE=1 SV=1	Sus scrofa	9.58e-19	6	6	6	tr	B2CCY7
Prpf4	Uncharacterized protein	-	9.45413	2.25754	>tr|I3LDL8|I3LDL8_PIG Uncharacterized protein OS=Sus scrofa GN=PRPF4 PE=1 SV=1	Sus scrofa	3.57e-06	2	2	2	tr	I3LDL8
Prpf40A	Uncharacterized protein	-	39.1393	24.3282	>tr|F1RQH2|F1RQH2_PIG Uncharacterized protein OS=Sus scrofa GN=PRPF40A PE=1 SV=2	Sus scrofa	1.14e-10	4	4	4	tr	F1RQH2
Prpf4B	Uncharacterized protein	-	5.35819	2.34512	>tr|F1RWZ2|F1RWZ2_PIG Uncharacterized protein OS=Sus scrofa GN=PRPF4B PE=1 SV=2	Sus scrofa	8.6e-23	5	5	5	tr	F1RWZ2
Prpf8	Uncharacterized protein (Fragment)	-	4.92959	7.80333	>tr|F1RHH8|F1RHH8_PIG Uncharacterized protein (Fragment) OS=Sus scrofa GN=PRPF8 PE=1 SV=2	Sus scrofa	1.85e-20	4	4	4	tr	F1RHH8
Prrc2C	Uncharacterized protein	-	7.97227	5.28417	>tr|F1S7T1|F1S7T1_PIG Uncharacterized protein OS=Sus scrofa GN=PRRC2C PE=1 SV=2	Sus scrofa	8.56e-13	5	5	5	tr	F1S7T1
Prtn3	Uncharacterized protein	SEC	0	0	>tr|F1S6S9|F1S6S9_PIG Uncharacterized protein OS=Sus scrofa GN=PRTN3 PE=1 SV=2	Sus scrofa	9.59e-18	3	3	3	tr	F1S6S9
Psap	Saposin-B-Val	SEC	121.497	116.388	>tr|F1SU97|F1SU97_PIG Saposin-B-Val OS=Sus scrofa GN=PSAP PE=1 SV=1;>tr|I3LS26|I3LS26_PIG Saposin-B-Val OS=Sus scrofa GN=PSAP PE=1 SV=1	Sus scrofa	3.66e-45	7	7	6	tr	F1SU97;I3LS26
Psip1	Uncharacterized protein	-	57.19	38.4883	>tr|F1SMR3|F1SMR3_PIG Uncharacterized protein OS=Sus scrofa GN=PSIP1 PE=1 SV=2	Sus scrofa	3.54e-24	7	7	7	tr	F1SMR3
Psma1	Proteasome subunit alpha type	-	256.994	268.562	>tr|F2Z5L7|F2Z5L7_PIG Proteasome subunit alpha type OS=Sus scrofa GN=PSMA1 PE=1 SV=1	Sus scrofa	1.32e-97	13	13	13	tr	F2Z5L7
Psma2	Proteasome subunit alpha type	-	128.643	109.448	>tr|I3LAB6|I3LAB6_PIG Proteasome subunit alpha type OS=Sus scrofa GN=PSMA2 PE=1 SV=1	Sus scrofa	1.58e-98	10	10	10	tr	I3LAB6
Psma4	Proteasome subunit alpha type	-	151.606	167.825	>tr|F2Z528|F2Z528_PIG Proteasome subunit alpha type OS=Sus scrofa GN=PSMA4 PE=1 SV=1	Sus scrofa	3.71e-28	7	7	7	tr	F2Z528
Psma5	Proteasome subunit alpha type	-	243.334	182.18	>tr|F2Z5K2|F2Z5K2_PIG Proteasome subunit alpha type OS=Sus scrofa GN=PSMA5 PE=1 SV=1	Sus scrofa	2.76e-268	8	8	8	tr	F2Z5K2
Psma6	Proteasome subunit alpha type	-	153.831	191.653	>tr|F2Z5N0|F2Z5N0_PIG Proteasome subunit alpha type OS=Sus scrofa GN=PSMA6 PE=1 SV=1	Sus scrofa	3.68e-56	11	11	11	tr	F2Z5N0
Psma7	Uncharacterized protein	-	172.247	165.609	>tr|I3LVJ7|I3LVJ7_PIG Uncharacterized protein OS=Sus scrofa GN=PSMA7 PE=1 SV=1	Sus scrofa	1.12e-64	7	7	4	tr	I3LVJ7
Psma8	Proteasome subunit alpha type	-	62.3734	23.5941	>tr|F1SBA5|F1SBA5_PIG Proteasome subunit alpha type OS=Sus scrofa GN=PSMA8 PE=1 SV=1	Sus scrofa	1.56e-82	5	2	2	tr	F1SBA5
Psmb1	Proteasome subunit beta type	-	200.398	135.178	>tr|I3LQ51|I3LQ51_PIG Proteasome subunit beta type OS=Sus scrofa GN=PSMB1 PE=1 SV=1	Sus scrofa	1.32e-80	7	7	7	tr	I3LQ51
Psmb4	Proteasome subunit beta type	-	18.6081	20.2344	>tr|F1ST02|F1ST02_PIG Proteasome subunit beta type OS=Sus scrofa GN=PSMB4 PE=1 SV=1;>sp|Q29384|PSB4_PIG Proteasome subunit beta type-4 (Fragment) OS=Sus scrofa GN=PSMB4 PE=2 SV=1	Sus scrofa	1.02e-07	3	3	3	tr	F1ST02;Q29384
Psmb6	Proteasome subunit beta type	-	103.061	88.3366	>tr|F1RFV5|F1RFV5_PIG Proteasome subunit beta type OS=Sus scrofa GN=PSMB6 PE=1 SV=2	Sus scrofa	1.1e-23	5	5	5	tr	F1RFV5
Psmb7	Proteasome subunit beta type-7	-	103.351	90.8029	>sp|A1XQU1|PSB7_PIG Proteasome subunit beta type-7 OS=Sus scrofa GN=PSMB7 PE=2 SV=2	Sus scrofa	3.35e-21	6	6	6	sp	A1XQU1
Psmc1	Uncharacterized protein	-	109.614	89.3969	>tr|F2Z5J1|F2Z5J1_PIG Uncharacterized protein OS=Sus scrofa GN=PSMC1 PE=1 SV=1	Sus scrofa	5.73e-102	15	15	15	tr	F2Z5J1
Psmc2	Uncharacterized protein (Fragment)	-	107.203	166.513	>tr|F1SB53|F1SB53_PIG Uncharacterized protein (Fragment) OS=Sus scrofa GN=PSMC2 PE=1 SV=1;>tr|I3LJ30|I3LJ30_PIG Uncharacterized protein OS=Sus scrofa PE=3 SV=1	Sus scrofa	4.52e-64	16	16	16	tr	F1SB53;I3LJ30
Psmc3	Uncharacterized protein (Fragment)	-	238.231	175.27	>tr|F1SID4|F1SID4_PIG Uncharacterized protein (Fragment) OS=Sus scrofa GN=PSMC3 PE=1 SV=1	Sus scrofa	3.03e-233	17	17	17	tr	F1SID4
Psmc5	26S protease regulatory subunit 8	-	106.12	95.4927	>sp|P62197|PRS8_PIG 26S protease regulatory subunit 8 OS=Sus scrofa GN=PSMC5 PE=2 SV=1	Sus scrofa	6.79e-97	15	15	15	sp	P62197
Psmc6	Uncharacterized protein	-	133.214	72.7484	>tr|F1SFE6|F1SFE6_PIG Uncharacterized protein OS=Sus scrofa GN=PSMC6 PE=1 SV=1	Sus scrofa	1.55e-90	12	12	12	tr	F1SFE6
Psmd1	Uncharacterized protein	-	50.1249	33.6547	>tr|F1SMW9|F1SMW9_PIG Uncharacterized protein OS=Sus scrofa GN=PSMD1 PE=1 SV=2;>tr|I3LDX3|I3LDX3_PIG Uncharacterized protein (Fragment) OS=Sus scrofa GN=LOC100621604 PE=4 SV=1	Sus scrofa	1.09e-32	8	8	8	tr	F1SMW9;I3LDX3
Psmd11	Uncharacterized protein (Fragment)	-	105.814	83.9151	>tr|F1RKW8|F1RKW8_PIG Uncharacterized protein (Fragment) OS=Sus scrofa GN=PSMD11 PE=1 SV=1	Sus scrofa	1e-103	11	11	11	tr	F1RKW8
Psmd12	Uncharacterized protein	-	14.151	9.43595	>tr|F1RSM2|F1RSM2_PIG Uncharacterized protein OS=Sus scrofa GN=PSMD12 PE=1 SV=1	Sus scrofa	7.39e-26	6	6	6	tr	F1RSM2
Psmd13	Uncharacterized protein	-	26.1914	16.2017	>tr|F1RGC9|F1RGC9_PIG Uncharacterized protein OS=Sus scrofa GN=PSMD13 PE=1 SV=1	Sus scrofa	6.03e-07	3	3	3	tr	F1RGC9
Psmd14	Uncharacterized protein	-	22.8787	7.51448	>tr|F1RPQ3|F1RPQ3_PIG Uncharacterized protein OS=Sus scrofa GN=PSMD14 PE=1 SV=2	Sus scrofa	4.38e-11	4	4	4	tr	F1RPQ3
Psmd2	Uncharacterized protein	-	137.497	129.762	>tr|I3LEW5|I3LEW5_PIG Uncharacterized protein OS=Sus scrofa GN=PSMD2 PE=1 SV=1	Sus scrofa	4.58e-76	17	17	17	tr	I3LEW5
Psmd4	Proteasome 26S subunit non-ATPase 4	-	63.0945	72.2931	>tr|Q32YV9|Q32YV9_PIG Proteasome 26S subunit non-ATPase 4 OS=Sus scrofa GN=PSMD4 PE=1 SV=1	Sus scrofa	2.17e-56	10	10	10	tr	Q32YV9
Psmd6	Uncharacterized protein	-	35.9864	20.1613	>tr|F1SGF1|F1SGF1_PIG Uncharacterized protein OS=Sus scrofa GN=PSMD6 PE=1 SV=2	Sus scrofa	1.21e-18	2	2	2	tr	F1SGF1
Psmd7	Uncharacterized protein	-	26.7195	14.6257	>tr|I3L6B9|I3L6B9_PIG Uncharacterized protein OS=Sus scrofa GN=PSMD7 PE=1 SV=1	Sus scrofa	9.12e-16	4	4	4	tr	I3L6B9
Psmd8	Uncharacterized protein	-	3.36004	0	>tr|F1RKI9|F1RKI9_PIG Uncharacterized protein OS=Sus scrofa GN=PSMD8 PE=1 SV=1	Sus scrofa	6.17e-17	2	2	2	tr	F1RKI9
Psmd9	Uncharacterized protein	-	43.7718	58.4485	>tr|F1RNR7|F1RNR7_PIG Uncharacterized protein OS=Sus scrofa GN=PSMD9 PE=1 SV=1	Sus scrofa	5.92e-42	9	9	9	tr	F1RNR7
Psme1	Proteasome activator complex subunit 1	-	721.947	630.874	>sp|Q64L94|PSME1_PIG Proteasome activator complex subunit 1 OS=Sus scrofa GN=PSME1 PE=2 SV=1;>tr|F1SGM1|F1SGM1_PIG Proteasome activator complex subunit 1 OS=Sus scrofa GN=PSME1 PE=1 SV=1	Sus scrofa	9.82e-124	15	15	14	sp	Q64L94;F1SGM1
Psme2	Proteasome activator complex subunit 2	-	37.9583	47.224	>sp|Q863Z0|PSME2_PIG Proteasome activator complex subunit 2 OS=Sus scrofa GN=PSME2 PE=2 SV=3;>tr|F1SGM3|F1SGM3_PIG Proteasome activator complex subunit 2 OS=Sus scrofa GN=PSME2 PE=1 SV=2	Sus scrofa	1.78e-37	12	11	10	sp	Q863Z0;F1SGM3
Psme3	Proteasome activator complex subunit 3	-	9.63779	6.00404	>sp|P61291|PSME3_PIG Proteasome activator complex subunit 3 OS=Sus scrofa GN=PSME3 PE=2 SV=1	Sus scrofa	1.87e-07	4	4	4	sp	P61291
Pspc1	Uncharacterized protein	-	157.87	111.742	>tr|F1RN28|F1RN28_PIG Uncharacterized protein OS=Sus scrofa GN=PSPC1 PE=1 SV=2	Sus scrofa	7.85e-121	13	12	12	tr	F1RN28
Ptbp1	Polypyrimidine tract-binding protein 1	-	848.881	895.981	>sp|Q29099|PTBP1_PIG Polypyrimidine tract-binding protein 1 OS=Sus scrofa GN=PTBP1 PE=2 SV=1;>tr|F1S6R7|F1S6R7_PIG Polypyrimidine tract-binding protein 1 OS=Sus scrofa GN=PTBP1 PE=1 SV=2	Sus scrofa	0	20	20	18	sp	Q29099;F1S6R7
Ptges3	Uncharacterized protein	-	255.845	373.63	>tr|F1SL99|F1SL99_PIG Uncharacterized protein OS=Sus scrofa GN=PTGES3 PE=1 SV=3	Sus scrofa	6.55e-133	9	9	9	tr	F1SL99
Ptgr1	Prostaglandin reductase 1	-	6.73417	1.40429	>sp|Q29073|PTGR1_PIG Prostaglandin reductase 1 OS=Sus scrofa GN=PTGR1 PE=1 SV=1	Sus scrofa	7.81e-13	5	5	5	sp	Q29073
Ptgr2	Uncharacterized protein	-	30.7249	18.0684	>tr|F1S3H7|F1S3H7_PIG Uncharacterized protein OS=Sus scrofa GN=PTGR2 PE=1 SV=2	Sus scrofa	3.07e-07	3	3	3	tr	F1S3H7
Ptk7	Uncharacterized protein (Fragment)	TM	34.0918	19.4292	>tr|F1RRN0|F1RRN0_PIG Uncharacterized protein (Fragment) OS=Sus scrofa GN=PTK7 PE=1 SV=1	Sus scrofa	7.05e-32	7	7	7	tr	F1RRN0
Ptma	Uncharacterized protein (Fragment)	-	223.543	212.79	>tr|I3LV13|I3LV13_PIG Uncharacterized protein (Fragment) OS=Sus scrofa GN=PTMA PE=1 SV=1	Sus scrofa	4.88e-80	3	3	3	tr	I3LV13
Ptpn11	Uncharacterized protein	-	19.5817	0.963057	>tr|I3L916|I3L916_PIG Uncharacterized protein OS=Sus scrofa GN=PTPN11 PE=1 SV=1	Sus scrofa	5.02e-10	4	4	4	tr	I3L916
Ptrh2	Uncharacterized protein	TM	12.2307	6.66534	>tr|F1S227|F1S227_PIG Uncharacterized protein OS=Sus scrofa GN=PTRH2 PE=1 SV=1	Sus scrofa	1.16e-12	2	2	2	tr	F1S227
Ptrhd1	Uncharacterized protein	-	31.23	20.3924	>tr|F1SDL0|F1SDL0_PIG Uncharacterized protein OS=Sus scrofa GN=PTRHD1 PE=1 SV=1	Sus scrofa	6.48e-09	3	3	2	tr	F1SDL0
Pts	6-pyruvoyl tetrahydrobiopterin synthase	-	55.5367	55.5173	>tr|F1SM93|F1SM93_PIG 6-pyruvoyl tetrahydrobiopterin synthase OS=Sus scrofa GN=PTS PE=1 SV=1	Sus scrofa	1.1e-23	4	4	4	tr	F1SM93
Puf60	Uncharacterized protein (Fragment)	-	86.645	60.2196	>tr|I3LVL9|I3LVL9_PIG Uncharacterized protein (Fragment) OS=Sus scrofa GN=PUF60 PE=1 SV=1	Sus scrofa	5.85e-51	9	9	9	tr	I3LVL9
Pura	Uncharacterized protein	-	37.8815	28.7583	>tr|I3LCN6|I3LCN6_PIG Uncharacterized protein OS=Sus scrofa GN=PURA PE=1 SV=1	Sus scrofa	3.24e-08	5	5	5	tr	I3LCN6
Pycr2	Pyrroline-5-carboxylate reductase	-	64.0557	51.4321	>tr|F1S8R2|F1S8R2_PIG Pyrroline-5-carboxylate reductase OS=Sus scrofa GN=PYCR2 PE=3 SV=1;>tr|I3LJH3|I3LJH3_PIG Uncharacterized protein OS=Sus scrofa GN=PYCR1 PE=1 SV=1	Sus scrofa	9.81e-20	4	4	4	tr	F1S8R2;I3LJH3
Pygb	Alpha-1,4 glucan phosphorylase (Fragment)	-	19.3964	15.5429	>tr|F1RQQ7|F1RQQ7_PIG Alpha-1,4 glucan phosphorylase (Fragment) OS=Sus scrofa GN=PYGB PE=1 SV=2	Sus scrofa	2.91e-34	12	9	8	tr	F1RQQ7
Pygl	Alpha-1,4 glucan phosphorylase	-	827.907	512.169	>tr|F1SFF8|F1SFF8_PIG Alpha-1,4 glucan phosphorylase OS=Sus scrofa GN=PYGL PE=1 SV=2	Sus scrofa	1.69e-187	34	34	30	tr	F1SFF8
Pygm	Alpha-1,4 glucan phosphorylase	-	14.3487	0	>tr|F1RQQ8|F1RQQ8_PIG Alpha-1,4 glucan phosphorylase OS=Sus scrofa GN=PYGM PE=1 SV=2	Sus scrofa	1.33e-26	10	5	5	tr	F1RQQ8
Qdpr	Dihydropteridine reductase	-	441.582	306.547	>sp|Q8MJ30|DHPR_PIG Dihydropteridine reductase OS=Sus scrofa GN=QDPR PE=2 SV=1;>tr|I3LKS6|I3LKS6_PIG Dihydropteridine reductase OS=Sus scrofa GN=QDPR PE=1 SV=1	Sus scrofa	5.27e-129	11	11	11	sp	Q8MJ30;I3LKS6
Qil1	MICOS complex subunit MIC13	-	5.26441	3.9276	>tr|F1SBU8|F1SBU8_PIG MICOS complex subunit MIC13 OS=Sus scrofa GN=QIL1 PE=4 SV=1;>sp|A1XQR7|MIC13_PIG MICOS complex subunit MIC13 OS=Sus scrofa GN=MIC13 PE=3 SV=1	Sus scrofa	0.00014226	2	2	2	tr	F1SBU8;A1XQR7
Rab10	Uncharacterized protein	-	35.9133	29.2534	>tr|F2Z5F2|F2Z5F2_PIG Uncharacterized protein OS=Sus scrofa GN=RAB10 PE=1 SV=1	Sus scrofa	2.18e-18	5	4	4	tr	F2Z5F2
Rab11B	Uncharacterized protein	-	279.719	231.75	>tr|F2Z5J9|F2Z5J9_PIG Uncharacterized protein OS=Sus scrofa GN=RAB11B PE=1 SV=1;>sp|Q52NJ1|RB11A_PIG Ras-related protein Rab-11A OS=Sus scrofa GN=RAB11A PE=2 SV=3	Sus scrofa	2e-54	14	14	14	tr	F2Z5J9;Q52NJ1
Rab14	Ras-related protein Rab-14	-	70.0658	80.073	>sp|Q52NJ6|RAB14_PIG Ras-related protein Rab-14 OS=Sus scrofa GN=RAB14 PE=2 SV=3;>tr|F2Z5N8|F2Z5N8_PIG Ras-related protein Rab-14 OS=Sus scrofa GN=RAB14 PE=1 SV=1	Sus scrofa	2.06e-77	8	8	8	sp	Q52NJ6;F2Z5N8
Rab18	Uncharacterized protein	-	18.5285	2.40338	>tr|I3LC07|I3LC07_PIG Uncharacterized protein OS=Sus scrofa GN=RAB18 PE=1 SV=1	Sus scrofa	1.57e-07	2	2	2	tr	I3LC07
Rab1B	Ras-related protein Rab-1B	-	15.2559	7.87871	>sp|Q06AU7|RAB1B_PIG Ras-related protein Rab-1B OS=Sus scrofa GN=RAB1B PE=2 SV=1	Sus scrofa	3.64e-121	12	4	4	sp	Q06AU7
Rab21	Uncharacterized protein	-	6.57489	0	>tr|F1SH25|F1SH25_PIG Uncharacterized protein OS=Sus scrofa GN=RAB21 PE=1 SV=1	Sus scrofa	3.05e-07	2	2	2	tr	F1SH25
Rab2B	Uncharacterized protein	-	6.39677	0	>tr|F1S8J6|F1S8J6_PIG Uncharacterized protein OS=Sus scrofa GN=RAB2B PE=1 SV=1	Sus scrofa	1.48e-29	6	6	5	tr	F1S8J6
Rab35	Uncharacterized protein	-	17.2635	7.66921	>tr|F2Z4Z0|F2Z4Z0_PIG Uncharacterized protein OS=Sus scrofa GN=RAB35 PE=1 SV=1	Sus scrofa	2.17e-07	2	2	2	tr	F2Z4Z0
Rab5A	Ras-related protein Rab-5A	-	5.0556	0	>sp|Q06AU6|RAB5A_PIG Ras-related protein Rab-5A OS=Sus scrofa GN=RAB5A PE=2 SV=1;>tr|I3LR74|I3LR74_PIG Ras-related protein Rab-5A OS=Sus scrofa GN=RAB5A PE=1 SV=1	Sus scrofa	1.44e-14	3	2	2	sp	Q06AU6;I3LR74
Rab5B	Uncharacterized protein (Fragment)	-	61.2574	27.3889	>tr|I3LFZ8|I3LFZ8_PIG Uncharacterized protein (Fragment) OS=Sus scrofa GN=RAB5B PE=1 SV=1	Sus scrofa	2.32e-25	4	3	3	tr	I3LFZ8
Rab5C	Uncharacterized protein	-	34.2778	31.5263	>tr|F2Z560|F2Z560_PIG Uncharacterized protein OS=Sus scrofa GN=RAB5C PE=1 SV=1	Sus scrofa	1.1e-33	7	7	6	tr	F2Z560
Rab6A	Uncharacterized protein	-	22.9878	21.8224	>tr|F1SUT0|F1SUT0_PIG Uncharacterized protein OS=Sus scrofa GN=RAB6A PE=1 SV=2	Sus scrofa	2.08e-23	5	5	5	tr	F1SUT0
Rab7A	Uncharacterized protein (Fragment)	-	141.48	62.8788	>tr|F1SPG0|F1SPG0_PIG Uncharacterized protein (Fragment) OS=Sus scrofa GN=RAB7A PE=1 SV=2	Sus scrofa	3.78e-86	6	6	6	tr	F1SPG0
Rab8A	Uncharacterized protein	-	20.4848	7.93422	>tr|F2Z5I8|F2Z5I8_PIG Uncharacterized protein OS=Sus scrofa GN=RAB8A PE=1 SV=1	Sus scrofa	1.3e-20	4	3	3	tr	F2Z5I8
Rabep2	Uncharacterized protein	-	16.5461	14.0609	>tr|F1RFH8|F1RFH8_PIG Uncharacterized protein OS=Sus scrofa GN=RABEP2 PE=1 SV=1	Sus scrofa	6.77e-21	7	7	7	tr	F1RFH8
Rac1	Uncharacterized protein (Fragment)	-	55.755	54.9435	>tr|I3LFI0|I3LFI0_PIG Uncharacterized protein (Fragment) OS=Sus scrofa GN=RAC1 PE=1 SV=1	Sus scrofa	1.51e-21	5	3	3	tr	I3LFI0
Rac2	Uncharacterized protein	-	54.8462	40.4498	>tr|I3LKU0|I3LKU0_PIG Uncharacterized protein OS=Sus scrofa GN=RAC2 PE=1 SV=1	Sus scrofa	4.28e-19	5	4	2	tr	I3LKU0
Rad23A	Uncharacterized protein (Fragment)	-	17.3039	19.0042	>tr|F1SD96|F1SD96_PIG Uncharacterized protein (Fragment) OS=Sus scrofa GN=RAD23A PE=1 SV=1	Sus scrofa	1.75e-20	8	5	5	tr	F1SD96
Rad23B	Uncharacterized protein	-	204.56	192.988	>tr|F1SP32|F1SP32_PIG Uncharacterized protein OS=Sus scrofa GN=RAD23B PE=1 SV=1	Sus scrofa	5.52e-32	9	9	6	tr	F1SP32
Rad50	Uncharacterized protein	-	10.4238	6.20573	>tr|F1RJV2|F1RJV2_PIG Uncharacterized protein OS=Sus scrofa GN=RAD50 PE=1 SV=2	Sus scrofa	5.54e-07	2	2	2	tr	F1RJV2
Rae1	mRNA export factor	-	8.37019	3.92498	>sp|A5GFN6|RAEL1_PIG mRNA export factor OS=Sus scrofa GN=RAE1 PE=3 SV=1	Sus scrofa	1.52e-17	4	4	4	sp	A5GFN6
Rala	Uncharacterized protein	-	66.0538	75.8063	>tr|I3LAJ6|I3LAJ6_PIG Uncharacterized protein OS=Sus scrofa GN=RALA PE=1 SV=1	Sus scrofa	1e-22	7	7	4	tr	I3LAJ6
Ralb	Uncharacterized protein (Fragment)	-	15.1133	15.4086	>tr|I3LV17|I3LV17_PIG Uncharacterized protein (Fragment) OS=Sus scrofa GN=RALB PE=1 SV=1	Sus scrofa	7.18e-18	7	4	4	tr	I3LV17
Raly	Uncharacterized protein	-	170.377	120.133	>tr|F1S4Y9|F1S4Y9_PIG Uncharacterized protein OS=Sus scrofa GN=RALY PE=1 SV=1	Sus scrofa	1.22e-52	8	8	8	tr	F1S4Y9
Ran	GTP-binding nuclear protein Ran	-	917.906	798.35	>tr|F1RFQ7|F1RFQ7_PIG GTP-binding nuclear protein Ran OS=Sus scrofa GN=RAN PE=1 SV=2	Sus scrofa	3.93e-75	12	12	12	tr	F1RFQ7
Ranbp1	Uncharacterized protein	-	266.484	272.186	>tr|F1RHM8|F1RHM8_PIG Uncharacterized protein OS=Sus scrofa GN=RANBP1 PE=1 SV=1	Sus scrofa	1.53e-57	8	8	7	tr	F1RHM8
Ranbp2	Uncharacterized protein (Fragment)	-	43.8308	31.7085	>tr|F1SU29|F1SU29_PIG Uncharacterized protein (Fragment) OS=Sus scrofa GN=RANBP2 PE=1 SV=2	Sus scrofa	4.48e-53	17	17	17	tr	F1SU29
Ranbp3	Uncharacterized protein	-	2.4378	0	>tr|F1SBU0|F1SBU0_PIG Uncharacterized protein OS=Sus scrofa GN=RANBP3 PE=4 SV=2	Sus scrofa	6.77e-10	3	3	3	tr	F1SBU0
Rangap1	Uncharacterized protein	-	6.99726	0.107897	>tr|I3LT48|I3LT48_PIG Uncharacterized protein OS=Sus scrofa GN=RANGAP1 PE=1 SV=1	Sus scrofa	1.17e-09	3	3	3	tr	I3LT48
Rap1A	Uncharacterized protein	-	231.853	130.011	>tr|I3L5L1|I3L5L1_PIG Uncharacterized protein OS=Sus scrofa GN=RAP1A PE=1 SV=1;>tr|I3LF84|I3LF84_PIG Uncharacterized protein OS=Sus scrofa GN=RAP1A PE=1 SV=1	Sus scrofa	8.84e-80	8	8	4	tr	I3L5L1;I3LF84
Rars	Uncharacterized protein (Fragment)	-	42.1803	19.86	>tr|F1RR89|F1RR89_PIG Uncharacterized protein (Fragment) OS=Sus scrofa GN=RARS PE=1 SV=2	Sus scrofa	1.09e-16	4	4	4	tr	F1RR89
Rbbp7	Uncharacterized protein	-	90.8221	71.1734	>tr|K7GRD3|K7GRD3_PIG Uncharacterized protein OS=Sus scrofa GN=RBBP7 PE=1 SV=1;>tr|F1SQR0|F1SQR0_PIG Uncharacterized protein OS=Sus scrofa GN=RBBP7 PE=1 SV=1;>tr|I3LV46|I3LV46_PIG Uncharacterized protein OS=Sus scrofa GN=RBBP7 PE=1 SV=1;>tr|K7GML1|K7GML1_P	Sus scrofa	1.57e-32	8	8	4	tr	K7GRD3;F1SQR0;I3LV46;K7GML1;K7GKX8
Rbbp9	Uncharacterized protein	-	9.42442	6.3577	>tr|F1SBH3|F1SBH3_PIG Uncharacterized protein OS=Sus scrofa GN=RBBP9 PE=1 SV=1	Sus scrofa	7.5e-10	3	3	3	tr	F1SBH3
Rbm12	Uncharacterized protein (Fragment)	-	13.3968	3.81565	>tr|I3LLW0|I3LLW0_PIG Uncharacterized protein (Fragment) OS=Sus scrofa GN=RBM12 PE=1 SV=1	Sus scrofa	1.59e-05	2	2	2	tr	I3LLW0
Rbm17	Uncharacterized protein	-	3.91044	1.63307	>tr|F1RUL1|F1RUL1_PIG Uncharacterized protein OS=Sus scrofa GN=RBM17 PE=1 SV=2	Sus scrofa	9.5e-10	4	3	3	tr	F1RUL1
Rbm39	Uncharacterized protein	-	60.8222	45.8974	>tr|F2Z5I2|F2Z5I2_PIG Uncharacterized protein OS=Sus scrofa GN=RBM39 PE=1 SV=2	Sus scrofa	2.34e-54	9	9	9	tr	F2Z5I2
Rbm4B	RNA-binding protein 4B	-	86.4721	100.367	>sp|Q06AT9|RBM4B_PIG RNA-binding protein 4B OS=Sus scrofa GN=RBM4B PE=2 SV=1;>tr|F1RUT8|F1RUT8_PIG RNA-binding protein 4B OS=Sus scrofa GN=RBM4B PE=1 SV=2	Sus scrofa	6.92e-56	14	14	4	sp	Q06AT9;F1RUT8
Rbm8A	RNA-binding protein 8A	-	93.2195	73.558	>tr|I3LI59|I3LI59_PIG RNA-binding protein 8A OS=Sus scrofa GN=RBM8A PE=1 SV=1	Sus scrofa	1.67e-23	4	4	4	tr	I3LI59
Rbmx	Uncharacterized protein	-	437.363	408.927	>tr|F1RQ90|F1RQ90_PIG Uncharacterized protein OS=Sus scrofa GN=RBMX PE=1 SV=1;>tr|K7GRX3|K7GRX3_PIG Uncharacterized protein OS=Sus scrofa GN=RBMX PE=1 SV=1;>tr|K7GNR2|K7GNR2_PIG Uncharacterized protein OS=Sus scrofa GN=RBMX PE=1 SV=1;>tr|K7GKR9|K7GKR9_PIG	Sus scrofa	9.4e-133	10	10	10	tr	F1RQ90;K7GRX3;K7GNR2;K7GKR9;K7GMF5;K7GQ39
Rcn1	Uncharacterized protein	SEC	34.6935	31.7415	>tr|F1SGP8|F1SGP8_PIG Uncharacterized protein OS=Sus scrofa GN=RCN1 PE=1 SV=2	Sus scrofa	1.18e-37	5	5	5	tr	F1SGP8
Rcn2	Uncharacterized protein	SEC	38.4947	37.4709	>tr|F1SJ93|F1SJ93_PIG Uncharacterized protein OS=Sus scrofa GN=RCN2 PE=1 SV=2	Sus scrofa	4.16e-07	3	3	3	tr	F1SJ93
Rcn3	Uncharacterized protein (Fragment)	SEC	2.66196	0	>tr|I3LMU6|I3LMU6_PIG Uncharacterized protein (Fragment) OS=Sus scrofa GN=RCN3 PE=1 SV=1	Sus scrofa	1.49e-07	2	2	2	tr	I3LMU6
Rdx	Radixin	-	267.711	228.912	>sp|P26044|RADI_PIG Radixin OS=Sus scrofa GN=RDX PE=2 SV=1;>tr|F1SV14|F1SV14_PIG Radixin OS=Sus scrofa GN=RDX PE=1 SV=2	Sus scrofa	1.78e-132	24	10	10	sp	P26044;F1SV14
Reep5	Receptor expression-enhancing protein	TM	166.392	115.088	>tr|F1RLG5|F1RLG5_PIG Receptor expression-enhancing protein OS=Sus scrofa GN=REEP5 PE=1 SV=1	Sus scrofa	5.1e-65	4	4	4	tr	F1RLG5
Reps1	Uncharacterized protein	-	2.78694	0	>tr|F1S6Z2|F1S6Z2_PIG Uncharacterized protein OS=Sus scrofa GN=REPS1 PE=1 SV=1;>tr|K7GL81|K7GL81_PIG Uncharacterized protein (Fragment) OS=Sus scrofa GN=REPS2 PE=4 SV=1;>tr|K7GP76|K7GP76_PIG Uncharacterized protein OS=Sus scrofa GN=REPS2 PE=4 SV=1	Sus scrofa	2.26e-05	2	2	2	tr	F1S6Z2;K7GL81;K7GP76
Retn	Resistin	SEC	0	4.56167	>tr|Q6QR67|Q6QR67_PIG Resistin OS=Sus scrofa GN=RETN PE=1 SV=1;>tr|K7GSN8|K7GSN8_PIG Uncharacterized protein OS=Sus scrofa GN=RETN PE=1 SV=3	Sus scrofa	6.04e-11	2	2	2	tr	Q6QR67;K7GSN8
Rgn	Regucalcin	-	6.60066	0.33986	>sp|Q06AA3|RGN_PIG Regucalcin OS=Sus scrofa GN=RGN PE=2 SV=1;>tr|F1RWY0|F1RWY0_PIG Uncharacterized protein OS=Sus scrofa GN=LOC100523295 PE=1 SV=1	Sus scrofa	7.43e-21	2	2	2	sp	Q06AA3;F1RWY0
Rhag	Uncharacterized protein	TM	0	1.27769	>tr|K7GNX0|K7GNX0_PIG Uncharacterized protein OS=Sus scrofa GN=RHAG PE=4 SV=1;>tr|F1RPZ7|F1RPZ7_PIG Uncharacterized protein OS=Sus scrofa GN=RHAG PE=4 SV=1	Sus scrofa	9.68e-05	2	2	2	tr	K7GNX0;F1RPZ7
Rhoa	Uncharacterized protein	-	94.3026	128.954	>tr|I3LVS7|I3LVS7_PIG Uncharacterized protein OS=Sus scrofa GN=RHOA PE=1 SV=1	Sus scrofa	1.71e-45	11	11	5	tr	I3LVS7
Rmdn1	Uncharacterized protein	-	4.48701	2.79741	>tr|F1RXD4|F1RXD4_PIG Uncharacterized protein OS=Sus scrofa GN=RMDN1 PE=1 SV=1	Sus scrofa	1.24e-24	4	4	4	tr	F1RXD4
Rnase4	Ribonuclease 4	SEC	15.9393	8.15632	>sp|P15468|RNAS4_PIG Ribonuclease 4 OS=Sus scrofa GN=RNASE4 PE=1 SV=3;>tr|I3LDZ2|I3LDZ2_PIG Ribonuclease 4 OS=Sus scrofa GN=RNASE4 PE=1 SV=1	Sus scrofa	7.36e-17	3	3	3	sp	P15468;I3LDZ2
Rnaset2	Ribonuclease T2	-	1.98227	3.81944	>sp|Q7M329|RNT2_PIG Ribonuclease T2 OS=Sus scrofa GN=RNASET2 PE=1 SV=1;>tr|F1SBX8|F1SBX8_PIG Uncharacterized protein OS=Sus scrofa GN=LOC100157985 PE=3 SV=2	Sus scrofa	1.52e-10	2	2	2	sp	Q7M329;F1SBX8
Rnh1	Ribonuclease inhibitor	-	130.385	248.661	>sp|P10775|RINI_PIG Ribonuclease inhibitor OS=Sus scrofa GN=RNH1 PE=1 SV=1	Sus scrofa	9.72e-287	23	23	23	sp	P10775
Rock2	Rho-associated protein kinase 2	-	5.39462	3.28274	>tr|A0A0A0MY57|A0A0A0MY57_PIG Rho-associated protein kinase 2 OS=Sus scrofa GN=ROCK2 PE=1 SV=1;>sp|M3TYT0|ROCK2_PIG Rho-associated protein kinase 2 OS=Sus scrofa GN=ROCK2 PE=1 SV=1	Sus scrofa	1.07e-37	6	6	5	tr	A0A0A0MY57;M3TYT0
Rod1	ROD1	-	16.2494	7.83197	>tr|Q06A95|Q06A95_PIG ROD1 OS=Sus scrofa GN=ROD1 PE=1 SV=1	Sus scrofa	2.84e-46	7	5	5	tr	Q06A95
Ropn1L	Uncharacterized protein	-	109.507	65.2778	>tr|I3LDE6|I3LDE6_PIG Uncharacterized protein OS=Sus scrofa GN=ROPN1L PE=4 SV=1	Sus scrofa	5.01e-32	7	7	7	tr	I3LDE6
Rp1	Uncharacterized protein	-	7.84116	5.26851	>tr|F1RSI2|F1RSI2_PIG Uncharacterized protein OS=Sus scrofa GN=RP1 PE=1 SV=1	Sus scrofa	4.96e-08	3	3	3	tr	F1RSI2
Rpa1	Uncharacterized protein (Fragment)	-	11.1418	12.0116	>tr|I3LSJ9|I3LSJ9_PIG Uncharacterized protein (Fragment) OS=Sus scrofa PE=4 SV=1;>tr|F1RHH4|F1RHH4_PIG Uncharacterized protein OS=Sus scrofa GN=RPA1 PE=1 SV=1;>tr|I3LHB2|I3LHB2_PIG Uncharacterized protein OS=Sus scrofa GN=RPA1 PE=1 SV=1	Sus scrofa	1.05e-21	2	2	2	tr	I3LSJ9;F1RHH4;I3LHB2
Rpl10	60S ribosomal protein L10	-	141.485	96.7941	>sp|Q29195|RL10_PIG 60S ribosomal protein L10 OS=Sus scrofa GN=RPL10 PE=1 SV=3;>tr|F1SI10|F1SI10_PIG Uncharacterized protein OS=Sus scrofa GN=RPL10L PE=4 SV=1	Sus scrofa	7.82e-88	9	9	9	sp	Q29195;F1SI10
Rpl10A	60S ribosomal protein L10a (Fragment)	-	300.754	237.366	>sp|P53027|RL10A_PIG 60S ribosomal protein L10a (Fragment) OS=Sus scrofa GN=RPL10A PE=2 SV=3	Sus scrofa	1.65e-39	7	7	2	sp	P53027
Rpl11	60S ribosomal protein L11	-	335.255	251.639	>tr|I3LD74|I3LD74_PIG 60S ribosomal protein L11 OS=Sus scrofa GN=RPL11 PE=1 SV=1;>sp|Q29205|RL11_PIG 60S ribosomal protein L11 OS=Sus scrofa GN=RPL11 PE=1 SV=3	Sus scrofa	2.5e-33	5	5	5	tr	I3LD74;Q29205
Rpl12	60S ribosomal protein L12 (Fragment)	-	354.764	337.249	>tr|Q6QAS5|Q6QAS5_PIG 60S ribosomal protein L12 (Fragment) OS=Sus scrofa GN=RPL12 PE=1 SV=1;>tr|I3LFQ4|I3LFQ4_PIG Uncharacterized protein OS=Sus scrofa PE=3 SV=1	Sus scrofa	9.41e-141	6	6	6	tr	Q6QAS5;I3LFQ4
Rpl13	60S ribosomal protein L13	-	397.558	465.859	>tr|I3LSD3|I3LSD3_PIG 60S ribosomal protein L13 OS=Sus scrofa GN=RPL13 PE=1 SV=1	Sus scrofa	3.86e-165	12	12	12	tr	I3LSD3
Rpl13A	60S ribosomal protein L13a	-	194.912	169.606	>tr|F1RI01|F1RI01_PIG 60S ribosomal protein L13a OS=Sus scrofa GN=RPL13A PE=1 SV=1;>tr|I3LN23|I3LN23_PIG Uncharacterized protein OS=Sus scrofa PE=4 SV=1;>sp|Q95307|RL13A_PIG 60S ribosomal protein L13a (Fragment) OS=Sus scrofa GN=RPL13A PE=2 SV=2	Sus scrofa	6.86e-38	8	8	8	tr	F1RI01;I3LN23;Q95307
Rpl14	60S ribosomal protein L14	-	239.309	197.26	>sp|A1XQU3|RL14_PIG 60S ribosomal protein L14 OS=Sus scrofa GN=RPL14 PE=1 SV=1;>tr|F1SJQ6|F1SJQ6_PIG 60S ribosomal protein L14 OS=Sus scrofa GN=RPL14 PE=1 SV=1;>tr|I3LFN7|I3LFN7_PIG Uncharacterized protein (Fragment) OS=Sus scrofa GN=LOC100623913 PE=4 SV=1	Sus scrofa	7.18e-42	7	7	7	sp	A1XQU3;F1SJQ6;I3LFN7;I3LIZ8
Rpl17	Uncharacterized protein	-	541.381	395.076	>tr|I3LT81|I3LT81_PIG Uncharacterized protein OS=Sus scrofa GN=RPL17 PE=1 SV=1	Sus scrofa	2.17e-103	9	9	9	tr	I3LT81
Rpl18	60S ribosomal protein L18	-	437.648	267.795	>tr|I3L6F1|I3L6F1_PIG 60S ribosomal protein L18 OS=Sus scrofa GN=RPL18 PE=1 SV=1;>tr|I3LFL4|I3LFL4_PIG 60S ribosomal protein L18 OS=Sus scrofa GN=RPL18 PE=1 SV=1	Sus scrofa	2.02e-151	10	10	10	tr	I3L6F1;I3LFL4
Rpl18A	Uncharacterized protein	-	51.3779	70.9864	>tr|F1S935|F1S935_PIG Uncharacterized protein OS=Sus scrofa GN=RPL18A PE=1 SV=2	Sus scrofa	4.3e-36	7	7	7	tr	F1S935
Rpl19	Ribosomal protein L19 (Fragment)	-	208.838	188.982	>tr|F2Z546|F2Z546_PIG Ribosomal protein L19 (Fragment) OS=Sus scrofa GN=RPL19 PE=1 SV=2	Sus scrofa	8.42e-87	6	6	6	tr	F2Z546
Rpl21	60S ribosomal protein L21	-	163.587	213.671	>tr|F1RTJ9|F1RTJ9_PIG 60S ribosomal protein L21 OS=Sus scrofa GN=RPL21 PE=1 SV=2	Sus scrofa	5.88e-65	8	8	8	tr	F1RTJ9
Rpl22	60S ribosomal protein L22	-	309.608	285.194	>sp|P67985|RL22_PIG 60S ribosomal protein L22 OS=Sus scrofa GN=RPL22 PE=1 SV=2	Sus scrofa	2.64e-242	3	3	3	sp	P67985
Rpl23	60S ribosomal protein L23	-	149.131	159.173	>sp|P62831|RL23_PIG 60S ribosomal protein L23 OS=Sus scrofa GN=RPL23 PE=1 SV=1	Sus scrofa	9.4e-25	8	8	8	sp	P62831
Rpl24	Uncharacterized protein (Fragment)	-	340.809	260.409	>tr|F2Z5Q2|F2Z5Q2_PIG Uncharacterized protein (Fragment) OS=Sus scrofa GN=RPL24 PE=1 SV=2	Sus scrofa	3.9e-45	10	10	10	tr	F2Z5Q2
Rpl26	Uncharacterized protein	-	304.025	284.094	>tr|I3L7Y1|I3L7Y1_PIG Uncharacterized protein OS=Sus scrofa GN=RPL26 PE=1 SV=1	Sus scrofa	4.53e-32	9	9	2	tr	I3L7Y1
Rpl27	60S ribosomal protein L27	-	104.028	115.894	>sp|A1XQU5|RL27_PIG 60S ribosomal protein L27 OS=Sus scrofa GN=RPL27 PE=1 SV=1;>tr|I3LIX1|I3LIX1_PIG 60S ribosomal protein L27 OS=Sus scrofa GN=RPL27 PE=1 SV=1	Sus scrofa	3.33e-22	7	7	7	sp	A1XQU5;I3LIX1
Rpl29	60S ribosomal protein L29	-	125.728	142.553	>sp|Q95281|RL29_PIG 60S ribosomal protein L29 OS=Sus scrofa GN=RPL29 PE=1 SV=4	Sus scrofa	1.64e-27	4	4	4	sp	Q95281
Rpl3	60S ribosomal protein L3	-	378.752	391.053	>tr|F1SNY2|F1SNY2_PIG 60S ribosomal protein L3 OS=Sus scrofa GN=RPL3 PE=1 SV=2	Sus scrofa	1.94e-128	17	17	17	tr	F1SNY2
Rpl30	Uncharacterized protein	-	131.316	211.759	>tr|F2Z554|F2Z554_PIG Uncharacterized protein OS=Sus scrofa GN=RPL30 PE=1 SV=1	Sus scrofa	1.78e-69	9	9	9	tr	F2Z554
Rpl31	60S ribosomal protein L31	-	229.003	238.899	>sp|P62901|RL31_PIG 60S ribosomal protein L31 OS=Sus scrofa GN=RPL31 PE=1 SV=1	Sus scrofa	2.13e-56	9	9	9	sp	P62901
Rpl32	60S ribosomal protein L32	-	102.869	88.7275	>sp|Q6QAT0|RL32_PIG 60S ribosomal protein L32 OS=Sus scrofa GN=RPL32 PE=1 SV=3	Sus scrofa	5.32e-60	7	7	7	sp	Q6QAT0
Rpl34	60S ribosomal protein L34	-	153.281	147.367	>tr|F2Z5B9|F2Z5B9_PIG 60S ribosomal protein L34 OS=Sus scrofa GN=RPL34 PE=1 SV=1;>sp|Q29223|RL34_PIG 60S ribosomal protein L34 OS=Sus scrofa GN=RPL34 PE=3 SV=2	Sus scrofa	6.45e-28	9	9	9	tr	F2Z5B9;Q29223
Rpl35	60S ribosomal protein L35	-	137.772	179.389	>sp|Q29361|RL35_PIG 60S ribosomal protein L35 OS=Sus scrofa GN=RPL35 PE=1 SV=3	Sus scrofa	1.74e-14	2	2	2	sp	Q29361
Rpl35A	Uncharacterized protein	-	77.7207	78.1044	>tr|F2Z5Q8|F2Z5Q8_PIG Uncharacterized protein OS=Sus scrofa GN=RPL35A PE=1 SV=1	Sus scrofa	1.75e-20	9	9	9	tr	F2Z5Q8
Rpl36	60S ribosomal protein L36	-	71.6988	42.0397	>tr|F2Z5K6|F2Z5K6_PIG 60S ribosomal protein L36 OS=Sus scrofa GN=RPL36 PE=1 SV=1	Sus scrofa	9.62e-27	7	7	7	tr	F2Z5K6
Rpl36A	60S ribosomal protein L36a	-	63.1464	65.1342	>sp|P83884|RL36A_PIG 60S ribosomal protein L36a OS=Sus scrofa GN=RPL36A PE=1 SV=2	Sus scrofa	3.08e-26	4	4	4	sp	P83884
Rpl38	Uncharacterized protein	-	93.363	83.267	>tr|F2Z568|F2Z568_PIG Uncharacterized protein OS=Sus scrofa GN=RPL38 PE=1 SV=1	Sus scrofa	2.31e-07	3	3	3	tr	F2Z568
Rpl4	60S ribosomal protein L4	-	502.889	572.609	>tr|F1SJJ5|F1SJJ5_PIG 60S ribosomal protein L4 OS=Sus scrofa GN=RPL4 PE=1 SV=2	Sus scrofa	4.04e-169	16	16	16	tr	F1SJJ5
Rpl5	60S ribosomal protein L5	-	777.19	737.057	>tr|F1S530|F1S530_PIG 60S ribosomal protein L5 OS=Sus scrofa GN=RPL5 PE=1 SV=1	Sus scrofa	2.2e-92	16	16	16	tr	F1S530
Rpl6	60S ribosomal protein L6	-	360.162	462.396	>sp|Q2YGT9|RL6_PIG 60S ribosomal protein L6 OS=Sus scrofa GN=RPL6 PE=1 SV=3	Sus scrofa	1.7e-78	16	16	16	sp	Q2YGT9
Rpl7	Uncharacterized protein	-	219.932	169.025	>tr|F1RWI5|F1RWI5_PIG Uncharacterized protein OS=Sus scrofa GN=RPL7 PE=1 SV=2	Sus scrofa	5.35e-57	10	10	10	tr	F1RWI5
Rpl7A	60S ribosomal protein L7a	-	447.489	409.256	>tr|I3LVI8|I3LVI8_PIG 60S ribosomal protein L7a OS=Sus scrofa GN=RPL7A PE=1 SV=1;>sp|Q29375|RL7A_PIG 60S ribosomal protein L7a (Fragment) OS=Sus scrofa GN=RPL7A PE=2 SV=1	Sus scrofa	5.15e-63	10	10	10	tr	I3LVI8;Q29375
Rpl8	Uncharacterized protein	-	437.428	402.23	>tr|F2Z567|F2Z567_PIG Uncharacterized protein OS=Sus scrofa GN=RPL8 PE=1 SV=1;>tr|K7GRF2|K7GRF2_PIG Uncharacterized protein OS=Sus scrofa GN=RPL8 PE=1 SV=1;>tr|K7GNY4|K7GNY4_PIG Uncharacterized protein OS=Sus scrofa GN=RPL8 PE=1 SV=1;>tr|K7GSL7|K7GSL7_PIG	Sus scrofa	3.01e-81	11	11	11	tr	F2Z567;K7GRF2;K7GNY4;K7GSL7;K7GLA0
Rpl9	Uncharacterized protein	-	144.835	123.284	>tr|I3LP78|I3LP78_PIG Uncharacterized protein OS=Sus scrofa GN=RPL9 PE=1 SV=1	Sus scrofa	1.27e-48	5	5	5	tr	I3LP78
Rplp0	60S acidic ribosomal protein P0	-	405.512	454.156	>sp|Q29214|RLA0_PIG 60S acidic ribosomal protein P0 OS=Sus scrofa GN=RPLP0 PE=1 SV=2	Sus scrofa	1.51e-110	12	12	12	sp	Q29214
Rplp2	60S acidic ribosomal protein P2	-	1364.35	1238.18	>tr|F1RYZ0|F1RYZ0_PIG 60S acidic ribosomal protein P2 OS=Sus scrofa GN=RPLP2 PE=1 SV=1;>sp|Q29315|RLA2_PIG 60S acidic ribosomal protein P2 OS=Sus scrofa GN=RPLP2 PE=3 SV=1	Sus scrofa	5.13e-117	6	6	6	tr	F1RYZ0;Q29315
Rpn1	Dolichyl-diphosphooligosaccharide--protein glycosyltransferase subunit 1	SEC	477.67	272.706	>tr|F1SPG2|F1SPG2_PIG Dolichyl-diphosphooligosaccharide--protein glycosyltransferase subunit 1 OS=Sus scrofa GN=RPN1 PE=1 SV=1;>sp|Q9GMB0|RPN1_PIG Dolichyl-diphosphooligosaccharide--protein glycosyltransferase subunit 1 OS=Sus scrofa GN=RPN1 PE=1 SV=1	Sus scrofa	5.93e-241	26	26	26	tr	F1SPG2;Q9GMB0
Rpn2	Dolichyl-diphosphooligosaccharide--protein glycosyltransferase subunit 2	SEC	50.3503	16.0897	>sp|Q9GL01|RPN2_PIG Dolichyl-diphosphooligosaccharide--protein glycosyltransferase subunit 2 OS=Sus scrofa GN=RPN2 PE=2 SV=1	Sus scrofa	1.62e-76	7	7	3	sp	Q9GL01
Rprd1B	Uncharacterized protein	-	29.0133	21.2066	>tr|F2Z5H3|F2Z5H3_PIG Uncharacterized protein OS=Sus scrofa GN=RPRD1B PE=1 SV=1	Sus scrofa	2.41e-46	7	7	7	tr	F2Z5H3
Rps10	Uncharacterized protein	-	195.273	180.826	>tr|F1RZ28|F1RZ28_PIG Uncharacterized protein OS=Sus scrofa GN=RPS10 PE=1 SV=1	Sus scrofa	2.38e-55	8	8	8	tr	F1RZ28
Rps11	Uncharacterized protein	-	243.522	284.61	>tr|F2Z4Y8|F2Z4Y8_PIG Uncharacterized protein OS=Sus scrofa GN=RPS11 PE=1 SV=1	Sus scrofa	7.9e-30	8	8	8	tr	F2Z4Y8
Rps12	40S ribosomal protein S12	-	171.045	177.519	>sp|P46405|RS12_PIG 40S ribosomal protein S12 OS=Sus scrofa GN=RPS12 PE=2 SV=2	Sus scrofa	5.28e-89	8	8	8	sp	P46405
Rps15	40S ribosomal protein S15	-	62.3996	55.5848	>sp|P62844|RS15_PIG 40S ribosomal protein S15 OS=Sus scrofa GN=RPS15 PE=1 SV=2	Sus scrofa	4.41e-08	3	3	3	sp	P62844
Rps16	40S ribosomal protein S16	-	384.555	247.15	>sp|Q29201|RS16_PIG 40S ribosomal protein S16 OS=Sus scrofa GN=RPS16 PE=1 SV=4;>tr|K7GSD9|K7GSD9_PIG Uncharacterized protein OS=Sus scrofa PE=1 SV=1;>tr|F1SEG5|F1SEG5_PIG 40S ribosomal protein S16 OS=Sus scrofa GN=RPS16 PE=1 SV=3;>tr|K7GLK5|K7GLK5_PIG Unch	Sus scrofa	5.19e-78	11	11	11	sp	Q29201;K7GSD9;F1SEG5;K7GLK5;F1SP46
Rps17	40S ribosomal protein S17	-	101.629	78.6073	>sp|Q6QAP7|RS17_PIG 40S ribosomal protein S17 OS=Sus scrofa GN=RPS17 PE=1 SV=3	Sus scrofa	2.63e-46	7	7	7	sp	Q6QAP7
Rps18	40S ribosomal protein S18	-	394.562	303.409	>sp|P62272|RS18_PIG 40S ribosomal protein S18 OS=Sus scrofa GN=RPS18 PE=1 SV=3	Sus scrofa	3.13e-132	11	11	11	sp	P62272
Rps2	Uncharacterized protein	-	362.834	337.352	>tr|I3LJ87|I3LJ87_PIG Uncharacterized protein OS=Sus scrofa GN=RPS2 PE=1 SV=1	Sus scrofa	2.68e-64	12	12	12	tr	I3LJ87
Rps20	40S ribosomal protein S20	-	440.044	303.224	>tr|F2Z539|F2Z539_PIG 40S ribosomal protein S20 OS=Sus scrofa GN=RPS20 PE=1 SV=1;>tr|F1SMQ1|F1SMQ1_PIG Uncharacterized protein (Fragment) OS=Sus scrofa PE=3 SV=1;>sp|A1XQU9|RS20_PIG 40S ribosomal protein S20 OS=Sus scrofa GN=RPS20 PE=1 SV=1	Sus scrofa	2.52e-51	5	5	5	tr	F2Z539;F1SMQ1;A1XQU9
Rps21	40S ribosomal protein S21	-	244.31	211.257	>sp|P63221|RS21_PIG 40S ribosomal protein S21 OS=Sus scrofa GN=RPS21 PE=1 SV=1	Sus scrofa	1.23e-113	8	8	8	sp	P63221
Rps23	40S ribosomal protein S23	-	164.925	196.443	>sp|Q6SA96|RS23_PIG 40S ribosomal protein S23 OS=Sus scrofa GN=RPS23 PE=1 SV=3;>tr|F2Z512|F2Z512_PIG Uncharacterized protein OS=Sus scrofa GN=LOC100523526 PE=3 SV=1;>tr|I3LMI4|I3LMI4_PIG Uncharacterized protein OS=Sus scrofa GN=LOC100523526 PE=3 SV=1	Sus scrofa	5.72e-22	7	7	7	sp	Q6SA96;F2Z512;I3LMI4
Rps25	Uncharacterized protein (Fragment)	-	654.35	479.248	>tr|F2Z5G8|F2Z5G8_PIG Uncharacterized protein (Fragment) OS=Sus scrofa GN=RPS25 PE=1 SV=2	Sus scrofa	4.51e-28	6	6	6	tr	F2Z5G8
Rps26	40S ribosomal protein S26	-	72.8035	54.1792	>sp|P49171|RS26_PIG 40S ribosomal protein S26 OS=Sus scrofa GN=RPS26 PE=1 SV=4;>tr|F1SPH5|F1SPH5_PIG 40S ribosomal protein S26 OS=Sus scrofa GN=RPS26 PE=1 SV=1;>tr|I3L5L2|I3L5L2_PIG Uncharacterized protein OS=Sus scrofa GN=LOC100625477 PE=4 SV=1	Sus scrofa	1.32e-43	6	6	6	sp	P49171;F1SPH5;I3L5L2
Rps27A	Uncharacterized protein	-	2781.95	3130.22	>tr|F2Z5U0|F2Z5U0_PIG Uncharacterized protein OS=Sus scrofa GN=RPS27A PE=1 SV=1;>sp|P63053|RL40_PIG Ubiquitin-60S ribosomal protein L40 OS=Sus scrofa GN=UBA52 PE=1 SV=2;>tr|A7U5U2|A7U5U2_PIG Ubiquitin B OS=Sus scrofa GN=UBB PE=2 SV=1;>sp|P0CG68|UBC_PIG Pol	Sus scrofa	4.54e-267	8	8	8	tr	F2Z5U0;P63053;A7U5U2;P0CG68
Rps28	40S ribosomal protein S28	-	213.406	225.631	>sp|Q6QAT1|RS28_PIG 40S ribosomal protein S28 OS=Sus scrofa GN=RPS28 PE=1 SV=2	Sus scrofa	9.76e-53	6	6	6	sp	Q6QAT1
Rps3	40S ribosomal protein S3	-	726.981	632.078	>sp|Q0Z8U2|RS3_PIG 40S ribosomal protein S3 OS=Sus scrofa GN=RPS3 PE=1 SV=1;>tr|F1SUM7|F1SUM7_PIG 40S ribosomal protein S3 (Fragment) OS=Sus scrofa GN=RPS3 PE=1 SV=2	Sus scrofa	2.25e-123	17	17	17	sp	Q0Z8U2;F1SUM7
Rps3A	40S ribosomal protein S3a	-	884.021	719.252	>tr|F2Z5C7|F2Z5C7_PIG 40S ribosomal protein S3a OS=Sus scrofa GN=RPS3A PE=1 SV=1	Sus scrofa	2.69e-112	19	19	18	tr	F2Z5C7
Rps4	40S ribosomal protein S4	-	430.331	426.532	>tr|F1RQ91|F1RQ91_PIG 40S ribosomal protein S4 OS=Sus scrofa GN=RPS4 PE=1 SV=2	Sus scrofa	2.86e-132	19	19	19	tr	F1RQ91
Rps5	Uncharacterized protein	-	201.454	154.863	>tr|F2Z5E6|F2Z5E6_PIG Uncharacterized protein OS=Sus scrofa GN=RPS5 PE=1 SV=1	Sus scrofa	3.19e-55	8	8	8	tr	F2Z5E6
Rps6	Uncharacterized protein (Fragment)	-	277.661	303.976	>tr|F2Z5Q6|F2Z5Q6_PIG Uncharacterized protein (Fragment) OS=Sus scrofa GN=RPS6 PE=1 SV=2	Sus scrofa	4.12e-89	12	12	12	tr	F2Z5Q6
Rps6Ka3	Uncharacterized protein	-	63.8509	61.3303	>tr|F1SQN4|F1SQN4_PIG Uncharacterized protein OS=Sus scrofa GN=RPS6KA3 PE=1 SV=3;>tr|K7GQW4|K7GQW4_PIG Uncharacterized protein OS=Sus scrofa GN=RPS6KA3 PE=1 SV=1	Sus scrofa	1.25e-35	12	12	7	tr	F1SQN4;K7GQW4
Rps7	Uncharacterized protein	-	309.269	426.612	>tr|I3L5B2|I3L5B2_PIG Uncharacterized protein OS=Sus scrofa GN=RPS7 PE=1 SV=1	Sus scrofa	6.85e-112	10	10	10	tr	I3L5B2
Rps8	40S ribosomal protein S8 (Fragment)	-	451.612	407.769	>tr|F2Z5F5|F2Z5F5_PIG 40S ribosomal protein S8 (Fragment) OS=Sus scrofa GN=RPS8 PE=1 SV=2	Sus scrofa	1.9e-260	10	10	10	tr	F2Z5F5
Rps9	40S ribosomal protein S9 (Fragment)	-	77.0017	69.0534	>sp|Q29197|RS9_PIG 40S ribosomal protein S9 (Fragment) OS=Sus scrofa GN=RPS9 PE=2 SV=1	Sus scrofa	3.8e-18	8	8	2	sp	Q29197
Rpsa	40S ribosomal protein SA	-	446.064	338.4	>sp|Q4GWZ2|RSSA_PIG 40S ribosomal protein SA OS=Sus scrofa GN=RPSA PE=1 SV=3;>tr|F1SJR1|F1SJR1_PIG Uncharacterized protein OS=Sus scrofa PE=3 SV=1	Sus scrofa	5.45e-172	12	12	12	sp	Q4GWZ2;F1SJR1
Rrbp1	Uncharacterized protein	TM	784.671	656.537	>tr|I3LGC2|I3LGC2_PIG Uncharacterized protein OS=Sus scrofa GN=RRBP1 PE=1 SV=1	Sus scrofa	0	62	62	62	tr	I3LGC2
Rsl1D1	Uncharacterized protein (Fragment)	-	17.2309	15.0449	>tr|I3LG73|I3LG73_PIG Uncharacterized protein (Fragment) OS=Sus scrofa GN=RSL1D1 PE=1 SV=1	Sus scrofa	2.04e-11	5	5	5	tr	I3LG73
Rsph3	Uncharacterized protein (Fragment)	-	0	0	>tr|F1SB46|F1SB46_PIG Uncharacterized protein (Fragment) OS=Sus scrofa GN=RSPH3 PE=4 SV=1	Sus scrofa	0.00015128	2	2	2	tr	F1SB46
Rsph4A	Uncharacterized protein	-	58.5332	46.7361	>tr|I3L7G2|I3L7G2_PIG Uncharacterized protein OS=Sus scrofa GN=RSPH4A PE=4 SV=1	Sus scrofa	9.83e-61	7	5	5	tr	I3L7G2
Rsph9	Uncharacterized protein	-	124.493	143.598	>tr|F1RRH7|F1RRH7_PIG Uncharacterized protein OS=Sus scrofa GN=RSPH9 PE=4 SV=1	Sus scrofa	2.33e-46	12	12	12	tr	F1RRH7
Rtcb	tRNA-splicing ligase RtcB homolog	-	394.139	356.283	>sp|Q19PY3|RTCB_PIG tRNA-splicing ligase RtcB homolog OS=Sus scrofa GN=RTCB PE=2 SV=1;>tr|F2Z5V0|F2Z5V0_PIG tRNA-splicing ligase RtcB homolog OS=Sus scrofa GN=RTCB PE=1 SV=1	Sus scrofa	1.31e-162	16	16	16	sp	Q19PY3;F2Z5V0
Rtn3	Reticulon	TM	26.8733	14.8904	>tr|F1RPY3|F1RPY3_PIG Reticulon OS=Sus scrofa GN=RTN3 PE=1 SV=2	Sus scrofa	5.89e-08	2	2	2	tr	F1RPY3
Rtn4	Reticulon	TM	0.605159	1.96079	>tr|Q6IM70|Q6IM70_PIG Reticulon OS=Sus scrofa GN=RTN4 PE=1 SV=1	Sus scrofa	1.09e-08	3	3	3	tr	Q6IM70
Ruvbl1	Uncharacterized protein	-	368.967	425.186	>tr|I3L742|I3L742_PIG Uncharacterized protein OS=Sus scrofa GN=RUVBL1 PE=1 SV=1	Sus scrofa	1.49e-240	16	16	8	tr	I3L742
Ruvbl2	Uncharacterized protein	-	429.754	507.795	>tr|F1RIP4|F1RIP4_PIG Uncharacterized protein OS=Sus scrofa GN=RUVBL2 PE=1 SV=2	Sus scrofa	1.76e-145	24	24	24	tr	F1RIP4
S100A10	Protein S100-A10	-	86.0682	142.181	>tr|K7GMM3|K7GMM3_PIG Protein S100-A10 OS=Sus scrofa GN=S100A10 PE=1 SV=1;>sp|P04163|S10AA_PIG Protein S100-A10 OS=Sus scrofa GN=S100A10 PE=1 SV=2;>tr|F2Z5M2|F2Z5M2_PIG Protein S100-A10 OS=Sus scrofa GN=LOC100515138 PE=1 SV=1	Sus scrofa	9.71e-13	3	3	3	tr	K7GMM3;P04163;F2Z5M2
S100A12	Protein S100-A12	-	253.918	557.558	>sp|P80310|S10AC_PIG Protein S100-A12 OS=Sus scrofa GN=S100A12 PE=1 SV=2;>tr|K7GR24|K7GR24_PIG Protein S100-A12 OS=Sus scrofa GN=S100A12 PE=1 SV=1	Sus scrofa	3.81e-290	7	7	7	sp	P80310;K7GR24
S100A14	Uncharacterized protein	-	0	0.934593	>tr|F1SFV3|F1SFV3_PIG Uncharacterized protein OS=Sus scrofa GN=S100A14 PE=1 SV=1	Sus scrofa	5.55e-06	2	2	2	tr	F1SFV3
S100A6	Protein S100-A6	-	2785.77	2534.3	>sp|Q2EN75|S10A6_PIG Protein S100-A6 OS=Sus scrofa GN=S100A6 PE=3 SV=1;>tr|I3L7Z6|I3L7Z6_PIG Protein S100 OS=Sus scrofa GN=S100A6 PE=1 SV=1	Sus scrofa	3.78e-52	3	3	3	sp	Q2EN75;I3L7Z6
S100A8	Protein S100	-	368.532	469.454	>tr|C3S7K5|C3S7K5_PIG Protein S100 OS=Sus scrofa GN=S100A8 PE=1 SV=1;>tr|K7GQW2|K7GQW2_PIG Uncharacterized protein OS=Sus scrofa GN=S100A8 PE=1 SV=1	Sus scrofa	4.53e-92	6	6	6	tr	C3S7K5;K7GQW2
S100A9	Calcium-binding protein A9	-	517.181	767.603	>tr|C3S7K6|C3S7K6_PIG Calcium-binding protein A9 OS=Sus scrofa GN=S100A9 PE=1 SV=1	Sus scrofa	0	5	5	5	tr	C3S7K6
S100B	Protein S100	-	149	94.7281	>tr|I3L5R6|I3L5R6_PIG Protein S100 OS=Sus scrofa GN=S100B PE=1 SV=1	Sus scrofa	6.33e-76	3	3	3	tr	I3L5R6
S100G	Protein S100-G	-	0	0	>sp|P02632|S100G_PIG Protein S100-G OS=Sus scrofa GN=S100G PE=1 SV=3;>tr|F1SQR2|F1SQR2_PIG Protein S100 OS=Sus scrofa GN=S100G PE=1 SV=1	Sus scrofa	1.66e-14	3	3	3	sp	P02632;F1SQR2
Sae1	Uncharacterized protein	-	53.7553	68.1401	>tr|F1RM03|F1RM03_PIG Uncharacterized protein OS=Sus scrofa GN=SAE1 PE=1 SV=1	Sus scrofa	2.07e-38	8	8	8	tr	F1RM03
Safb	Uncharacterized protein	-	139.681	158.167	>tr|F1S7J6|F1S7J6_PIG Uncharacterized protein OS=Sus scrofa GN=SAFB PE=1 SV=2	Sus scrofa	1.76e-160	13	13	13	tr	F1S7J6
Sap18	Uncharacterized protein	-	19.1064	12.0863	>tr|I3LF36|I3LF36_PIG Uncharacterized protein OS=Sus scrofa GN=SAP18 PE=1 SV=1	Sus scrofa	6.7e-43	3	3	3	tr	I3LF36
Sar1A	GTP-binding protein SAR1a	-	37.4438	39.7966	>sp|Q52NJ3|SAR1A_PIG GTP-binding protein SAR1a OS=Sus scrofa GN=SAR1A PE=2 SV=1	Sus scrofa	5.6e-30	5	5	4	sp	Q52NJ3
Sarnp	Uncharacterized protein (Fragment)	-	99.3742	116.292	>tr|F1SPJ5|F1SPJ5_PIG Uncharacterized protein (Fragment) OS=Sus scrofa GN=SARNP PE=1 SV=1	Sus scrofa	3.92e-52	6	6	6	tr	F1SPJ5
Sars	Uncharacterized protein	-	76.0291	96.5422	>tr|F1S5Z3|F1S5Z3_PIG Uncharacterized protein OS=Sus scrofa GN=SARS PE=1 SV=2	Sus scrofa	2.21e-36	12	12	12	tr	F1S5Z3
Sart3	Uncharacterized protein	-	22.6865	15.8167	>tr|F1RGA7|F1RGA7_PIG Uncharacterized protein OS=Sus scrofa GN=SART3 PE=1 SV=2	Sus scrofa	1.03e-40	4	4	4	tr	F1RGA7
Sbds	Uncharacterized protein	-	13.0096	9.90034	>tr|F1RJJ3|F1RJJ3_PIG Uncharacterized protein OS=Sus scrofa GN=SBDS PE=1 SV=1	Sus scrofa	2.2e-16	6	6	6	tr	F1RJJ3
Scamc-1	Uncharacterized protein (Fragment)	-	216.901	171.337	>tr|F6Q4L6|F6Q4L6_PIG Uncharacterized protein (Fragment) OS=Sus scrofa GN=SCAMC-1 PE=1 SV=1	Sus scrofa	9.79e-12	5	5	5	tr	F6Q4L6
Scamp1	Secretory carrier-associated membrane protein 1	TM	3.50793	1.45654	>tr|F1S2F7|F1S2F7_PIG Secretory carrier-associated membrane protein 1 OS=Sus scrofa GN=SCAMP1 PE=1 SV=2;>sp|O77735|SCAM1_PIG Secretory carrier-associated membrane protein 1 OS=Sus scrofa GN=SCAMP1 PE=2 SV=1	Sus scrofa	4.14e-12	3	3	3	tr	F1S2F7;O77735
Scamp2	Uncharacterized protein	TM	24.4046	22.776	>tr|F1SJ46|F1SJ46_PIG Uncharacterized protein OS=Sus scrofa GN=SCAMP2 PE=1 SV=1	Sus scrofa	2.25e-07	3	3	3	tr	F1SJ46
Scfd1	Uncharacterized protein	-	10.1563	0	>tr|F1SHF4|F1SHF4_PIG Uncharacterized protein OS=Sus scrofa GN=SCFD1 PE=1 SV=2	Sus scrofa	0.00038111	2	2	2	tr	F1SHF4
Scgb3A1	Uncharacterized protein	SEC	0	35.6844	>tr|F1S5Q5|F1S5Q5_PIG Uncharacterized protein OS=Sus scrofa GN=SCGB3A1 PE=4 SV=2	Sus scrofa	1.22e-109	5	5	5	tr	F1S5Q5
Scgb3A2	Uncharacterized protein	TM	0	0	>tr|I3L9L7|I3L9L7_PIG Uncharacterized protein OS=Sus scrofa GN=SCGB3A2 PE=4 SV=1	Sus scrofa	2.78e-29	4	4	4	tr	I3L9L7
Scin	Adseverin	-	318.445	333.112	>tr|F1SF64|F1SF64_PIG Adseverin OS=Sus scrofa GN=SCIN PE=1 SV=2	Sus scrofa	3.08e-157	17	17	17	tr	F1SF64
Sclt1	Uncharacterized protein	-	0	0	>tr|I3L8V5|I3L8V5_PIG Uncharacterized protein OS=Sus scrofa GN=SCLT1 PE=4 SV=1	Sus scrofa	0.00058349	2	2	2	tr	I3L8V5
Sdha	Succinate dehydrogenase [ubiquinone] flavoprotein subunit, mitochondrial	-	106.865	45.9173	>sp|Q0QF01|SDHA_PIG Succinate dehydrogenase [ubiquinone] flavoprotein subunit, mitochondrial OS=Sus scrofa GN=SDHA PE=1 SV=2;>tr|I3LS54|I3LS54_PIG Succinate dehydrogenase [ubiquinone] flavoprotein subunit, mitochondrial OS=Sus scrofa GN=SDHA PE=1 SV=1	Sus scrofa	9.55e-59	14	14	14	sp	Q0QF01;I3LS54
Sdhb	Succinate dehydrogenase [ubiquinone] iron-sulfur subunit, mitochondrial	-	91.95	67.3103	>tr|I3LDC1|I3LDC1_PIG Succinate dehydrogenase [ubiquinone] iron-sulfur subunit, mitochondrial OS=Sus scrofa GN=SDHB PE=1 SV=1;>sp|Q007T0|SDHB_PIG Succinate dehydrogenase [ubiquinone] iron-sulfur subunit, mitochondrial OS=Sus scrofa GN=SDHB PE=1 SV=1	Sus scrofa	6.51e-24	9	9	9	tr	I3LDC1;Q007T0
Sdpr	Uncharacterized protein (Fragment)	-	15.4247	6.00828	>tr|F1SN31|F1SN31_PIG Uncharacterized protein (Fragment) OS=Sus scrofa PE=4 SV=2;>tr|I3LDR9|I3LDR9_PIG Uncharacterized protein (Fragment) OS=Sus scrofa GN=SDPR PE=1 SV=1	Sus scrofa	6.77e-28	4	4	4	tr	F1SN31;I3LDR9
Sec13	Uncharacterized protein	-	3.29585	0.261513	>tr|F1SQA9|F1SQA9_PIG Uncharacterized protein OS=Sus scrofa GN=SEC13 PE=1 SV=2	Sus scrofa	2.49e-10	3	3	3	tr	F1SQA9
Sec14L3	Uncharacterized protein	-	386.957	434.79	>tr|F1RFC6|F1RFC6_PIG Uncharacterized protein OS=Sus scrofa GN=SEC14L3 PE=1 SV=2	Sus scrofa	1.56e-109	12	12	12	tr	F1RFC6
Sec22B	Uncharacterized protein	SEC	12.6621	7.96371	>tr|F1SB09|F1SB09_PIG Uncharacterized protein OS=Sus scrofa GN=SEC22B PE=1 SV=1;>tr|I3LB79|I3LB79_PIG Uncharacterized protein OS=Sus scrofa GN=SEC22B PE=1 SV=1	Sus scrofa	3.1e-43	4	4	4	tr	F1SB09;I3LB79
Sec23B	Uncharacterized protein	-	20.9516	0	>tr|F1SBH2|F1SBH2_PIG Uncharacterized protein OS=Sus scrofa GN=SEC23B PE=1 SV=1	Sus scrofa	3.52e-45	7	7	7	tr	F1SBH2
Sec23Ip	Uncharacterized protein	-	21.481	10.7786	>tr|F1S409|F1S409_PIG Uncharacterized protein OS=Sus scrofa GN=SEC23IP PE=1 SV=2	Sus scrofa	1.13e-08	2	2	2	tr	F1S409
Sec24C	Uncharacterized protein	-	35.3565	5.63467	>tr|F1SU53|F1SU53_PIG Uncharacterized protein OS=Sus scrofa GN=SEC24C PE=1 SV=1	Sus scrofa	2.61e-13	3	3	3	tr	F1SU53
Sec24D	Uncharacterized protein	-	13.9257	8.52687	>tr|F1S155|F1S155_PIG Uncharacterized protein OS=Sus scrofa GN=SEC24D PE=1 SV=2	Sus scrofa	1.49e-22	4	4	4	tr	F1S155
Sec31A	Uncharacterized protein	-	67.3096	42.7026	>tr|F1RVD4|F1RVD4_PIG Uncharacterized protein OS=Sus scrofa GN=SEC31A PE=1 SV=2	Sus scrofa	1.92e-49	11	11	11	tr	F1RVD4
Sec61B	Uncharacterized protein	TM	30.6324	41.6037	>tr|F2Z5P0|F2Z5P0_PIG Uncharacterized protein OS=Sus scrofa GN=SEC61B PE=1 SV=1	Sus scrofa	3.54e-28	3	3	3	tr	F2Z5P0
Sec62	Uncharacterized protein	TM	1.74162	0	>tr|I3LND2|I3LND2_PIG Uncharacterized protein OS=Sus scrofa GN=SEC62 PE=1 SV=1	Sus scrofa	0.00013854	2	2	2	tr	I3LND2
Selenbp1	Uncharacterized protein	-	579.19	381.711	>tr|F1ST01|F1ST01_PIG Uncharacterized protein OS=Sus scrofa GN=SELENBP1 PE=1 SV=1	Sus scrofa	2.49e-138	21	21	21	tr	F1ST01
Sephs1	Uncharacterized protein (Fragment)	SEC	14.6347	5.06383	>tr|I3LN21|I3LN21_PIG Uncharacterized protein (Fragment) OS=Sus scrofa GN=SEPHS1 PE=1 SV=1	Sus scrofa	1.19e-15	5	5	5	tr	I3LN21
Sept11	Uncharacterized protein (Fragment)	-	188.681	125.988	>tr|F1RYS5|F1RYS5_PIG Uncharacterized protein (Fragment) OS=Sus scrofa GN=SEPT11 PE=1 SV=2	Sus scrofa	8.18e-104	10	10	3	tr	F1RYS5
Sept2	Uncharacterized protein	-	162.356	108.4	>tr|F1SIP0|F1SIP0_PIG Uncharacterized protein OS=Sus scrofa GN=SEPT2 PE=1 SV=2	Sus scrofa	5.65e-79	12	12	12	tr	F1SIP0
Sept5	Uncharacterized protein	-	25.2439	20.0831	>tr|F1RHN7|F1RHN7_PIG Uncharacterized protein OS=Sus scrofa GN=SEPT5 PE=1 SV=3;>tr|K7GM43|K7GM43_PIG Uncharacterized protein OS=Sus scrofa GN=SEPT5 PE=1 SV=1	Sus scrofa	0.00039218	2	2	2	tr	F1RHN7;K7GM43
Sept6	Uncharacterized protein	-	3.23922	0	>tr|K7GR37|K7GR37_PIG Uncharacterized protein OS=Sus scrofa GN=SEPT6 PE=1 SV=1;>tr|K7GQ44|K7GQ44_PIG Uncharacterized protein OS=Sus scrofa GN=SEPT6 PE=1 SV=1;>tr|F1RUA1|F1RUA1_PIG Uncharacterized protein OS=Sus scrofa GN=SEPT6 PE=1 SV=3;>tr|K7GKL7|K7GKL7_P	Sus scrofa	3.72e-54	10	4	4	tr	K7GR37;K7GQ44;F1RUA1;K7GKL7;K7GPB9;K7GSH5;K7GMU8
Sept7	Uncharacterized protein	-	291.619	282.662	>tr|F1SIK9|F1SIK9_PIG Uncharacterized protein OS=Sus scrofa GN=SEPT7 PE=1 SV=2	Sus scrofa	3.89e-142	18	18	18	tr	F1SIK9
Sept8	Uncharacterized protein (Fragment)	-	28.7604	16.3888	>tr|F1RJU9|F1RJU9_PIG Uncharacterized protein (Fragment) OS=Sus scrofa GN=SEPT8 PE=1 SV=2	Sus scrofa	2.8e-18	4	2	2	tr	F1RJU9
Sept9	Uncharacterized protein	-	164.191	152.208	>tr|F1RZ71|F1RZ71_PIG Uncharacterized protein OS=Sus scrofa GN=SEPT9 PE=1 SV=2	Sus scrofa	4.46e-72	18	18	18	tr	F1RZ71
Serbp1	Uncharacterized protein	-	332.463	375.782	>tr|F1S827|F1S827_PIG Uncharacterized protein OS=Sus scrofa GN=SERBP1 PE=1 SV=2	Sus scrofa	1.49e-96	12	12	12	tr	F1S827
Serpina1	Alpha-1-antitrypsin	SEC	889.925	1004.05	>tr|F1SCF0|F1SCF0_PIG Alpha-1-antitrypsin OS=Sus scrofa GN=SERPINA1 PE=1 SV=1;>sp|P50447|A1AT_PIG Alpha-1-antitrypsin OS=Sus scrofa GN=SERPINA1 PE=2 SV=1	Sus scrofa	0	23	23	23	tr	F1SCF0;P50447
Serpina3-2	Alpha-1-antichymotrypsin 2	SEC	15.7236	5.19762	>tr|Q9GMA6|Q9GMA6_PIG Alpha-1-antichymotrypsin 2 OS=Sus scrofa GN=SERPINA3-2 PE=1 SV=1	Sus scrofa	2.06e-107	13	10	9	tr	Q9GMA6
Serpina3-3	Uncharacterized protein	SEC	1438.95	1776.04	>tr|F1SCD0|F1SCD0_PIG Uncharacterized protein OS=Sus scrofa GN=SERPINA3-3 PE=1 SV=1	Sus scrofa	0	17	17	10	tr	F1SCD0
Serpina6	Corticosteroid-binding globulin	SEC	7.45559	6.94566	>sp|Q9GK37|CBG_PIG Corticosteroid-binding globulin OS=Sus scrofa GN=Serpina6 PE=2 SV=1;>tr|F1SCF1|F1SCF1_PIG Uncharacterized protein OS=Sus scrofa GN=SERPINA6 PE=3 SV=2	Sus scrofa	5.49e-08	3	3	3	sp	Q9GK37;F1SCF1
Serpinb1	Leukocyte elastase inhibitor	-	430.994	318.485	>sp|P80229|ILEU_PIG Leukocyte elastase inhibitor OS=Sus scrofa GN=SERPINB1 PE=1 SV=1;>tr|F2Z5B1|F2Z5B1_PIG Leukocyte elastase inhibitor OS=Sus scrofa GN=SERPINB1 PE=1 SV=1	Sus scrofa	1.71e-227	27	27	27	sp	P80229;F2Z5B1
Serpinb10	Uncharacterized protein	-	0	0	>tr|F1SMW8|F1SMW8_PIG Uncharacterized protein OS=Sus scrofa GN=SERPINB10 PE=3 SV=1	Sus scrofa	1.23e-06	3	3	3	tr	F1SMW8
Serpinb5	Uncharacterized protein	-	457.393	453.53	>tr|F1SMW3|F1SMW3_PIG Uncharacterized protein OS=Sus scrofa GN=SERPINB5 PE=3 SV=1	Sus scrofa	0	18	18	18	tr	F1SMW3
Serpinc1	Uncharacterized protein	SEC	381.965	265.081	>tr|F2Z5E2|F2Z5E2_PIG Uncharacterized protein OS=Sus scrofa GN=SERPINC1 PE=1 SV=1	Sus scrofa	2.03e-213	26	26	25	tr	F2Z5E2
Serpind1	Uncharacterized protein	SEC	3.38282	0	>tr|F1RKY2|F1RKY2_PIG Uncharacterized protein OS=Sus scrofa GN=SERPIND1 PE=1 SV=1	Sus scrofa	2.09e-05	2	2	2	tr	F1RKY2
Serpinf1	Uncharacterized protein (Fragment)	-	276.501	125.187	>tr|F6PUK1|F6PUK1_PIG Uncharacterized protein (Fragment) OS=Sus scrofa GN=SERPINF1 PE=1 SV=1	Sus scrofa	8.82e-168	15	15	9	tr	F6PUK1
Serpinf2	Uncharacterized protein (Fragment)	-	8.52889	1.34574	>tr|I3L818|I3L818_PIG Uncharacterized protein (Fragment) OS=Sus scrofa GN=SERPINF2 PE=1 SV=1	Sus scrofa	2.71e-10	3	3	3	tr	I3L818
Serping1	Uncharacterized protein	SEC	5.05599	3.82139	>tr|F1SJW8|F1SJW8_PIG Uncharacterized protein OS=Sus scrofa GN=SERPING1 PE=1 SV=1	Sus scrofa	1.8e-07	3	3	3	tr	F1SJW8
Serpinh1	Uncharacterized protein (Fragment)	-	63.5843	58.3112	>tr|F1SUM3|F1SUM3_PIG Uncharacterized protein (Fragment) OS=Sus scrofa GN=SERPINH1 PE=1 SV=1	Sus scrofa	5.16e-40	5	5	5	tr	F1SUM3
Set	Uncharacterized protein	-	283.913	274.11	>tr|F1RR69|F1RR69_PIG Uncharacterized protein OS=Sus scrofa GN=SET PE=1 SV=1	Sus scrofa	9.69e-92	6	6	5	tr	F1RR69
Sf1	Uncharacterized protein	-	46.3845	74.0713	>tr|F1RQR0|F1RQR0_PIG Uncharacterized protein OS=Sus scrofa GN=SF1 PE=1 SV=2	Sus scrofa	8.24e-42	9	9	9	tr	F1RQR0
Sf3A1	Splicing factor 3A subunit 1	-	117.692	94.3694	>tr|F1RFD3|F1RFD3_PIG Splicing factor 3A subunit 1 OS=Sus scrofa GN=SF3A1 PE=1 SV=1;>tr|I3LQZ7|I3LQZ7_PIG Uncharacterized protein (Fragment) OS=Sus scrofa PE=4 SV=1	Sus scrofa	1.22e-64	14	14	14	tr	F1RFD3;I3LQZ7
Sf3A3	Uncharacterized protein	-	30.7596	40.7168	>tr|F1SV40|F1SV40_PIG Uncharacterized protein OS=Sus scrofa GN=SF3A3 PE=1 SV=1	Sus scrofa	1.79e-51	7	7	7	tr	F1SV40
Sf3B1	Uncharacterized protein (Fragment)	-	59.164	42.7235	>tr|F1SMZ9|F1SMZ9_PIG Uncharacterized protein (Fragment) OS=Sus scrofa GN=SF3B1 PE=1 SV=2	Sus scrofa	3.57e-68	10	10	10	tr	F1SMZ9
Sf3B2	Uncharacterized protein	-	47.1281	58.553	>tr|F1RU38|F1RU38_PIG Uncharacterized protein OS=Sus scrofa GN=SF3B2 PE=1 SV=2	Sus scrofa	3.71e-57	15	15	15	tr	F1RU38
Sf3B4	Uncharacterized protein	-	16.6361	17.8181	>tr|F1SDG0|F1SDG0_PIG Uncharacterized protein OS=Sus scrofa GN=SF3B4 PE=1 SV=1	Sus scrofa	1.54e-12	4	4	4	tr	F1SDG0
Sf3B6	Uncharacterized protein	-	15.5402	7.5949	>tr|F2Z5F1|F2Z5F1_PIG Uncharacterized protein OS=Sus scrofa GN=SF3B6 PE=1 SV=1	Sus scrofa	9.31e-10	3	3	3	tr	F2Z5F1
Sfn	Uncharacterized protein	-	488.572	492.597	>tr|F1STR9|F1STR9_PIG Uncharacterized protein OS=Sus scrofa GN=SFN PE=1 SV=1	Sus scrofa	9.17e-120	13	10	10	tr	F1STR9
Sfrs11	Splicing factor, arginine/serine-rich 11	-	30.8781	28.0078	>tr|Q19QT0|Q19QT0_PIG Splicing factor, arginine/serine-rich 11 OS=Sus scrofa GN=SFRS11 PE=1 SV=1	Sus scrofa	9.22e-12	3	3	3	tr	Q19QT0
Sftpa1	Pulmonary surfactant-associated protein A	SEC	8.16257	9.856	>tr|F1SER3|F1SER3_PIG Pulmonary surfactant-associated protein A OS=Sus scrofa GN=SFTPA1 PE=1 SV=1;>tr|F1SER2|F1SER2_PIG Pulmonary surfactant-associated protein A OS=Sus scrofa GN=SFTPA1 PE=1 SV=1;>sp|P49874|SFTPA_PIG Pulmonary surfactant-associated protein	Sus scrofa	0	5	5	5	tr	F1SER3;F1SER2;P49874
Sftpb	Pulmonary surfactant-associated protein B	SEC	0	1.01581	>tr|F1SVC0|F1SVC0_PIG Pulmonary surfactant-associated protein B OS=Sus scrofa GN=SFTPB PE=1 SV=1;>sp|P15782|PSPB_PIG Pulmonary surfactant-associated protein B OS=Sus scrofa GN=SFTPB PE=1 SV=1	Sus scrofa	3.31e-08	2	2	2	tr	F1SVC0;P15782
Sftpd	Pulmonary surfactant-associated protein D	SEC	0	0	>sp|Q9N1X4|SFTPD_PIG Pulmonary surfactant-associated protein D OS=Sus scrofa GN=SFTPD PE=1 SV=1	Sus scrofa	3.72e-299	5	5	5	sp	Q9N1X4
Sgpl1	Uncharacterized protein (Fragment)	-	10.3031	10.5423	>tr|F1SUB2|F1SUB2_PIG Uncharacterized protein (Fragment) OS=Sus scrofa GN=SGPL1 PE=1 SV=2	Sus scrofa	1.57e-05	2	2	2	tr	F1SUB2
Sgta	Uncharacterized protein	-	39.2202	23.9061	>tr|F1S8G6|F1S8G6_PIG Uncharacterized protein OS=Sus scrofa GN=SGTA PE=1 SV=1	Sus scrofa	3.62e-30	8	8	8	tr	F1S8G6
Sh3Bgrl	SH3 domain-binding glutamic acid-rich-like protein	-	102.029	71.4796	>tr|F1S1R4|F1S1R4_PIG SH3 domain-binding glutamic acid-rich-like protein OS=Sus scrofa GN=SH3BGRL PE=1 SV=2	Sus scrofa	4.98e-39	4	4	4	tr	F1S1R4
Sh3Gl1	Uncharacterized protein	-	48.0854	21.9042	>tr|F1S7L8|F1S7L8_PIG Uncharacterized protein OS=Sus scrofa GN=SH3GL1 PE=1 SV=1	Sus scrofa	4e-53	7	7	7	tr	F1S7L8
Sh3Glb1	SH3-domain GRB2-like endophilin B1	-	29.9551	26.7171	>tr|D0G7F3|D0G7F3_PIG SH3-domain GRB2-like endophilin B1 OS=Sus scrofa GN=SH3GLB1 PE=1 SV=1	Sus scrofa	8.62e-28	6	6	5	tr	D0G7F3
Sh3Glb2	Uncharacterized protein	-	3.20584	0	>tr|F1RR48|F1RR48_PIG Uncharacterized protein OS=Sus scrofa GN=SH3GLB2 PE=1 SV=2;>tr|I3LUB3|I3LUB3_PIG Uncharacterized protein OS=Sus scrofa GN=SH3GLB2 PE=1 SV=1	Sus scrofa	4.04e-08	3	2	2	tr	F1RR48;I3LUB3
Sh3Kbp1	Uncharacterized protein	-	1.56137	0	>tr|F1SQN7|F1SQN7_PIG Uncharacterized protein OS=Sus scrofa GN=SH3KBP1 PE=1 SV=3;>tr|K7GNB1|K7GNB1_PIG Uncharacterized protein OS=Sus scrofa GN=SH3KBP1 PE=1 SV=1;>tr|K7GMW4|K7GMW4_PIG Uncharacterized protein OS=Sus scrofa GN=SH3KBP1 PE=1 SV=1	Sus scrofa	3.61e-16	3	3	3	tr	F1SQN7;K7GNB1;K7GMW4
Sin3A	Uncharacterized protein	-	2.49876	0	>tr|F1SJ69|F1SJ69_PIG Uncharacterized protein OS=Sus scrofa GN=SIN3A PE=1 SV=2	Sus scrofa	3.34e-06	2	2	2	tr	F1SJ69
Slc12A2	Uncharacterized protein	TM	21.1829	8.39232	>tr|F1RKK2|F1RKK2_PIG Uncharacterized protein OS=Sus scrofa GN=SLC12A2 PE=1 SV=1	Sus scrofa	8.62e-12	4	4	4	tr	F1RKK2
Slc16A1	Solute carrier family 16, member 1 (Monocarboxylic acid transporter 1) tv1	TM	8.38423	0	>tr|F1SBQ5|F1SBQ5_PIG Solute carrier family 16, member 1 (Monocarboxylic acid transporter 1) tv1 OS=Sus scrofa GN=SLC16A1 PE=1 SV=2	Sus scrofa	4.98e-07	2	2	2	tr	F1SBQ5
Slc25A1	Uncharacterized protein	-	9.07745	7.83482	>tr|F1RK74|F1RK74_PIG Uncharacterized protein OS=Sus scrofa GN=SLC25A1 PE=1 SV=2	Sus scrofa	2.25e-05	2	2	2	tr	F1RK74
Slc25A13	Uncharacterized protein	-	14.2194	17.6197	>tr|F1SF87|F1SF87_PIG Uncharacterized protein OS=Sus scrofa GN=SLC25A13 PE=1 SV=2	Sus scrofa	1.6e-11	5	5	4	tr	F1SF87
Slc25A3	Uncharacterized protein (Fragment)	TM	119.218	47.613	>tr|F1SQT3|F1SQT3_PIG Uncharacterized protein (Fragment) OS=Sus scrofa GN=SLC25A3 PE=1 SV=1	Sus scrofa	8.41e-33	8	8	8	tr	F1SQT3
Slc25A6	ADP/ATP translocase 3	TM	682.138	312.758	>sp|Q6QRN9|ADT3_PIG ADP/ATP translocase 3 OS=Sus scrofa GN=SLC25A6 PE=2 SV=3	Sus scrofa	3.83e-33	12	12	3	sp	Q6QRN9
Slc34A2	Uncharacterized protein	TM	0	0	>tr|F1S5A6|F1S5A6_PIG Uncharacterized protein OS=Sus scrofa GN=SLC34A2 PE=1 SV=2	Sus scrofa	8.62e-07	3	3	3	tr	F1S5A6
Slc4A1	Anion exchange protein	TM	90.099	61.3992	>tr|K7GR72|K7GR72_PIG Anion exchange protein OS=Sus scrofa GN=SLC4A1 PE=1 SV=1;>tr|F1RQY6|F1RQY6_PIG Anion exchange protein (Fragment) OS=Sus scrofa GN=SLC4A1 PE=1 SV=2	Sus scrofa	1.27e-105	13	13	13	tr	K7GR72;F1RQY6
Slc9A3R1	Na(+)/H(+) exchange regulatory cofactor NHE-RF	-	1677.84	1744.93	>tr|B8XH67|B8XH67_PIG Na(+)/H(+) exchange regulatory cofactor NHE-RF OS=Sus scrofa GN=SLC9A3R1 PE=1 SV=1	Sus scrofa	1.66e-301	27	27	27	tr	B8XH67
Slc9A3R2	Uncharacterized protein (Fragment)	-	16.4942	11.9567	>tr|F1RFB4|F1RFB4_PIG Uncharacterized protein (Fragment) OS=Sus scrofa GN=SLC9A3R2 PE=1 SV=2	Sus scrofa	2.91e-08	3	3	3	tr	F1RFB4
Slk	Uncharacterized protein	-	7.48368	9.12484	>tr|F1S5P2|F1S5P2_PIG Uncharacterized protein OS=Sus scrofa GN=SLK PE=1 SV=2	Sus scrofa	1.78e-15	5	5	5	tr	F1S5P2
Smad2	Mothers against decapentaplegic homolog	-	13.3924	3.7222	>tr|F1RPR3|F1RPR3_PIG Mothers against decapentaplegic homolog OS=Sus scrofa GN=SMAD2 PE=3 SV=2	Sus scrofa	9.55e-13	4	4	4	tr	F1RPR3
Smc1A	Structural maintenance of chromosomes protein	-	47.5486	26.7796	>tr|F2Z5A8|F2Z5A8_PIG Structural maintenance of chromosomes protein OS=Sus scrofa GN=SMC1A PE=1 SV=1;>tr|I3LMC6|I3LMC6_PIG Structural maintenance of chromosomes protein OS=Sus scrofa GN=SMC1A PE=1 SV=1	Sus scrofa	1.39e-27	10	10	8	tr	F2Z5A8;I3LMC6
Smc3	Uncharacterized protein	-	53.3281	41.5035	>tr|F2Z5G2|F2Z5G2_PIG Uncharacterized protein OS=Sus scrofa GN=SMC3 PE=1 SV=2	Sus scrofa	7.99e-47	14	14	14	tr	F2Z5G2
Smek1	Uncharacterized protein	-	1.29792	1.08858	>tr|F1SD90|F1SD90_PIG Uncharacterized protein OS=Sus scrofa GN=SMEK1 PE=1 SV=2	Sus scrofa	0.00016148	2	2	2	tr	F1SD90
Smpd2	Uncharacterized protein	TM	4.58591	0	>tr|F1RSY4|F1RSY4_PIG Uncharacterized protein OS=Sus scrofa GN=SMPD2 PE=4 SV=2	Sus scrofa	4.32e-07	4	4	4	tr	F1RSY4
Smu1	Uncharacterized protein	-	2.97162	5.74946	>tr|F2Z5D8|F2Z5D8_PIG Uncharacterized protein OS=Sus scrofa GN=SMU1 PE=1 SV=1	Sus scrofa	8.59e-11	3	3	3	tr	F2Z5D8
Sncg	Gamma-synuclein	-	85.1539	75.4664	>tr|A7YX24|A7YX24_PIG Gamma-synuclein OS=Sus scrofa GN=SNCG PE=1 SV=1	Sus scrofa	6.63e-77	7	7	7	tr	A7YX24
Snd1	Uncharacterized protein	-	148.307	116.639	>tr|F1SML4|F1SML4_PIG Uncharacterized protein OS=Sus scrofa GN=SND1 PE=1 SV=1	Sus scrofa	8.19e-124	17	17	17	tr	F1SML4
Snrnp70	Uncharacterized protein	-	162.838	132.212	>tr|I3LNE5|I3LNE5_PIG Uncharacterized protein OS=Sus scrofa GN=SNRNP70 PE=1 SV=1	Sus scrofa	4.86e-18	8	8	8	tr	I3LNE5
Snrpa	U1 small nuclear ribonucleoprotein A	-	216.698	135.484	>sp|Q06AA4|SNRPA_PIG U1 small nuclear ribonucleoprotein A OS=Sus scrofa GN=SNRPA PE=1 SV=1	Sus scrofa	4.17e-42	7	7	7	sp	Q06AA4
Snrpa1	Uncharacterized protein	-	62.4854	32.842	>tr|F1RWS8|F1RWS8_PIG Uncharacterized protein OS=Sus scrofa GN=SNRPA1 PE=1 SV=1	Sus scrofa	2.54e-37	8	8	8	tr	F1RWS8
Snrpc	U1 small nuclear ribonucleoprotein C	-	53.4207	35.8868	>tr|F1RZ16|F1RZ16_PIG U1 small nuclear ribonucleoprotein C OS=Sus scrofa GN=SNRPC PE=1 SV=1	Sus scrofa	1.35e-13	2	2	2	tr	F1RZ16
Snrpd1	Uncharacterized protein	-	55.0156	60.6553	>tr|F2Z5G9|F2Z5G9_PIG Uncharacterized protein OS=Sus scrofa GN=SNRPD1 PE=1 SV=1	Sus scrofa	5.69e-25	4	4	4	tr	F2Z5G9
Snrpd2	Small nuclear ribonucleoprotein Sm D2 (Fragment)	-	213.903	146.081	>tr|I3LGQ4|I3LGQ4_PIG Small nuclear ribonucleoprotein Sm D2 (Fragment) OS=Sus scrofa GN=SNRPD2 PE=1 SV=1;>sp|Q29329|SMD2_PIG Small nuclear ribonucleoprotein Sm D2 (Fragment) OS=Sus scrofa GN=SNRPD2 PE=2 SV=1	Sus scrofa	1.03e-43	4	4	4	tr	I3LGQ4;Q29329
Snrpd3	Uncharacterized protein	-	74.8778	140.871	>tr|F2Z4Y0|F2Z4Y0_PIG Uncharacterized protein OS=Sus scrofa GN=SNRPD3 PE=1 SV=1	Sus scrofa	2.06e-86	7	7	7	tr	F2Z4Y0
Snrpe	Small nuclear ribonucleoprotein E	-	66.6162	29.341	>tr|I3LDW9|I3LDW9_PIG Small nuclear ribonucleoprotein E OS=Sus scrofa GN=SNRPE PE=1 SV=1;>sp|A1XQR9|RUXE_PIG Small nuclear ribonucleoprotein E OS=Sus scrofa GN=SNRPE PE=3 SV=1	Sus scrofa	1.82e-06	2	2	2	tr	I3LDW9;A1XQR9
Snrpf	Small nuclear ribonucleoprotein F	-	26.5188	9.19044	>tr|F1SQR4|F1SQR4_PIG Small nuclear ribonucleoprotein F OS=Sus scrofa GN=SNRPF PE=1 SV=2	Sus scrofa	1.33e-12	3	3	3	tr	F1SQR4
Sntn	Uncharacterized protein	-	48.053	48.0612	>tr|F1SGF3|F1SGF3_PIG Uncharacterized protein OS=Sus scrofa GN=SNTN PE=4 SV=1	Sus scrofa	5.28e-25	4	4	4	tr	F1SGF3
Snw1	Uncharacterized protein	-	13.6345	11.1012	>tr|I3L897|I3L897_PIG Uncharacterized protein OS=Sus scrofa GN=SNW1 PE=1 SV=1	Sus scrofa	1.62e-25	3	3	3	tr	I3L897
Snx12	Uncharacterized protein	-	71.1809	32.5211	>tr|F2Z596|F2Z596_PIG Uncharacterized protein OS=Sus scrofa GN=SNX12 PE=1 SV=1	Sus scrofa	1.22e-32	7	7	6	tr	F2Z596
Snx2	Uncharacterized protein (Fragment)	-	99.5835	81.8435	>tr|I3LS12|I3LS12_PIG Uncharacterized protein (Fragment) OS=Sus scrofa GN=SNX2 PE=1 SV=1	Sus scrofa	1.18e-50	12	12	10	tr	I3LS12
Snx3	Uncharacterized protein	-	33.8374	32.0683	>tr|F1RT25|F1RT25_PIG Uncharacterized protein OS=Sus scrofa GN=SNX3 PE=1 SV=2	Sus scrofa	2.28e-21	7	6	6	tr	F1RT25
Snx5	Uncharacterized protein (Fragment)	-	45.0598	12.1019	>tr|F1SBI1|F1SBI1_PIG Uncharacterized protein (Fragment) OS=Sus scrofa GN=SNX5 PE=1 SV=2	Sus scrofa	1.06e-24	6	6	6	tr	F1SBI1
Sod1	Superoxide dismutase [Cu-Zn]	-	2282.11	2648.21	>sp|P04178|SODC_PIG Superoxide dismutase [Cu-Zn] OS=Sus scrofa GN=SOD1 PE=1 SV=2	Sus scrofa	0	11	11	11	sp	P04178
Sod2	Superoxide dismutase	-	491.565	468.706	>tr|F1SB60|F1SB60_PIG Superoxide dismutase OS=Sus scrofa GN=SOD2 PE=1 SV=1;>tr|K7GQ61|K7GQ61_PIG Superoxide dismutase OS=Sus scrofa GN=SOD2 PE=1 SV=1;>tr|K7GPB0|K7GPB0_PIG Superoxide dismutase OS=Sus scrofa GN=SOD2 PE=1 SV=1;>sp|P28768|SODM_PIG Superoxide	Sus scrofa	5.26e-129	7	7	7	tr	F1SB60;K7GQ61;K7GPB0;P28768
Son	Uncharacterized protein	-	29.3231	2.20687	>tr|I3L9C9|I3L9C9_PIG Uncharacterized protein OS=Sus scrofa GN=SON PE=1 SV=1	Sus scrofa	1.07e-13	5	5	5	tr	I3L9C9
Sord	Sorbitol dehydrogenase	-	160.32	116.383	>tr|F1SN27|F1SN27_PIG Sorbitol dehydrogenase OS=Sus scrofa GN=SORD PE=1 SV=1	Sus scrofa	1.09e-62	15	15	15	tr	F1SN27
Spa17	Sperm surface protein Sp17	-	88.4147	98.4633	>tr|F1S7B1|F1S7B1_PIG Sperm surface protein Sp17 OS=Sus scrofa GN=SPA17 PE=1 SV=2	Sus scrofa	7.3e-59	7	7	7	tr	F1S7B1
Spag1	Uncharacterized protein	-	2.19256	2.27791	>tr|F1S0Q3|F1S0Q3_PIG Uncharacterized protein OS=Sus scrofa GN=SPAG1 PE=4 SV=2	Sus scrofa	2.4e-12	3	3	3	tr	F1S0Q3
Spag17	Uncharacterized protein	-	9.61966	12.0318	>tr|F1SAZ0|F1SAZ0_PIG Uncharacterized protein OS=Sus scrofa GN=SPAG17 PE=4 SV=2;>tr|F1SAZ1|F1SAZ1_PIG Uncharacterized protein OS=Sus scrofa GN=SPAG17 PE=4 SV=2	Sus scrofa	4.55e-26	8	8	8	tr	F1SAZ0;F1SAZ1
Spag6	Sperm associated antigen 6	-	233.675	162.624	>tr|C1JEX7|C1JEX7_PIG Sperm associated antigen 6 OS=Sus scrofa GN=SPAG6 PE=2 SV=1	Sus scrofa	4.36e-72	13	13	13	tr	C1JEX7
Spag8	Uncharacterized protein	-	10.013	7.55799	>tr|I3LPT7|I3LPT7_PIG Uncharacterized protein OS=Sus scrofa GN=SPAG8 PE=4 SV=1	Sus scrofa	1.26e-21	6	6	6	tr	I3LPT7
Spata18	Mitochondria-eating protein	-	641.42	471.267	>tr|F1SE68|F1SE68_PIG Mitochondria-eating protein OS=Sus scrofa GN=SPATA18 PE=4 SV=2;>sp|D5K8A2|MIEAP_PIG Mitochondria-eating protein OS=Sus scrofa GN=SPATA18 PE=2 SV=1	Sus scrofa	9.62e-266	14	14	14	tr	F1SE68;D5K8A2
Spata6	Uncharacterized protein	-	19.8514	16.9191	>tr|F1S6E2|F1S6E2_PIG Uncharacterized protein OS=Sus scrofa GN=SPATA6 PE=4 SV=2	Sus scrofa	2.08e-16	5	5	5	tr	F1S6E2
Spcs1	Signal peptidase complex subunit 1	TM	13.6407	7.10081	>sp|B0FWK4|SPCS1_PIG Signal peptidase complex subunit 1 OS=Sus scrofa GN=SPCS1 PE=3 SV=1	Sus scrofa	2.01e-12	2	2	2	sp	B0FWK4
Spcs2	Uncharacterized protein	TM	9.83544	5.1449	>tr|F1SUP2|F1SUP2_PIG Uncharacterized protein OS=Sus scrofa GN=SPCS2 PE=1 SV=2	Sus scrofa	1.16e-23	4	4	4	tr	F1SUP2
Spcs3	Uncharacterized protein	TM	4.81239	0	>tr|F2Z5C8|F2Z5C8_PIG Uncharacterized protein OS=Sus scrofa GN=SPCS3 PE=1 SV=1	Sus scrofa	2.26e-05	3	3	3	tr	F2Z5C8
Spef1	Sperm flagellar 1	-	23.43	39.7574	>tr|D3K5J5|D3K5J5_PIG Sperm flagellar 1 OS=Sus scrofa GN=SPEF1 PE=2 SV=1	Sus scrofa	3.16e-211	7	7	7	tr	D3K5J5
Spef2	Sperm flagellar protein 2	-	4.56637	0	>tr|F1SNC1|F1SNC1_PIG Sperm flagellar protein 2 OS=Sus scrofa GN=SPEF2 PE=4 SV=2;>sp|Q2IA00|SPEF2_PIG Sperm flagellar protein 2 OS=Sus scrofa GN=SPEF2 PE=2 SV=1	Sus scrofa	1.31e-07	3	3	3	tr	F1SNC1;Q2IA00
Sphkap	Uncharacterized protein	-	5.18849	5.59692	>tr|F1SNL0|F1SNL0_PIG Uncharacterized protein OS=Sus scrofa GN=SPHKAP PE=1 SV=2	Sus scrofa	1.77e-05	2	2	2	tr	F1SNL0
Spr	Uncharacterized protein	-	194.746	159.8	>tr|F1SLF0|F1SLF0_PIG Uncharacterized protein OS=Sus scrofa GN=SPR PE=1 SV=2	Sus scrofa	5.38e-129	11	11	11	tr	F1SLF0
Spta1	Uncharacterized protein	-	0	0	>tr|F1RNB8|F1RNB8_PIG Uncharacterized protein OS=Sus scrofa GN=SPTA1 PE=1 SV=2	Sus scrofa	5.41e-14	4	4	4	tr	F1RNB8
Sptb	Uncharacterized protein	-	50.0368	56.8843	>tr|F1SA60|F1SA60_PIG Uncharacterized protein OS=Sus scrofa GN=SPTB PE=1 SV=1	Sus scrofa	4e-197	33	33	33	tr	F1SA60
Sqrdl	Uncharacterized protein	-	679.561	467.313	>tr|F1SN58|F1SN58_PIG Uncharacterized protein OS=Sus scrofa GN=SQRDL PE=1 SV=2	Sus scrofa	8.78e-207	25	25	7	tr	F1SN58
Sri	Uncharacterized protein	-	32.6513	43.9782	>tr|F1S340|F1S340_PIG Uncharacterized protein OS=Sus scrofa GN=SRI PE=1 SV=1	Sus scrofa	1.28e-21	6	6	6	tr	F1S340
Srm	Uncharacterized protein	-	31.9811	11.0177	>tr|I3LPB8|I3LPB8_PIG Uncharacterized protein OS=Sus scrofa GN=SRM PE=1 SV=1	Sus scrofa	3.76e-24	7	7	7	tr	I3LPB8
Srp54	Uncharacterized protein	-	3.77268	7.49565	>tr|F2Z5M9|F2Z5M9_PIG Uncharacterized protein OS=Sus scrofa GN=SRP54 PE=1 SV=1	Sus scrofa	9.85e-19	4	4	4	tr	F2Z5M9
Srp68	Signal recognition particle subunit SRP68	-	19.9246	24.1308	>tr|F1RW08|F1RW08_PIG Signal recognition particle subunit SRP68 OS=Sus scrofa GN=SRP68 PE=1 SV=2	Sus scrofa	1.45e-16	5	5	5	tr	F1RW08
Srp72	Uncharacterized protein	-	24.5726	10.4522	>tr|F1RTV6|F1RTV6_PIG Uncharacterized protein OS=Sus scrofa GN=SRP72 PE=1 SV=2	Sus scrofa	1.71e-12	3	3	3	tr	F1RTV6
Srrm2	Uncharacterized protein	-	23.958	20.8319	>tr|I3LCW3|I3LCW3_PIG Uncharacterized protein OS=Sus scrofa GN=SRRM2 PE=1 SV=1	Sus scrofa	2.07e-29	10	10	10	tr	I3LCW3
Srrt	Uncharacterized protein	-	74.3083	66.6324	>tr|I3LI05|I3LI05_PIG Uncharacterized protein OS=Sus scrofa GN=SRRT PE=1 SV=1	Sus scrofa	1.61e-40	9	9	9	tr	I3LI05
Srsf1	Serine/arginine-rich splicing factor 1	-	367.679	348.135	>sp|Q3YLA6|SRSF1_PIG Serine/arginine-rich splicing factor 1 OS=Sus scrofa GN=SRSF1 PE=2 SV=3	Sus scrofa	5.9e-54	16	16	16	sp	Q3YLA6
Srsf10	Uncharacterized protein	-	14.0131	17.3291	>tr|I3L6H1|I3L6H1_PIG Uncharacterized protein OS=Sus scrofa GN=SRSF10 PE=1 SV=1;>tr|F1S0E2|F1S0E2_PIG Uncharacterized protein (Fragment) OS=Sus scrofa GN=SRSF12 PE=1 SV=2	Sus scrofa	1.36e-13	2	2	2	tr	I3L6H1;F1S0E2
Srsf2	Serine/arginine-rich splicing factor 2	-	377.025	250.971	>sp|Q06A98|SRSF2_PIG Serine/arginine-rich splicing factor 2 OS=Sus scrofa GN=SRSF2 PE=2 SV=1;>tr|I3LRW8|I3LRW8_PIG Serine/arginine-rich-splicing factor 2 (Fragment) OS=Sus scrofa GN=SRSF2 PE=1 SV=1	Sus scrofa	2.95e-83	9	9	9	sp	Q06A98;I3LRW8
Srsf4	SFRS4	-	2.75429	2.7937	>tr|Q06A99|Q06A99_PIG SFRS4 OS=Sus scrofa GN=SRSF4 PE=1 SV=1	Sus scrofa	1.38e-17	5	2	2	tr	Q06A99
Srsf5	Uncharacterized protein	-	10.626	8.61905	>tr|F1S4B2|F1S4B2_PIG Uncharacterized protein OS=Sus scrofa GN=SRSF5 PE=1 SV=2	Sus scrofa	2.63e-25	4	3	3	tr	F1S4B2
Srsf6	SFRS6	-	203.367	197.513	>tr|Q06AA0|Q06AA0_PIG SFRS6 OS=Sus scrofa GN=SRSF6 PE=1 SV=1	Sus scrofa	2.29e-25	10	10	7	tr	Q06AA0
Srsf7	Uncharacterized protein (Fragment)	-	80.9546	82.6259	>tr|F1S4R5|F1S4R5_PIG Uncharacterized protein (Fragment) OS=Sus scrofa GN=SRSF7 PE=1 SV=2	Sus scrofa	1.5e-47	8	7	7	tr	F1S4R5
Srsf9	Uncharacterized protein	-	18.9309	9.31383	>tr|F1RJJ0|F1RJJ0_PIG Uncharacterized protein OS=Sus scrofa GN=SRSF9 PE=1 SV=1	Sus scrofa	2.32e-09	4	4	4	tr	F1RJJ0
Ssb	Uncharacterized protein	-	333.445	396.684	>tr|F1S1V1|F1S1V1_PIG Uncharacterized protein OS=Sus scrofa GN=SSB PE=1 SV=2	Sus scrofa	7.04e-70	14	14	14	tr	F1S1V1
Ssc.3881	Malignant T-cell-amplified sequence	-	35.4827	20.3936	>tr|F1RX51|F1RX51_PIG Malignant T-cell-amplified sequence OS=Sus scrofa GN=Ssc.3881 PE=1 SV=1	Sus scrofa	9.21e-19	7	7	7	tr	F1RX51
Ssc.49472	Uncharacterized protein	-	21.297	19.9935	>tr|F2Z5P9|F2Z5P9_PIG Uncharacterized protein OS=Sus scrofa GN=Ssc.49472 PE=1 SV=1	Sus scrofa	2.81e-11	3	3	3	tr	F2Z5P9
Ssc.63818	Uncharacterized protein	-	7.42174	7.45778	>tr|F1RSE9|F1RSE9_PIG Uncharacterized protein OS=Sus scrofa GN=Ssc.63818 PE=4 SV=1	Sus scrofa	1.1e-09	3	3	3	tr	F1RSE9
Ssr1	Uncharacterized protein	SEC	11.4229	1.38249	>tr|F1RW78|F1RW78_PIG Uncharacterized protein OS=Sus scrofa GN=SSR1 PE=1 SV=2	Sus scrofa	0.00028975	2	2	2	tr	F1RW78
Ssr3	Uncharacterized protein	TM	0	0	>tr|I3LGD6|I3LGD6_PIG Uncharacterized protein OS=Sus scrofa GN=SSR3 PE=1 SV=1	Sus scrofa	2.79e-18	3	3	3	tr	I3LGD6
Ssr4	Uncharacterized protein	SEC	36.3143	5.95838	>tr|K7GKT5|K7GKT5_PIG Uncharacterized protein OS=Sus scrofa GN=SSR4 PE=1 SV=1;>tr|K7GM72|K7GM72_PIG Uncharacterized protein OS=Sus scrofa GN=SSR4 PE=1 SV=1;>tr|F1S296|F1S296_PIG Uncharacterized protein OS=Sus scrofa GN=SSR4 PE=1 SV=2;>tr|K7GK90|K7GK90_PIG	Sus scrofa	3.71e-16	3	3	3	tr	K7GKT5;K7GM72;F1S296;K7GK90;K7GRE2
Ssrp1	Uncharacterized protein	-	18.4916	16.2629	>tr|I3LLA8|I3LLA8_PIG Uncharacterized protein OS=Sus scrofa GN=SSRP1 PE=1 SV=1	Sus scrofa	1.71e-12	3	3	3	tr	I3LLA8
St13	Uncharacterized protein	-	1025.44	855.747	>tr|F1SRB9|F1SRB9_PIG Uncharacterized protein OS=Sus scrofa GN=ST13 PE=1 SV=1	Sus scrofa	1.68e-210	14	14	14	tr	F1SRB9
Stam	Uncharacterized protein	-	0.787786	0	>tr|F1RWA6|F1RWA6_PIG Uncharacterized protein OS=Sus scrofa GN=STAM PE=4 SV=2;>tr|I3LAD5|I3LAD5_PIG Uncharacterized protein (Fragment) OS=Sus scrofa PE=4 SV=1	Sus scrofa	3.3e-06	2	2	2	tr	F1RWA6;I3LAD5
Stard10	Uncharacterized protein	-	71.0437	48.5803	>tr|F1SUV1|F1SUV1_PIG Uncharacterized protein OS=Sus scrofa GN=STARD10 PE=1 SV=1	Sus scrofa	6.15e-33	6	6	6	tr	F1SUV1
Stat1	Signal transducer and activator of transcription 1	-	41.3815	25.3951	>sp|Q764M5|STAT1_PIG Signal transducer and activator of transcription 1 OS=Sus scrofa GN=STAT1 PE=2 SV=1;>tr|F1SN37|F1SN37_PIG Signal transducer and activator of transcription (Fragment) OS=Sus scrofa GN=STAT1 PE=1 SV=2	Sus scrofa	1.36e-28	10	10	10	sp	Q764M5;F1SN37
Stat3	Signal transducer and activator of transcription 3	-	56.7058	51.3003	>sp|Q19S50|STAT3_PIG Signal transducer and activator of transcription 3 OS=Sus scrofa GN=STAT3 PE=1 SV=1	Sus scrofa	1.21e-58	10	10	10	sp	Q19S50
Stip1	Uncharacterized protein	-	1530.53	1337.82	>tr|I3LNG8|I3LNG8_PIG Uncharacterized protein OS=Sus scrofa GN=STIP1 PE=1 SV=1	Sus scrofa	0	27	27	27	tr	I3LNG8
Stk24	Uncharacterized protein	-	24.3807	13.4936	>tr|F1RP42|F1RP42_PIG Uncharacterized protein OS=Sus scrofa GN=STK24 PE=1 SV=2	Sus scrofa	7.25e-25	7	7	4	tr	F1RP42
Stmn1	Stathmin	-	141.714	100.285	>sp|Q6DUB7|STMN1_PIG Stathmin OS=Sus scrofa GN=STMN1 PE=2 SV=3	Sus scrofa	3.4e-47	8	8	5	sp	Q6DUB7
Stom	Uncharacterized protein	TM	28.8755	32.5171	>tr|F1SMD7|F1SMD7_PIG Uncharacterized protein OS=Sus scrofa GN=STOM PE=1 SV=2	Sus scrofa	4.03e-14	5	5	5	tr	F1SMD7
Stoml2	Uncharacterized protein	-	85.1536	27.2159	>tr|F1SIH5|F1SIH5_PIG Uncharacterized protein OS=Sus scrofa GN=STOML2 PE=1 SV=1	Sus scrofa	1.7e-106	7	7	7	tr	F1SIH5
Strap	Uncharacterized protein	-	53.5276	50.8101	>tr|I3LEQ7|I3LEQ7_PIG Uncharacterized protein OS=Sus scrofa GN=STRAP PE=1 SV=1;>tr|I3LNC4|I3LNC4_PIG Uncharacterized protein OS=Sus scrofa GN=STRAP PE=1 SV=1	Sus scrofa	3.09e-74	7	7	7	tr	I3LEQ7;I3LNC4
Strbp	Uncharacterized protein	-	16.2479	19.5417	>tr|F1SKU5|F1SKU5_PIG Uncharacterized protein OS=Sus scrofa GN=STRBP PE=1 SV=2	Sus scrofa	7.92e-44	7	4	4	tr	F1SKU5
Stt3A	Uncharacterized protein	TM	8.57251	0	>tr|F1S775|F1S775_PIG Uncharacterized protein OS=Sus scrofa GN=STT3A PE=1 SV=2	Sus scrofa	9.68e-08	3	3	3	tr	F1S775
Stub1	Uncharacterized protein	-	0	0	>tr|F1RG35|F1RG35_PIG Uncharacterized protein OS=Sus scrofa GN=STUB1 PE=1 SV=2	Sus scrofa	1.58e-05	2	2	2	tr	F1RG35
Stx12	Uncharacterized protein	TM	35.575	14.2893	>tr|I3LHT9|I3LHT9_PIG Uncharacterized protein OS=Sus scrofa GN=STX12 PE=1 SV=1	Sus scrofa	3.93e-13	3	3	3	tr	I3LHT9
Stx7	Uncharacterized protein	TM	47.7122	24.2031	>tr|F1S3P8|F1S3P8_PIG Uncharacterized protein OS=Sus scrofa GN=STX7 PE=1 SV=1	Sus scrofa	2.96e-34	6	6	6	tr	F1S3P8
Stxbp3	Uncharacterized protein	-	3.14188	0	>tr|F1S5Y5|F1S5Y5_PIG Uncharacterized protein OS=Sus scrofa GN=STXBP3 PE=1 SV=1	Sus scrofa	2.51e-08	3	3	3	tr	F1S5Y5
Sub1	Uncharacterized protein (Fragment)	-	243.525	201.923	>tr|I3LQI3|I3LQI3_PIG Uncharacterized protein (Fragment) OS=Sus scrofa GN=SUB1 PE=1 SV=1	Sus scrofa	1.22e-61	7	7	7	tr	I3LQI3
Sucla2	Succinyl-CoA ligase [ADP-forming] subunit beta, mitochondrial (Fragment)	-	5.80463	6.22389	>sp|O97580|SUCB1_PIG Succinyl-CoA ligase [ADP-forming] subunit beta, mitochondrial (Fragment) OS=Sus scrofa GN=SUCLA2 PE=2 SV=1;>tr|F1RK10|F1RK10_PIG Succinyl-CoA ligase subunit beta OS=Sus scrofa GN=SUCLA2 PE=1 SV=2	Sus scrofa	4.54e-12	3	2	2	sp	O97580;F1RK10
Suclg1	Succinyl-CoA ligase [ADP/GDP-forming] subunit alpha, mitochondrial	-	205.56	166.91	>sp|O19069|SUCA_PIG Succinyl-CoA ligase [ADP/GDP-forming] subunit alpha, mitochondrial OS=Sus scrofa GN=SUCLG1 PE=1 SV=2;>tr|F1SNZ7|F1SNZ7_PIG Succinyl-CoA ligase [ADP/GDP-forming] subunit alpha, mitochondrial OS=Sus scrofa GN=SUCLG1 PE=1 SV=1;>sp|O19069-1	Sus scrofa	4.75e-241	8	8	8	sp	O19069;F1SNZ7;O19069-1;F1SNZ6
Suclg2	Succinyl-CoA ligase subunit beta	-	322.462	197.236	>tr|F1SFR6|F1SFR6_PIG Succinyl-CoA ligase subunit beta OS=Sus scrofa GN=SUCLG2 PE=1 SV=2;>sp|P53590|SUCB2_PIG Succinyl-CoA ligase [GDP-forming] subunit beta, mitochondrial (Fragment) OS=Sus scrofa GN=SUCLG2 PE=1 SV=2	Sus scrofa	5.35e-112	13	13	12	tr	F1SFR6;P53590
Sugt1	Uncharacterized protein	-	206.379	205.514	>tr|F1RJ74|F1RJ74_PIG Uncharacterized protein OS=Sus scrofa GN=SUGT1 PE=1 SV=1	Sus scrofa	4.41e-130	17	17	17	tr	F1RJ74
Sult2B1	Sulfotransferase (Fragment)	-	41.3777	35.1213	>tr|I3LRP8|I3LRP8_PIG Sulfotransferase (Fragment) OS=Sus scrofa GN=SULT2B1 PE=3 SV=1	Sus scrofa	1.77e-18	4	4	4	tr	I3LRP8
Sun2	Uncharacterized protein	TM	7.04326	12.8833	>tr|F1SNX8|F1SNX8_PIG Uncharacterized protein OS=Sus scrofa GN=SUN2 PE=1 SV=2	Sus scrofa	2.7e-26	6	6	6	tr	F1SNX8
Swap70	Uncharacterized protein	-	87.1814	60.4144	>tr|F1S6V0|F1S6V0_PIG Uncharacterized protein OS=Sus scrofa GN=SWAP70 PE=1 SV=2	Sus scrofa	1.1e-49	13	13	13	tr	F1S6V0
Syap1	Uncharacterized protein	-	72.6118	44.9099	>tr|F1SQR1|F1SQR1_PIG Uncharacterized protein OS=Sus scrofa GN=SYAP1 PE=1 SV=1	Sus scrofa	4.31e-59	10	10	10	tr	F1SQR1
Syncrip	Uncharacterized protein (Fragment)	-	222.587	287.749	>tr|F2Z5D4|F2Z5D4_PIG Uncharacterized protein (Fragment) OS=Sus scrofa GN=SYNCRIP PE=1 SV=2	Sus scrofa	1.45e-226	22	13	13	tr	F2Z5D4
Syne1	Uncharacterized protein	-	23.1398	22.018	>tr|F1S7X1|F1S7X1_PIG Uncharacterized protein OS=Sus scrofa GN=SYNE1 PE=1 SV=2	Sus scrofa	2e-44	9	9	9	tr	F1S7X1
Syne2	Uncharacterized protein (Fragment)	TM	55.5206	23.2503	>tr|I3LTM2|I3LTM2_PIG Uncharacterized protein (Fragment) OS=Sus scrofa GN=SYNE2 PE=1 SV=1;>tr|F1SRR5|F1SRR5_PIG Uncharacterized protein (Fragment) OS=Sus scrofa GN=SYNE2 PE=1 SV=2	Sus scrofa	2.37e-166	37	37	37	tr	I3LTM2;F1SRR5
Sypl1	Uncharacterized protein	TM	21.5778	8.86319	>tr|F1SB33|F1SB33_PIG Uncharacterized protein OS=Sus scrofa GN=SYPL1 PE=1 SV=1	Sus scrofa	1e-07	2	2	2	tr	F1SB33
Tacstd1	Epithelial cell adhesion molecule	SEC	410.933	311.837	>sp|Q75QW1|EPCAM_PIG Epithelial cell adhesion molecule OS=Sus scrofa GN=TACSTD1 PE=2 SV=1	Sus scrofa	5.23e-98	8	8	8	sp	Q75QW1
Tacstd2	Uncharacterized protein	SEC	121.352	48.604	>tr|F1S7A4|F1S7A4_PIG Uncharacterized protein OS=Sus scrofa GN=TACSTD2 PE=4 SV=1	Sus scrofa	3.27e-49	6	6	6	tr	F1S7A4
Tagln	Transgelin	-	4443.99	1918.68	>tr|F1SJS8|F1SJS8_PIG Transgelin OS=Sus scrofa GN=TAGLN PE=1 SV=2	Sus scrofa	0	22	22	22	tr	F1SJS8
Tagln2	Transgelin (Fragment)	-	872.926	945.859	>tr|F1RJ93|F1RJ93_PIG Transgelin (Fragment) OS=Sus scrofa GN=TAGLN2 PE=1 SV=1	Sus scrofa	0	19	19	19	tr	F1RJ93
Taldo1	Transaldolase	-	666.285	515.45	>tr|F1RYY6|F1RYY6_PIG Transaldolase OS=Sus scrofa GN=TALDO1 PE=1 SV=2	Sus scrofa	2.51e-101	13	13	13	tr	F1RYY6
Tbca	Uncharacterized protein	-	40.2276	66.8394	>tr|F1S2G3|F1S2G3_PIG Uncharacterized protein OS=Sus scrofa GN=TBCA PE=1 SV=1	Sus scrofa	5.51e-91	6	6	6	tr	F1S2G3
Tcea1	Uncharacterized protein	-	78.9184	82.8746	>tr|F1RSG8|F1RSG8_PIG Uncharacterized protein OS=Sus scrofa GN=TCEA1 PE=1 SV=2	Sus scrofa	7.52e-61	10	10	10	tr	F1RSG8
Tceb1	Uncharacterized protein	-	32.0711	34.339	>tr|F2Z545|F2Z545_PIG Uncharacterized protein OS=Sus scrofa GN=TCEB1 PE=1 SV=1	Sus scrofa	9.5e-48	5	5	5	tr	F2Z545
Tceb2	Uncharacterized protein	-	69.805	70.0338	>tr|F1SUG4|F1SUG4_PIG Uncharacterized protein OS=Sus scrofa GN=TCEB2 PE=1 SV=1	Sus scrofa	1.01e-50	7	7	7	tr	F1SUG4
Tcerg1	Uncharacterized protein	-	9.76502	1.13912	>tr|F1RM10|F1RM10_PIG Uncharacterized protein OS=Sus scrofa GN=TCERG1 PE=1 SV=2	Sus scrofa	1.18e-12	6	6	6	tr	F1RM10
Tcof1	Uncharacterized protein	-	12.9841	19.664	>tr|F1RL66|F1RL66_PIG Uncharacterized protein OS=Sus scrofa GN=TCOF1 PE=1 SV=2	Sus scrofa	2.39e-21	6	6	6	tr	F1RL66
Tcp1	T-complex protein 1 subunit alpha	-	153.596	179.075	>tr|F1SB63|F1SB63_PIG T-complex protein 1 subunit alpha OS=Sus scrofa GN=TCP1 PE=1 SV=1	Sus scrofa	4.91e-105	23	23	23	tr	F1SB63
Tctex1D4	Tctex1 domain-containing protein 4	-	33.2263	51.6197	>sp|Q4VYA0|TC1D4_PIG Tctex1 domain-containing protein 4 OS=Sus scrofa GN=TCTEX1D4 PE=2 SV=1;>tr|F1S349|F1S349_PIG Tctex1 domain-containing protein 4 OS=Sus scrofa GN=TCTEX1D4 PE=4 SV=1	Sus scrofa	4.27e-10	3	3	3	sp	Q4VYA0;F1S349
Tekt1	Uncharacterized protein	-	155.176	100.772	>tr|F1RGN9|F1RGN9_PIG Uncharacterized protein OS=Sus scrofa GN=TEKT1 PE=4 SV=2	Sus scrofa	2.12e-48	12	12	12	tr	F1RGN9
Tekt2	Uncharacterized protein	-	210.379	245.486	>tr|F1SV60|F1SV60_PIG Uncharacterized protein OS=Sus scrofa GN=TEKT2 PE=4 SV=1	Sus scrofa	2.55e-72	14	14	14	tr	F1SV60
Tekt3	Uncharacterized protein	-	176.938	158.39	>tr|F1SDE8|F1SDE8_PIG Uncharacterized protein OS=Sus scrofa GN=TEKT3 PE=4 SV=1	Sus scrofa	6.03e-103	17	17	17	tr	F1SDE8
Tes	Testin (Fragment)	-	15.0031	18.3484	>tr|J9JIM9|J9JIM9_PIG Testin (Fragment) OS=Sus scrofa GN=TES PE=1 SV=1;>sp|Q2QLE3|TES_PIG Testin OS=Sus scrofa GN=TES PE=3 SV=1	Sus scrofa	6.23e-19	7	7	7	tr	J9JIM9;Q2QLE3
Tf	Serotransferrin	-	3708.11	6095.53	>sp|P09571|TRFE_PIG Serotransferrin OS=Sus scrofa GN=TF PE=1 SV=2;>tr|B3CL06|B3CL06_PIG Serotransferrin OS=Sus scrofa GN=TF PE=1 SV=1	Sus scrofa	0	67	67	57	sp	P09571;B3CL06
Tfam	Transcription factor A, mitochondrial	SEC	29.2816	3.22168	>sp|Q5D144|TFAM_PIG Transcription factor A, mitochondrial OS=Sus scrofa GN=TFAM PE=2 SV=1	Sus scrofa	2.68e-32	4	4	4	sp	Q5D144
Tfg	Uncharacterized protein	-	50.9327	23.716	>tr|F1SL01|F1SL01_PIG Uncharacterized protein OS=Sus scrofa GN=TFG PE=1 SV=2;>tr|I3LNI2|I3LNI2_PIG Uncharacterized protein OS=Sus scrofa GN=TFG PE=1 SV=1	Sus scrofa	1.9e-15	2	2	2	tr	F1SL01;I3LNI2
Tgfbi	Transforming growth factor-beta-induced protein ig-h3	-	1.90101	0	>tr|F1RHA7|F1RHA7_PIG Transforming growth factor-beta-induced protein ig-h3 OS=Sus scrofa GN=TGFBI PE=1 SV=2;>sp|O11780|BGH3_PIG Transforming growth factor-beta-induced protein ig-h3 OS=Sus scrofa GN=TGFBI PE=1 SV=1	Sus scrofa	5.45e-31	4	4	4	tr	F1RHA7;O11780
Tgm2	Uncharacterized protein	-	19.8815	32.1916	>tr|F1SDX6|F1SDX6_PIG Uncharacterized protein OS=Sus scrofa GN=TGM2 PE=1 SV=1	Sus scrofa	4.59e-72	14	14	14	tr	F1SDX6
Thbs1	Uncharacterized protein	SEC	86.8129	25.46	>tr|F1SS26|F1SS26_PIG Uncharacterized protein OS=Sus scrofa GN=THBS1 PE=1 SV=2;>tr|K7GPJ3|K7GPJ3_PIG Uncharacterized protein OS=Sus scrofa GN=THBS1 PE=1 SV=1;>Q28194 TREMBL:Q28194 (Bos taurus) Thrombospondin-1	Sus scrofa	2.54e-52	12	12	12	tr	F1SS26;K7GPJ3;CON__Q28194
Thop1	Thimet oligopeptidase	-	6.27632	4.56226	>tr|F1S8G5|F1S8G5_PIG Thimet oligopeptidase OS=Sus scrofa GN=THOP1 PE=1 SV=2;>sp|P47788|THOP1_PIG Thimet oligopeptidase OS=Sus scrofa GN=THOP1 PE=2 SV=2	Sus scrofa	1.06e-57	9	9	9	tr	F1S8G5;P47788
Thrap3	Uncharacterized protein	-	28.9659	31.049	>tr|I3LIA3|I3LIA3_PIG Uncharacterized protein OS=Sus scrofa GN=THRAP3 PE=1 SV=1	Sus scrofa	2.16e-31	7	7	7	tr	I3LIA3
Thumpd1	Uncharacterized protein	-	35.8848	29.921	>tr|I3LLD6|I3LLD6_PIG Uncharacterized protein OS=Sus scrofa GN=THUMPD1 PE=1 SV=1	Sus scrofa	2.62e-35	9	9	9	tr	I3LLD6
Thy1	Uncharacterized protein (Fragment)	-	12.4361	8.49975	>tr|K7GL43|K7GL43_PIG Uncharacterized protein (Fragment) OS=Sus scrofa GN=THY1 PE=1 SV=1;>tr|B9ZSM8|B9ZSM8_PIG CD90 protein OS=Sus scrofa GN=CD90 PE=1 SV=1	Sus scrofa	7.24e-21	4	4	4	tr	K7GL43;B9ZSM8
Tial1	Uncharacterized protein	-	3.15753	0	>tr|F2Z5F9|F2Z5F9_PIG Uncharacterized protein OS=Sus scrofa GN=TIAL1 PE=1 SV=2;>tr|I3LRX5|I3LRX5_PIG Uncharacterized protein OS=Sus scrofa GN=TIA1 PE=1 SV=1;>tr|F1SF34|F1SF34_PIG Uncharacterized protein OS=Sus scrofa PE=4 SV=2	Sus scrofa	0.00084166	2	2	2	tr	F2Z5F9;I3LRX5;F1SF34
Timm13	Uncharacterized protein	-	11.0428	8.43618	>tr|I3LS73|I3LS73_PIG Uncharacterized protein OS=Sus scrofa GN=TIMM13 PE=1 SV=1	Sus scrofa	4.93e-20	3	3	3	tr	I3LS73
Timm8A	Uncharacterized protein	-	3.82624	2.34088	>tr|F1S1L1|F1S1L1_PIG Uncharacterized protein OS=Sus scrofa GN=TIMM8A PE=1 SV=1	Sus scrofa	8.79e-07	2	2	2	tr	F1S1L1
Tiprl	Uncharacterized protein (Fragment)	-	14.6905	9.43246	>tr|F1RPV1|F1RPV1_PIG Uncharacterized protein (Fragment) OS=Sus scrofa GN=TIPRL PE=1 SV=2	Sus scrofa	1.07e-09	2	2	2	tr	F1RPV1
Tjp2	Uncharacterized protein	-	59.9995	61.3596	>tr|F1SJE2|F1SJE2_PIG Uncharacterized protein OS=Sus scrofa GN=TJP2 PE=1 SV=2	Sus scrofa	6.69e-46	12	12	11	tr	F1SJE2
Tkfc	Triokinase/FMN cyclase	-	90.853	66.3603	>sp|F1RKQ4|TKFC_PIG Triokinase/FMN cyclase OS=Sus scrofa GN=TKFC PE=1 SV=2	Sus scrofa	6.08e-64	13	13	13	sp	F1RKQ4
Tkt	Transketolase	-	1873.37	1528.18	>tr|A8U4R4|A8U4R4_PIG Transketolase OS=Sus scrofa GN=tkt PE=1 SV=1	Sus scrofa	0	33	33	33	tr	A8U4R4
Tln1	Uncharacterized protein	-	1099.43	547.527	>tr|F1SFZ8|F1SFZ8_PIG Uncharacterized protein OS=Sus scrofa GN=TLN1 PE=1 SV=2	Sus scrofa	0	76	76	75	tr	F1SFZ8
Tma7	Uncharacterized protein	-	8.35681	0	>tr|F2Z5V1|F2Z5V1_PIG Uncharacterized protein OS=Sus scrofa GN=TMA7 PE=4 SV=1	Sus scrofa	0.00070535	2	2	2	tr	F2Z5V1
Tmed10	Uncharacterized protein	SEC	52.8126	33.1281	>tr|F1S2Q3|F1S2Q3_PIG Uncharacterized protein OS=Sus scrofa GN=TMED10 PE=1 SV=2	Sus scrofa	2.61e-84	6	6	6	tr	F1S2Q3
Tmed9	Uncharacterized protein (Fragment)	TM	4.4022	2.74175	>tr|F1S3E0|F1S3E0_PIG Uncharacterized protein (Fragment) OS=Sus scrofa GN=TMED9 PE=1 SV=2	Sus scrofa	1.34e-41	4	4	3	tr	F1S3E0
Tmem263	Uncharacterized protein	TM	58.7231	25.114	>tr|F1SPQ3|F1SPQ3_PIG Uncharacterized protein OS=Sus scrofa GN=TMEM263 PE=1 SV=1	Sus scrofa	4.32e-29	5	5	5	tr	F1SPQ3
Tmem43	Uncharacterized protein	TM	0.689353	0	>tr|F1SPI1|F1SPI1_PIG Uncharacterized protein OS=Sus scrofa GN=TMEM43 PE=1 SV=2	Sus scrofa	7.43e-09	4	4	4	tr	F1SPI1
Tmod3	Ubiquitous tropomodulin U-Tmod	-	280.018	194.901	>tr|Q9N0Y9|Q9N0Y9_PIG Ubiquitous tropomodulin U-Tmod OS=Sus scrofa GN=TMOD3 PE=1 SV=1	Sus scrofa	4.73e-204	16	16	16	tr	Q9N0Y9
Tmpo	Uncharacterized protein	-	222.458	185.941	>tr|F1SQS2|F1SQS2_PIG Uncharacterized protein OS=Sus scrofa GN=TMPO PE=1 SV=2	Sus scrofa	1.3e-78	10	10	5	tr	F1SQS2
Tmsb15A	Uncharacterized protein	-	3.32929	0	>tr|I3LAC8|I3LAC8_PIG Uncharacterized protein OS=Sus scrofa GN=TMSB15A PE=4 SV=1;>tr|F1RYF1|F1RYF1_PIG Uncharacterized protein OS=Sus scrofa GN=LOC100525848 PE=4 SV=2	Sus scrofa	8.85e-08	2	2	2	tr	I3LAC8;F1RYF1
Tmx1	Uncharacterized protein	SEC	63.2889	21.5898	>tr|F1SFF6|F1SFF6_PIG Uncharacterized protein OS=Sus scrofa GN=TMX1 PE=1 SV=1	Sus scrofa	7.47e-12	5	5	4	tr	F1SFF6
Tnks1Bp1	Uncharacterized protein	-	26.4143	10.2141	>tr|I3LGJ5|I3LGJ5_PIG Uncharacterized protein OS=Sus scrofa GN=TNKS1BP1 PE=1 SV=1	Sus scrofa	1.11e-14	4	4	4	tr	I3LGJ5
Tnpo1	Uncharacterized protein	-	16.206	3.31797	>tr|I3LM93|I3LM93_PIG Uncharacterized protein OS=Sus scrofa GN=TNPO1 PE=1 SV=1	Sus scrofa	6.24e-16	6	6	4	tr	I3LM93
Tomm70A	Uncharacterized protein	TM	13.9874	7.98135	>tr|F1SKZ8|F1SKZ8_PIG Uncharacterized protein OS=Sus scrofa GN=TOMM70A PE=1 SV=2	Sus scrofa	6.26e-09	2	2	2	tr	F1SKZ8
Top1	Uncharacterized protein (Fragment)	-	48.1484	55.1029	>tr|F1SDV7|F1SDV7_PIG Uncharacterized protein (Fragment) OS=Sus scrofa GN=TOP1 PE=1 SV=1;>tr|I3LHM3|I3LHM3_PIG Uncharacterized protein (Fragment) OS=Sus scrofa GN=TOP1 PE=1 SV=1	Sus scrofa	2.62e-31	8	8	8	tr	F1SDV7;I3LHM3
Top2B	DNA topoisomerase 2	-	14.9568	6.77663	>tr|F1RS45|F1RS45_PIG DNA topoisomerase 2 OS=Sus scrofa GN=TOP2B PE=1 SV=2	Sus scrofa	5.28e-20	6	6	6	tr	F1RS45
Tor1Aip1	Uncharacterized protein	-	4.74053	0	>tr|F1S698|F1S698_PIG Uncharacterized protein OS=Sus scrofa GN=TOR1AIP1 PE=1 SV=2	Sus scrofa	1.18e-10	3	3	3	tr	F1S698
Tpd52	Uncharacterized protein	-	308.692	186.435	>tr|F1RX99|F1RX99_PIG Uncharacterized protein OS=Sus scrofa GN=TPD52 PE=1 SV=2	Sus scrofa	6.21e-60	5	5	5	tr	F1RX99
Tpd52L1	Uncharacterized protein	-	8.01562	0	>tr|F1S2V2|F1S2V2_PIG Uncharacterized protein OS=Sus scrofa GN=TPD52L1 PE=1 SV=2	Sus scrofa	4.17e-12	2	2	2	tr	F1S2V2
Tpi1	Triosephosphate isomerase	-	9241.8	10661.8	>tr|D0G7F6|D0G7F6_PIG Triosephosphate isomerase OS=Sus scrofa GN=TPI1 PE=1 SV=1;>sp|Q29371|TPIS_PIG Triosephosphate isomerase OS=Sus scrofa GN=TPI1 PE=2 SV=4	Sus scrofa	0	21	21	21	tr	D0G7F6;Q29371
Tpm2	Uncharacterized protein	-	484.942	213.278	>tr|F1SG00|F1SG00_PIG Uncharacterized protein OS=Sus scrofa GN=TPM2 PE=1 SV=1;>Q3SX28 TREMBL:Q3SX28;Q5KR48 (Bos taurus) Tropomyosin 2	Sus scrofa	0	27	18	13	tr	F1SG00;CON__Q3SX28
Tpm3	Tropomyosin alpha-3 chain	-	159.298	55.2598	>tr|F2Z5B6|F2Z5B6_PIG Tropomyosin alpha-3 chain OS=Sus scrofa GN=TPM3 PE=1 SV=1;>sp|P42639|TPM1_PIG Tropomyosin alpha-1 chain OS=Sus scrofa GN=TPM1 PE=1 SV=2	Sus scrofa	2.83e-276	23	11	11	tr	F2Z5B6;P42639
Tpm3	Tropomyosin 3	-	3130.49	2180.1	>tr|Q6QA25|Q6QA25_PIG Tropomyosin 3 OS=Sus scrofa GN=TPM3 PE=1 SV=1;>tr|F1RGK5|F1RGK5_PIG Tropomyosin alpha-3 chain OS=Sus scrofa GN=TPM3 PE=1 SV=2	Sus scrofa	0	33	33	19	tr	Q6QA25;F1RGK5
Tpm4	Tropomyosin alpha-4 chain	-	630.608	506.265	>sp|P67937|TPM4_PIG Tropomyosin alpha-4 chain OS=Sus scrofa GN=TPM4 PE=2 SV=3	Sus scrofa	0	25	14	13	sp	P67937
Tppp3	Uncharacterized protein (Fragment)	-	3562.52	3086.56	>tr|F1S2I8|F1S2I8_PIG Uncharacterized protein (Fragment) OS=Sus scrofa GN=TPPP3 PE=1 SV=1	Sus scrofa	0	18	18	18	tr	F1S2I8
Tpr	Uncharacterized protein	-	210.965	133.685	>tr|F1S300|F1S300_PIG Uncharacterized protein OS=Sus scrofa GN=TPR PE=1 SV=2	Sus scrofa	6.7e-148	32	32	32	tr	F1S300
Tprkb	TP53RK binding protein	-	5.93953	6.62592	>tr|B8Y649|B8Y649_PIG TP53RK binding protein OS=Sus scrofa GN=TPRKB PE=1 SV=1	Sus scrofa	6.48e-11	3	3	3	tr	B8Y649
Tpt1	Translationally-controlled tumor protein	-	499.125	363.372	>sp|P61288|TCTP_PIG Translationally-controlled tumor protein OS=Sus scrofa GN=TPT1 PE=2 SV=1	Sus scrofa	3.77e-45	8	8	8	sp	P61288
Tra2B	Uncharacterized protein (Fragment)	-	44.0799	33.2446	>tr|I3LBN9|I3LBN9_PIG Uncharacterized protein (Fragment) OS=Sus scrofa GN=TRA2B PE=1 SV=1	Sus scrofa	2.42e-27	6	6	6	tr	I3LBN9
Traf3Ip1	Uncharacterized protein	-	7.05471	5.47552	>tr|I3LIZ4|I3LIZ4_PIG Uncharacterized protein OS=Sus scrofa GN=TRAF3IP1 PE=4 SV=1	Sus scrofa	1.42e-34	2	2	2	tr	I3LIZ4
Trap1	Uncharacterized protein	-	9.69801	0	>tr|F1RK45|F1RK45_PIG Uncharacterized protein OS=Sus scrofa GN=TRAP1 PE=1 SV=2	Sus scrofa	8.46e-26	3	3	3	tr	F1RK45
Trim25	Uncharacterized protein (Fragment)	-	2.02195	0	>tr|K7GR70|K7GR70_PIG Uncharacterized protein (Fragment) OS=Sus scrofa GN=TRIM25 PE=1 SV=1;>tr|F1RSD5|F1RSD5_PIG Uncharacterized protein OS=Sus scrofa GN=TRIM25 PE=1 SV=2	Sus scrofa	2.63e-06	2	2	2	tr	K7GR70;F1RSD5
Trim29	Uncharacterized protein	-	249.32	197.75	>tr|F1S9T4|F1S9T4_PIG Uncharacterized protein OS=Sus scrofa GN=TRIM29 PE=4 SV=1	Sus scrofa	5.17e-81	16	16	16	tr	F1S9T4
Trmt112	Uncharacterized protein	-	21.3304	14.314	>tr|F1RQP1|F1RQP1_PIG Uncharacterized protein OS=Sus scrofa GN=TRMT112 PE=1 SV=2	Sus scrofa	7.28e-35	4	4	4	tr	F1RQP1
Trnt1	Uncharacterized protein	-	0	3.7509	>tr|F1SFL7|F1SFL7_PIG Uncharacterized protein OS=Sus scrofa GN=TRNT1 PE=1 SV=1	Sus scrofa	7.97e-05	3	3	2	tr	F1SFL7
Tsc22D1	Uncharacterized protein	-	27.3117	23.3153	>tr|F2Z525|F2Z525_PIG Uncharacterized protein OS=Sus scrofa GN=TSC22D1 PE=1 SV=1;>tr|I3LF59|I3LF59_PIG Uncharacterized protein OS=Sus scrofa GN=TSC22D2 PE=4 SV=1;>tr|F1SJN6|F1SJN6_PIG Uncharacterized protein OS=Sus scrofa GN=TSC22D2 PE=4 SV=1	Sus scrofa	1.44e-30	3	3	2	tr	F2Z525;I3LF59;F1SJN6
Tsga10	Uncharacterized protein	-	657.035	420.441	>tr|F1STE2|F1STE2_PIG Uncharacterized protein OS=Sus scrofa GN=TSGA10 PE=4 SV=2	Sus scrofa	9.31e-244	36	36	36	tr	F1STE2
Tst	Sulfurtransferase	-	874.403	558.637	>tr|F1SKL2|F1SKL2_PIG Sulfurtransferase OS=Sus scrofa GN=TST PE=1 SV=1	Sus scrofa	5.5e-133	13	13	13	tr	F1SKL2
Tsta3	Uncharacterized protein (Fragment)	-	149.154	120.106	>tr|I3LGP6|I3LGP6_PIG Uncharacterized protein (Fragment) OS=Sus scrofa GN=TSTA3 PE=1 SV=1	Sus scrofa	4.4e-64	7	7	7	tr	I3LGP6
Tstd1	Uncharacterized protein (Fragment)	-	162.809	143.992	>tr|F1S179|F1S179_PIG Uncharacterized protein (Fragment) OS=Sus scrofa GN=TSTD1 PE=1 SV=2	Sus scrofa	2.93e-52	4	4	4	tr	F1S179
Ttc21A	Uncharacterized protein	-	3.93664	0	>tr|I3L7W7|I3L7W7_PIG Uncharacterized protein OS=Sus scrofa GN=TTC21A PE=4 SV=1;>tr|F1SJS4|F1SJS4_PIG Uncharacterized protein OS=Sus scrofa GN=TTC21A PE=4 SV=2	Sus scrofa	1.04e-09	5	5	5	tr	I3L7W7;F1SJS4
Ttc25	Uncharacterized protein	-	150.817	159.151	>tr|F1S0P7|F1S0P7_PIG Uncharacterized protein OS=Sus scrofa GN=TTC25 PE=4 SV=2	Sus scrofa	3.64e-127	15	15	15	tr	F1S0P7
Ttc26	Uncharacterized protein	-	63.133	319.064	>tr|F1SR18|F1SR18_PIG Uncharacterized protein OS=Sus scrofa GN=TTC26 PE=4 SV=2	Sus scrofa	3.03e-14	5	5	5	tr	F1SR18
Ttc38	Uncharacterized protein	-	97.6968	81.7935	>tr|F1SM81|F1SM81_PIG Uncharacterized protein OS=Sus scrofa GN=TTC38 PE=1 SV=1	Sus scrofa	7.25e-100	17	17	17	tr	F1SM81
Ttll12	Uncharacterized protein	-	31.6653	3.23011	>tr|F1SJR7|F1SJR7_PIG Uncharacterized protein OS=Sus scrofa GN=TTLL12 PE=1 SV=2	Sus scrofa	2.38e-29	7	7	7	tr	F1SJR7
Ttr	Transthyretin	SEC	37.7251	60.2024	>sp|P50390|TTHY_PIG Transthyretin OS=Sus scrofa GN=TTR PE=1 SV=1	Sus scrofa	2.49e-58	4	4	4	sp	P50390
Tuba1A	Tubulin alpha-1A chain	-	8151.02	7224.65	>tr|F1SR80|F1SR80_PIG Tubulin alpha-1A chain OS=Sus scrofa GN=TUBA1A PE=1 SV=1	Sus scrofa	0	33	33	3	tr	F1SR80
Tuba1A	Tubulin alpha-1A chain	-	44.1191	37.8401	>tr|F2Z5T5|F2Z5T5_PIG Tubulin alpha-1A chain OS=Sus scrofa GN=TUBA1A PE=3 SV=1;>sp|P02550|TBA1A_PIG Tubulin alpha-1A chain OS=Sus scrofa GN=TUBA1A PE=1 SV=1;>tr|F1RK98|F1RK98_PIG Uncharacterized protein OS=Sus scrofa GN=LOC100510930 PE=1 SV=2	Sus scrofa	0	32	2	2	tr	F2Z5T5;P02550;F1RK98
Tuba4A	Uncharacterized protein	-	6.25317	13.9034	>tr|F2Z5S8|F2Z5S8_PIG Uncharacterized protein OS=Sus scrofa GN=TUBA4A PE=1 SV=1	Sus scrofa	0	25	2	2	tr	F2Z5S8
Tubb	Tubulin beta chain	-	750.371	495.005	>sp|Q767L7|TBB5_PIG Tubulin beta chain OS=Sus scrofa GN=TUBB PE=2 SV=1	Sus scrofa	0	35	5	4	sp	Q767L7
Tubb2B	Uncharacterized protein	-	175.448	162.551	>tr|F2Z5B2|F2Z5B2_PIG Uncharacterized protein OS=Sus scrofa GN=TUBB2B PE=1 SV=1	Sus scrofa	0	30	5	4	tr	F2Z5B2
Tubb4B	Uncharacterized protein	-	20972.5	19160.2	>tr|F2Z571|F2Z571_PIG Uncharacterized protein OS=Sus scrofa GN=TUBB4B PE=1 SV=1;>tr|F2Z5K5|F2Z5K5_PIG Uncharacterized protein OS=Sus scrofa GN=TUBB4A PE=1 SV=1	Sus scrofa	0	40	40	6	tr	F2Z571;F2Z5K5
Tubgcp2	Uncharacterized protein	-	2.36568	0	>tr|F1SCV1|F1SCV1_PIG Uncharacterized protein OS=Sus scrofa GN=TUBGCP2 PE=1 SV=1	Sus scrofa	0.00021496	2	2	2	tr	F1SCV1
Tufm	Elongation factor Tu	-	238.455	166.752	>tr|F1RFI1|F1RFI1_PIG Elongation factor Tu OS=Sus scrofa GN=TUFM PE=1 SV=1	Sus scrofa	1.86e-72	15	15	15	tr	F1RFI1
Twf1	Uncharacterized protein	-	147.517	115.945	>tr|F1SGZ8|F1SGZ8_PIG Uncharacterized protein OS=Sus scrofa GN=TWF1 PE=1 SV=1	Sus scrofa	3.51e-97	11	11	10	tr	F1SGZ8
Twf2	Uncharacterized protein	-	21.5548	9.58587	>tr|F1SIX7|F1SIX7_PIG Uncharacterized protein OS=Sus scrofa GN=TWF2 PE=1 SV=1	Sus scrofa	2.18e-39	6	5	5	tr	F1SIX7
Txn	Thioredoxin	-	1481.43	1286.47	>sp|P82460|THIO_PIG Thioredoxin OS=Sus scrofa GN=TXN PE=1 SV=3	Sus scrofa	3.09e-65	7	7	7	sp	P82460
Txndc12	Uncharacterized protein	-	82.0043	65.1057	>tr|F1S6G4|F1S6G4_PIG Uncharacterized protein OS=Sus scrofa GN=TXNDC12 PE=1 SV=2	Sus scrofa	2.6e-22	4	4	4	tr	F1S6G4
Txndc17	Uncharacterized protein	-	34.9854	37.069	>tr|F1RGM3|F1RGM3_PIG Uncharacterized protein OS=Sus scrofa GN=TXNDC17 PE=1 SV=1	Sus scrofa	5.15e-12	4	4	4	tr	F1RGM3
Txndc9	Uncharacterized protein	-	9.23459	1.52068	>tr|F1STE6|F1STE6_PIG Uncharacterized protein OS=Sus scrofa GN=TXNDC9 PE=1 SV=1	Sus scrofa	1.73e-06	2	2	2	tr	F1STE6
Txnl1	Uncharacterized protein	-	160.656	152.97	>tr|F1S1X9|F1S1X9_PIG Uncharacterized protein OS=Sus scrofa GN=TXNL1 PE=1 SV=1	Sus scrofa	4.33e-83	8	8	8	tr	F1S1X9
U2Af1	Splicing factor U2AF 35 kDa subunit (Fragment)	-	86.507	52.8432	>sp|Q29350|U2AF1_PIG Splicing factor U2AF 35 kDa subunit (Fragment) OS=Sus scrofa GN=U2AF1 PE=2 SV=3;>tr|F1RM65|F1RM65_PIG Uncharacterized protein OS=Sus scrofa GN=U2AF1L4 PE=1 SV=2	Sus scrofa	1.3e-08	2	2	2	sp	Q29350;F1RM65
Uap1	Uncharacterized protein	-	85.2029	57.3657	>tr|F1S210|F1S210_PIG Uncharacterized protein OS=Sus scrofa GN=UAP1 PE=1 SV=2	Sus scrofa	6.06e-61	11	11	11	tr	F1S210
Uba1	Uncharacterized protein	-	1071.72	1014.48	>tr|F1RWX8|F1RWX8_PIG Uncharacterized protein OS=Sus scrofa GN=UBA1 PE=1 SV=2	Sus scrofa	0	38	38	3	tr	F1RWX8
Uba3	Uncharacterized protein	-	12.8638	12.468	>tr|F1SFQ0|F1SFQ0_PIG Uncharacterized protein OS=Sus scrofa GN=UBA3 PE=1 SV=2	Sus scrofa	2.71e-11	4	4	4	tr	F1SFQ0
Uba5	Uncharacterized protein (Fragment)	-	4.91954	1.84355	>tr|F1SNT0|F1SNT0_PIG Uncharacterized protein (Fragment) OS=Sus scrofa GN=UBA5 PE=1 SV=2	Sus scrofa	2.15e-06	4	4	4	tr	F1SNT0
Ubap2L	Uncharacterized protein	-	26.7374	21.3107	>tr|I3L5C7|I3L5C7_PIG Uncharacterized protein OS=Sus scrofa PE=4 SV=1;>tr|F1RGK9|F1RGK9_PIG Uncharacterized protein OS=Sus scrofa GN=UBAP2L PE=4 SV=2;>tr|I3LQ83|I3LQ83_PIG Uncharacterized protein OS=Sus scrofa GN=UBAP2L PE=4 SV=1	Sus scrofa	3.49e-11	3	3	3	tr	I3L5C7;F1RGK9;I3LQ83
Ube2I	Uncharacterized protein	-	64.1566	38.1247	>tr|I3LSZ1|I3LSZ1_PIG Uncharacterized protein OS=Sus scrofa GN=UBE2I PE=1 SV=1	Sus scrofa	1.82e-24	3	3	3	tr	I3LSZ1
Ube2K	UBC1	-	17.1892	14.1953	>tr|Q06AB2|Q06AB2_PIG UBC1 OS=Sus scrofa GN=UBE2K PE=1 SV=1	Sus scrofa	1.25e-10	3	3	3	tr	Q06AB2
Ube2L3	Ubiquitin-conjugating enzyme E2L 3	-	47.9125	19.7984	>tr|B8Y648|B8Y648_PIG Ubiquitin-conjugating enzyme E2L 3 OS=Sus scrofa GN=UBE2L3 PE=1 SV=1	Sus scrofa	1.13e-43	6	6	6	tr	B8Y648
Ube2N	Uncharacterized protein (Fragment)	-	398.533	345.231	>tr|K7GKK5|K7GKK5_PIG Uncharacterized protein (Fragment) OS=Sus scrofa GN=UBE2N PE=1 SV=1;>tr|F1SQ14|F1SQ14_PIG Uncharacterized protein OS=Sus scrofa GN=UBE2N PE=1 SV=2	Sus scrofa	2.73e-80	11	11	11	tr	K7GKK5;F1SQ14
Ube2V1	Uncharacterized protein	-	165.155	120.838	>tr|I3LFW6|I3LFW6_PIG Uncharacterized protein OS=Sus scrofa GN=UBE2V1 PE=1 SV=1	Sus scrofa	2.31e-44	9	9	4	tr	I3LFW6
Ube2V2	Uncharacterized protein (Fragment)	-	17.7959	12.9492	>tr|I3L6T2|I3L6T2_PIG Uncharacterized protein (Fragment) OS=Sus scrofa GN=UBE2V2 PE=1 SV=1	Sus scrofa	8.81e-41	7	2	2	tr	I3L6T2
Ublcp1	Uncharacterized protein	-	30.6073	6.577	>tr|F2Z591|F2Z591_PIG Uncharacterized protein OS=Sus scrofa GN=UBLCP1 PE=1 SV=1	Sus scrofa	6.88e-16	5	5	5	tr	F2Z591
Ubqln1	Uncharacterized protein (Fragment)	-	52.1102	40.2161	>tr|I3LSM3|I3LSM3_PIG Uncharacterized protein (Fragment) OS=Sus scrofa GN=UBQLN1 PE=1 SV=1	Sus scrofa	1.63e-50	4	4	3	tr	I3LSM3
Ubtf	Uncharacterized protein	-	7.08223	6.20458	>tr|F1RQY4|F1RQY4_PIG Uncharacterized protein OS=Sus scrofa GN=UBTF PE=1 SV=2	Sus scrofa	3.84e-17	5	5	5	tr	F1RQY4
Ubxn10	Uncharacterized protein	-	22.1874	25.7692	>tr|F1SUN3|F1SUN3_PIG Uncharacterized protein OS=Sus scrofa GN=UBXN10 PE=4 SV=1	Sus scrofa	2.62e-14	4	4	4	tr	F1SUN3
Ubxn4	Uncharacterized protein (Fragment)	-	19.5476	11.0016	>tr|F1S0D8|F1S0D8_PIG Uncharacterized protein (Fragment) OS=Sus scrofa GN=UBXN4 PE=1 SV=1	Sus scrofa	2.69e-19	2	2	2	tr	F1S0D8
Uchl1	Ubiquitin carboxyl-terminal hydrolase isozyme L1	-	21.8513	10.505	>sp|Q6SEG5|UCHL1_PIG Ubiquitin carboxyl-terminal hydrolase isozyme L1 OS=Sus scrofa GN=UCHL1 PE=2 SV=1;>tr|I3L7W1|I3L7W1_PIG Ubiquitin carboxyl-terminal hydrolase OS=Sus scrofa GN=UCHL1 PE=1 SV=1	Sus scrofa	4.76e-166	8	8	8	sp	Q6SEG5;I3L7W1
Uchl3	Ubiquitin carboxyl-terminal hydrolase	-	46.9637	25.3867	>tr|F1RHF0|F1RHF0_PIG Ubiquitin carboxyl-terminal hydrolase OS=Sus scrofa GN=UCHL3 PE=1 SV=2	Sus scrofa	4.42e-40	6	6	2	tr	F1RHF0
Ufc1	Ubiquitin-fold modifier-conjugating enzyme 1	-	29.6683	13.7331	>tr|F2Z530|F2Z530_PIG Ubiquitin-fold modifier-conjugating enzyme 1 OS=Sus scrofa GN=UFC1 PE=1 SV=1	Sus scrofa	0.00048706	2	2	2	tr	F2Z530
Ufd1L	Uncharacterized protein	-	6.59828	0	>tr|F1RK61|F1RK61_PIG Uncharacterized protein OS=Sus scrofa GN=UFD1L PE=1 SV=1	Sus scrofa	3.89e-06	2	2	2	tr	F1RK61
Ugdh	UDP-glucose 6-dehydrogenase	-	136.928	127.606	>tr|I3LIM2|I3LIM2_PIG UDP-glucose 6-dehydrogenase OS=Sus scrofa GN=UGDH PE=1 SV=1	Sus scrofa	1.28e-98	18	18	18	tr	I3LIM2
Ugp2	UTP--glucose-1-phosphate uridylyltransferase	-	142.227	127.643	>sp|P79303|UGPA_PIG UTP--glucose-1-phosphate uridylyltransferase OS=Sus scrofa GN=UGP2 PE=2 SV=3;>tr|F1SIX3|F1SIX3_PIG UTP--glucose-1-phosphate uridylyltransferase (Fragment) OS=Sus scrofa GN=UGP2 PE=1 SV=2	Sus scrofa	8.47e-134	17	17	17	sp	P79303;F1SIX3
Unc45A	Uncharacterized protein	-	0	1.52248	>tr|F1RMH7|F1RMH7_PIG Uncharacterized protein OS=Sus scrofa GN=UNC45A PE=1 SV=1	Sus scrofa	9.44e-12	5	5	5	tr	F1RMH7
Uqcrc1	Uncharacterized protein	-	191.061	104.279	>tr|F1SKM0|F1SKM0_PIG Uncharacterized protein OS=Sus scrofa GN=UQCRC1 PE=1 SV=1	Sus scrofa	7.84e-97	16	16	15	tr	F1SKM0
Uqcrfs1	Cytochrome b-c1 complex subunit Rieske, mitochondrial	-	9.8728	11.8826	>tr|F1RNZ1|F1RNZ1_PIG Cytochrome b-c1 complex subunit Rieske, mitochondrial OS=Sus scrofa GN=UQCRFS1 PE=1 SV=1	Sus scrofa	1.12e-09	5	5	5	tr	F1RNZ1
Urod	Uroporphyrinogen decarboxylase	-	5.91602	3.80964	>tr|F1S365|F1S365_PIG Uroporphyrinogen decarboxylase OS=Sus scrofa GN=UROD PE=1 SV=2	Sus scrofa	2.62e-15	5	5	5	tr	F1S365
Uso1	Uncharacterized protein	-	228.923	106.941	>tr|F1RYU9|F1RYU9_PIG Uncharacterized protein OS=Sus scrofa GN=USO1 PE=1 SV=2	Sus scrofa	7.32e-102	16	16	16	tr	F1RYU9
Usp5	Ubiquitin carboxyl-terminal hydrolase	-	140.695	132.446	>tr|F1SLU6|F1SLU6_PIG Ubiquitin carboxyl-terminal hydrolase OS=Sus scrofa GN=USP5 PE=1 SV=2	Sus scrofa	1.44e-163	14	14	13	tr	F1SLU6
Usp7	Ubiquitin carboxyl-terminal hydrolase	-	0.721232	1.95195	>tr|F1RKZ6|F1RKZ6_PIG Ubiquitin carboxyl-terminal hydrolase OS=Sus scrofa GN=USP7 PE=1 SV=2	Sus scrofa	3.49e-14	5	5	5	tr	F1RKZ6
Utrn	Uncharacterized protein	-	6.67024	1.04244	>tr|F1S733|F1S733_PIG Uncharacterized protein OS=Sus scrofa GN=UTRN PE=1 SV=2	Sus scrofa	0.0001004	2	2	2	tr	F1S733
Vamp3	Uncharacterized protein	TM	36.447	30.8151	>tr|I3LVF9|I3LVF9_PIG Uncharacterized protein OS=Sus scrofa GN=VAMP3 PE=1 SV=1;>tr|F1SSX4|F1SSX4_PIG Uncharacterized protein (Fragment) OS=Sus scrofa GN=VAMP2 PE=1 SV=2	Sus scrofa	2.78e-40	2	2	2	tr	I3LVF9;F1SSX4
Vapa	Uncharacterized protein (Fragment)	TM	36.0997	40.3637	>tr|I3L5C0|I3L5C0_PIG Uncharacterized protein (Fragment) OS=Sus scrofa GN=VAPA PE=1 SV=1	Sus scrofa	1.29e-19	4	4	4	tr	I3L5C0
Vapb	Vesicle-associated membrane protein-associated protein B	TM	494.777	310.315	>sp|A5GFS8|VAPB_PIG Vesicle-associated membrane protein-associated protein B OS=Sus scrofa GN=VAPB PE=3 SV=1	Sus scrofa	1.54e-88	9	9	9	sp	A5GFS8
Vars	Uncharacterized protein (Fragment)	-	7.36827	11.1079	>tr|I3LDY4|I3LDY4_PIG Uncharacterized protein (Fragment) OS=Sus scrofa GN=VARS PE=1 SV=1	Sus scrofa	8.68e-09	2	2	2	tr	I3LDY4
Vat1	Uncharacterized protein	-	225.693	191.248	>tr|I3L9V2|I3L9V2_PIG Uncharacterized protein OS=Sus scrofa GN=VAT1 PE=1 SV=1	Sus scrofa	8.85e-134	12	12	12	tr	I3L9V2
Vbp1	Uncharacterized protein	-	46.2797	67.0873	>tr|K7GNY9|K7GNY9_PIG Uncharacterized protein OS=Sus scrofa GN=VBP1 PE=1 SV=1;>tr|F1RZQ7|F1RZQ7_PIG Uncharacterized protein OS=Sus scrofa GN=VBP1 PE=1 SV=2;>tr|K7GKM7|K7GKM7_PIG Uncharacterized protein OS=Sus scrofa GN=VBP1 PE=1 SV=1	Sus scrofa	2.03e-32	6	6	6	tr	K7GNY9;F1RZQ7;K7GKM7
Vcl	Isoform 1 of Vinculin	-	2685.17	1940.24	>sp|P26234-2|VINC_PIG Isoform 1 of Vinculin OS=Sus scrofa GN=VCL;>sp|P26234|VINC_PIG Vinculin OS=Sus scrofa GN=VCL PE=1 SV=4	Sus scrofa	0	86	86	86	sp	P26234-2;P26234
Vdac1	Voltage-dependent anion-selective channel protein 1	-	512.488	373.339	>sp|Q9MZ16|VDAC1_PIG Voltage-dependent anion-selective channel protein 1 OS=Sus scrofa GN=VDAC1 PE=2 SV=3	Sus scrofa	3.9e-211	16	16	16	sp	Q9MZ16
Vdac2	Voltage-dependent anion-selective channel protein 2	-	601.34	545.341	>sp|Q9MZ15|VDAC2_PIG Voltage-dependent anion-selective channel protein 2 OS=Sus scrofa GN=VDAC2 PE=2 SV=1;>tr|F1S2F6|F1S2F6_PIG Voltage-dependent anion-selective channel protein 2 OS=Sus scrofa GN=VDAC2 PE=1 SV=2	Sus scrofa	9.5e-193	13	13	13	sp	Q9MZ15;F1S2F6
Vdac3	Voltage-dependent anion-selective channel protein 3	-	25.4669	4.06536	>sp|Q29380|VDAC3_PIG Voltage-dependent anion-selective channel protein 3 OS=Sus scrofa GN=VDAC3 PE=2 SV=2;>tr|F1SE26|F1SE26_PIG Uncharacterized protein OS=Sus scrofa GN=VDAC1P5 PE=4 SV=2;>tr|I3LM14|I3LM14_PIG Voltage-dependent anion-selective channel prote	Sus scrofa	1.41e-14	5	5	5	sp	Q29380;F1SE26;I3LM14
Vill	Uncharacterized protein	-	3.15609	7.65109	>tr|F1RRC0|F1RRC0_PIG Uncharacterized protein OS=Sus scrofa GN=VILL PE=4 SV=2	Sus scrofa	7.54e-09	3	3	3	tr	F1RRC0
Vim	Vimentin	-	8225.75	3656.85	>sp|P02543|VIME_PIG Vimentin OS=Sus scrofa GN=VIM PE=1 SV=2	Sus scrofa	0	54	53	44	sp	P02543
Vnn2	Uncharacterized protein	SEC	5.31549	6.41029	>tr|F1S3Q9|F1S3Q9_PIG Uncharacterized protein OS=Sus scrofa GN=VNN2 PE=4 SV=1	Sus scrofa	1.73e-30	6	6	6	tr	F1S3Q9
Vps26A	Uncharacterized protein	-	22.6919	11.7099	>tr|F1SUG3|F1SUG3_PIG Uncharacterized protein OS=Sus scrofa GN=VPS26A PE=1 SV=2	Sus scrofa	1.54e-06	2	2	2	tr	F1SUG3
Vps26B	Uncharacterized protein (Fragment)	-	0	0	>tr|I3LML2|I3LML2_PIG Uncharacterized protein (Fragment) OS=Sus scrofa PE=4 SV=1;>tr|F1S6C2|F1S6C2_PIG Uncharacterized protein (Fragment) OS=Sus scrofa GN=VPS26B PE=4 SV=2	Sus scrofa	0.00014701	2	2	2	tr	I3LML2;F1S6C2
Vps29	Vacuolar protein sorting-associated protein 29	-	20.5698	6.66011	>tr|F1RNN0|F1RNN0_PIG Vacuolar protein sorting-associated protein 29 OS=Sus scrofa GN=VPS29 PE=1 SV=2	Sus scrofa	9.3e-11	4	4	4	tr	F1RNN0
Vps35	Uncharacterized protein (Fragment)	-	27.9828	21.4897	>tr|I3LBB2|I3LBB2_PIG Uncharacterized protein (Fragment) OS=Sus scrofa GN=VPS35 PE=1 SV=1	Sus scrofa	3.75e-55	9	9	9	tr	I3LBB2
Vps4A	Uncharacterized protein	-	13.6136	5.36991	>tr|I3LL27|I3LL27_PIG Uncharacterized protein OS=Sus scrofa GN=VPS4A PE=1 SV=1	Sus scrofa	1.03e-06	3	2	2	tr	I3LL27
Vps4B	Uncharacterized protein (Fragment)	-	27.8448	5.96262	>tr|F1SMW4|F1SMW4_PIG Uncharacterized protein (Fragment) OS=Sus scrofa GN=VPS4B PE=1 SV=2	Sus scrofa	1.12e-22	6	6	5	tr	F1SMW4
Vta1	Uncharacterized protein	-	0	1.51989	>tr|F1S6Z8|F1S6Z8_PIG Uncharacterized protein OS=Sus scrofa GN=VTA1 PE=1 SV=2	Sus scrofa	5.63e-13	3	3	3	tr	F1S6Z8
Vtn	Vitronectin	SEC	10.3022	7.4686	>tr|I3L638|I3L638_PIG Vitronectin OS=Sus scrofa GN=VTN PE=1 SV=1;>sp|P48819|VTNC_PIG Vitronectin OS=Sus scrofa GN=VTN PE=1 SV=1;>tr|I3LP50|I3LP50_PIG Uncharacterized protein OS=Sus scrofa PE=1 SV=1;>tr|I3L9F8|I3L9F8_PIG Vitronectin OS=Sus scrofa GN=VTN PE=	Sus scrofa	3.86e-37	6	6	6	tr	I3L638;P48819;I3LP50;I3L9F8;I3L998
Wars	Uncharacterized protein	-	93.194	95.7582	>tr|F1SAP4|F1SAP4_PIG Uncharacterized protein OS=Sus scrofa GN=WARS PE=1 SV=1	Sus scrofa	9.42e-106	9	9	9	tr	F1SAP4
Wasf2	Uncharacterized protein	-	7.6668	0	>tr|F1STN6|F1STN6_PIG Uncharacterized protein OS=Sus scrofa GN=WASF2 PE=1 SV=2	Sus scrofa	2.99e-05	3	3	3	tr	F1STN6
Wbp11	Uncharacterized protein	-	2.63941	0	>tr|F1SQ87|F1SQ87_PIG Uncharacterized protein OS=Sus scrofa GN=WBP11 PE=1 SV=2	Sus scrofa	2.9e-07	3	3	3	tr	F1SQ87
Wdfy4	Uncharacterized protein	-	15.4413	2.08321	>tr|F1SEK0|F1SEK0_PIG Uncharacterized protein OS=Sus scrofa GN=WDFY4 PE=4 SV=2;>tr|I3LI53|I3LI53_PIG Uncharacterized protein (Fragment) OS=Sus scrofa GN=WDFY4 PE=4 SV=1;>tr|I3LIQ8|I3LIQ8_PIG Uncharacterized protein (Fragment) OS=Sus scrofa GN=WDFY4 PE=4 SV	Sus scrofa	0.0006462	2	2	2	tr	F1SEK0;I3LI53;I3LIQ8
Wdr34	Uncharacterized protein (Fragment)	-	2.45085	0	>tr|F1RR77|F1RR77_PIG Uncharacterized protein (Fragment) OS=Sus scrofa GN=WDR34 PE=4 SV=2	Sus scrofa	2.64e-05	2	2	2	tr	F1RR77
Wdr35	Uncharacterized protein	-	15.8447	5.68442	>tr|I3LI95|I3LI95_PIG Uncharacterized protein OS=Sus scrofa GN=WDR35 PE=4 SV=1;>tr|F1SCU2|F1SCU2_PIG Uncharacterized protein OS=Sus scrofa GN=WDR35 PE=4 SV=1	Sus scrofa	3e-21	8	8	8	tr	I3LI95;F1SCU2
Wdr63	Uncharacterized protein	-	11.5087	4.85004	>tr|F1SEW2|F1SEW2_PIG Uncharacterized protein OS=Sus scrofa GN=WDR63 PE=4 SV=1	Sus scrofa	1.57e-17	6	6	6	tr	F1SEW2
Wdr92	Uncharacterized protein (Fragment)	-	34.7002	22.0487	>tr|F1SJ04|F1SJ04_PIG Uncharacterized protein (Fragment) OS=Sus scrofa GN=WDR92 PE=4 SV=2;>tr|F2Z5U5|F2Z5U5_PIG Uncharacterized protein OS=Sus scrofa GN=LOC100516604 PE=4 SV=1	Sus scrofa	6.46e-13	4	4	4	tr	F1SJ04;F2Z5U5
Wfdc2	WAP four-disulfide core domain protein 2	SEC	25.7253	24.3448	>sp|Q8MI69|WFDC2_PIG WAP four-disulfide core domain protein 2 OS=Sus scrofa GN=WFDC2 PE=2 SV=1	Sus scrofa	6.61e-69	3	3	3	sp	Q8MI69
Wibg	Uncharacterized protein (Fragment)	-	8.39204	3.74967	>tr|F1SPJ0|F1SPJ0_PIG Uncharacterized protein (Fragment) OS=Sus scrofa GN=WIBG PE=1 SV=2	Sus scrofa	3.63e-09	2	2	2	tr	F1SPJ0
Xpnpep1	Uncharacterized protein	-	55.8029	12.8844	>tr|F1S5N0|F1S5N0_PIG Uncharacterized protein OS=Sus scrofa GN=XPNPEP1 PE=1 SV=2	Sus scrofa	2.66e-30	10	10	10	tr	F1S5N0
Xpo1	Uncharacterized protein (Fragment)	-	50.4248	41.2093	>tr|I3LLS7|I3LLS7_PIG Uncharacterized protein (Fragment) OS=Sus scrofa GN=XPO1 PE=1 SV=1	Sus scrofa	1.22e-31	13	13	13	tr	I3LLS7
Xpo7	Uncharacterized protein	-	0	0.705591	>tr|I3LJC4|I3LJC4_PIG Uncharacterized protein OS=Sus scrofa GN=XPO7 PE=1 SV=1;>tr|F1RMC3|F1RMC3_PIG Uncharacterized protein OS=Sus scrofa GN=XPO7 PE=1 SV=2	Sus scrofa	1.54e-49	4	4	4	tr	I3LJC4;F1RMC3
Xrcc5	Uncharacterized protein	-	34.565	16.0536	>tr|F1SS19|F1SS19_PIG Uncharacterized protein OS=Sus scrofa GN=XRCC5 PE=1 SV=2	Sus scrofa	1.3e-14	6	6	6	tr	F1SS19
Xrcc6	Uncharacterized protein	-	10.1086	7.94618	>tr|F1SRE0|F1SRE0_PIG Uncharacterized protein OS=Sus scrofa GN=XRCC6 PE=1 SV=1	Sus scrofa	2.31e-07	3	3	3	tr	F1SRE0
Xrn2	Uncharacterized protein	-	2.89461	0	>tr|F1SAU5|F1SAU5_PIG Uncharacterized protein OS=Sus scrofa GN=XRN2 PE=1 SV=1	Sus scrofa	2.07e-06	3	3	3	tr	F1SAU5
Yap1	Uncharacterized protein	-	2.15137	0	>tr|I3LR73|I3LR73_PIG Uncharacterized protein OS=Sus scrofa GN=YAP1 PE=4 SV=1	Sus scrofa	1.21e-06	3	3	3	tr	I3LR73
Yars	Tyrosine--tRNA ligase	-	159.98	121.894	>tr|I3L5T8|I3L5T8_PIG Tyrosine--tRNA ligase OS=Sus scrofa GN=YARS PE=1 SV=1	Sus scrofa	3.31e-56	19	19	19	tr	I3L5T8
Ybx1	Uncharacterized protein	-	253.143	316.592	>tr|I3LFV4|I3LFV4_PIG Uncharacterized protein OS=Sus scrofa GN=YBX1 PE=1 SV=1	Sus scrofa	1.3e-126	13	13	10	tr	I3LFV4
Ykt6	Uncharacterized protein	-	13.3346	6.78114	>tr|F1SSG1|F1SSG1_PIG Uncharacterized protein OS=Sus scrofa GN=YKT6 PE=1 SV=1	Sus scrofa	3.79e-06	2	2	2	tr	F1SSG1
Ywhab	Uncharacterized protein	-	1097.94	763.463	>tr|F1SDR7|F1SDR7_PIG Uncharacterized protein OS=Sus scrofa GN=YWHAB PE=1 SV=1	Sus scrofa	0	16	9	9	tr	F1SDR7
Ywhag	Uncharacterized protein	-	576.046	653.549	>tr|F2Z4Z1|F2Z4Z1_PIG Uncharacterized protein OS=Sus scrofa GN=YWHAG PE=1 SV=1	Sus scrofa	0	18	12	10	tr	F2Z4Z1
Ywhah	Uncharacterized protein	-	488.387	483.858	>tr|F2Z4Y1|F2Z4Y1_PIG Uncharacterized protein OS=Sus scrofa GN=YWHAH PE=1 SV=1	Sus scrofa	0	19	16	13	tr	F2Z4Y1
Ywhaq	Uncharacterized protein	-	782.974	889.902	>tr|F1SA98|F1SA98_PIG Uncharacterized protein OS=Sus scrofa GN=YWHAQ PE=1 SV=2	Sus scrofa	0	15	11	11	tr	F1SA98
Ywhaz	Uncharacterized protein (Fragment)	-	5718	4520.01	>tr|F2Z558|F2Z558_PIG Uncharacterized protein (Fragment) OS=Sus scrofa GN=YWHAZ PE=1 SV=2	Sus scrofa	0	21	21	17	tr	F2Z558
Zc3H15	Uncharacterized protein	-	23.0142	16.4017	>tr|F1RYJ5|F1RYJ5_PIG Uncharacterized protein OS=Sus scrofa GN=ZC3H15 PE=1 SV=1	Sus scrofa	2.34e-07	4	4	4	tr	F1RYJ5
Zmynd10	Uncharacterized protein (Fragment)	-	37.721	24.4668	>tr|F1SJ23|F1SJ23_PIG Uncharacterized protein (Fragment) OS=Sus scrofa GN=ZMYND10 PE=4 SV=1	Sus scrofa	4.79e-46	9	9	9	tr	F1SJ23
Znf207	Uncharacterized protein	-	88.1947	76.0331	>tr|F1RKW7|F1RKW7_PIG Uncharacterized protein OS=Sus scrofa GN=ZNF207 PE=1 SV=2	Sus scrofa	9.18e-39	5	5	5	tr	F1RKW7
Zyx	Uncharacterized protein	-	81.1664	20.0627	>tr|F1SRV9|F1SRV9_PIG Uncharacterized protein OS=Sus scrofa GN=ZYX PE=1 SV=1	Sus scrofa	1.87e-79	11	11	11	tr	F1SRV9
-	Apomucin precursor	-	19.5998	0	>gi|164518956|ref|NP_001106757.1| apomucin precursor [Sus scrofa];>tr|F1SHN6|F1SHN6_PIG Uncharacterized protein (Fragment) OS=Sus scrofa PE=4 SV=2	Sus scrofa	2.02e-16	7	7	7	gi	NP_001106757.1;F1SHN6
-	Beta-lactoglobulin-1A/1C	SEC	25.9883	38.9836	>sp|P04119|LACB_PIG Beta-lactoglobulin-1A/1C OS=Sus scrofa PE=1 SV=4	Sus scrofa	2.38e-297	11	11	11	sp	P04119
-	Histone H4	-	18212.5	17019.6	>sp|P62802|H4_PIG Histone H4 OS=Sus scrofa PE=1 SV=2	Sus scrofa	0	15	15	15	sp	P62802
-	Azurocidin	SEC	18.7172	43.2403	>sp|P80015|CAP7_PIG Azurocidin OS=Sus scrofa PE=1 SV=1	Sus scrofa	5.52e-35	9	9	9	sp	P80015
-	Uncharacterized protein	SEC	1.3338	0	>tr|A0A075B7H9|A0A075B7H9_PIG Uncharacterized protein OS=Sus scrofa PE=4 SV=2	Sus scrofa	7.7e-12	3	2	2	tr	A0A075B7H9
-	Uncharacterized protein	SEC	24.5259	11.4562	>tr|A0A075B7I3|A0A075B7I3_PIG Uncharacterized protein OS=Sus scrofa PE=4 SV=1	Sus scrofa	5.62e-05	2	2	2	tr	A0A075B7I3
-	Uncharacterized protein	SEC	359.761	383.359	>tr|A0A075B7I6|A0A075B7I6_PIG Uncharacterized protein OS=Sus scrofa PE=4 SV=1	Sus scrofa	3.42e-50	5	5	5	tr	A0A075B7I6
-	Uncharacterized protein	SEC	42.5105	37.6142	>tr|A0A075B7I7|A0A075B7I7_PIG Uncharacterized protein OS=Sus scrofa PE=4 SV=2	Sus scrofa	1.57e-49	5	4	4	tr	A0A075B7I7
-	Uncharacterized protein	SEC	0	0	>tr|F1RF28|F1RF28_PIG Uncharacterized protein OS=Sus scrofa PE=1 SV=2	Sus scrofa	1.18e-16	5	3	3	tr	F1RF28
-	Uncharacterized protein	-	12.6407	17.3165	>tr|F1RLQ9|F1RLQ9_PIG Uncharacterized protein OS=Sus scrofa PE=1 SV=2	Sus scrofa	7.94e-26	8	8	8	tr	F1RLQ9
-	Uncharacterized protein	-	87.8969	57.2957	>tr|F1RT87|F1RT87_PIG Uncharacterized protein OS=Sus scrofa PE=1 SV=2	Sus scrofa	2.96e-58	3	2	2	tr	F1RT87
-	Uncharacterized protein (Fragment)	TM	34.4425	16.8105	>tr|F1RT90|F1RT90_PIG Uncharacterized protein (Fragment) OS=Sus scrofa PE=1 SV=2	Sus scrofa	7.61e-34	5	5	5	tr	F1RT90
-	Uncharacterized protein	TM	85.8363	40.6498	>tr|F1RUQ6|F1RUQ6_PIG Uncharacterized protein OS=Sus scrofa PE=1 SV=2	Sus scrofa	1.19e-13	3	3	3	tr	F1RUQ6
-	Uncharacterized protein	-	3.45515	0	>tr|F1RW07|F1RW07_PIG Uncharacterized protein OS=Sus scrofa PE=1 SV=2	Sus scrofa	4.75e-14	7	7	7	tr	F1RW07
-	Uncharacterized protein	TM	144.449	118.049	>tr|F1S4I1|F1S4I1_PIG Uncharacterized protein OS=Sus scrofa PE=1 SV=2	Sus scrofa	3.62e-38	9	9	9	tr	F1S4I1
-	Uncharacterized protein	-	0	0	>tr|F1S7X0|F1S7X0_PIG Uncharacterized protein OS=Sus scrofa PE=1 SV=2	Sus scrofa	2.81e-06	2	2	2	tr	F1S7X0
-	Uncharacterized protein (Fragment)	-	52.7238	79.3588	>tr|F1S9Y8|F1S9Y8_PIG Uncharacterized protein (Fragment) OS=Sus scrofa PE=1 SV=2	Sus scrofa	2.45e-170	20	20	20	tr	F1S9Y8
-	Uncharacterized protein	-	669.066	535.991	>tr|F1SC51|F1SC51_PIG Uncharacterized protein OS=Sus scrofa PE=1 SV=2	Sus scrofa	0	17	17	17	tr	F1SC51
-	Uncharacterized protein	TM	28.3622	29.0208	>tr|F1SC82|F1SC82_PIG Uncharacterized protein OS=Sus scrofa PE=1 SV=2	Sus scrofa	1.63e-78	23	23	23	tr	F1SC82
-	Uncharacterized protein (Fragment)	-	8.82681	0.396576	>tr|F1SCV8|F1SCV8_PIG Uncharacterized protein (Fragment) OS=Sus scrofa PE=1 SV=2	Sus scrofa	1.57e-48	9	9	9	tr	F1SCV8
-	Uncharacterized protein	-	10.1347	0.791887	>tr|F1SFE2|F1SFE2_PIG Uncharacterized protein OS=Sus scrofa PE=1 SV=2	Sus scrofa	7.13e-07	2	2	2	tr	F1SFE2
-	Uncharacterized protein	-	5.03814	0	>tr|F1SGD1|F1SGD1_PIG Uncharacterized protein OS=Sus scrofa PE=1 SV=2;>tr|I3LR66|I3LR66_PIG Uncharacterized protein OS=Sus scrofa PE=1 SV=1	Sus scrofa	1.51e-18	7	7	7	tr	F1SGD1;I3LR66
-	Uncharacterized protein	SEC	3.621	0	>tr|F1SH96|F1SH96_PIG Uncharacterized protein OS=Sus scrofa PE=1 SV=2	Sus scrofa	1.42e-90	10	2	2	tr	F1SH96
-	Uncharacterized protein	-	8.49731	0.822894	>tr|F1SHL4|F1SHL4_PIG Uncharacterized protein OS=Sus scrofa PE=1 SV=2	Sus scrofa	7.79e-05	2	2	2	tr	F1SHL4
-	Uncharacterized protein	TM	11.991	7.93579	>tr|F1SK65|F1SK65_PIG Uncharacterized protein OS=Sus scrofa PE=1 SV=2	Sus scrofa	9.89e-07	2	2	2	tr	F1SK65
-	Uncharacterized protein	-	10.0844	14.1101	>tr|F1SME6|F1SME6_PIG Uncharacterized protein OS=Sus scrofa PE=1 SV=2	Sus scrofa	1.09e-28	6	6	4	tr	F1SME6
-	Uncharacterized protein	-	9.96581	8.65001	>tr|F1SN52|F1SN52_PIG Uncharacterized protein OS=Sus scrofa PE=1 SV=2	Sus scrofa	1.87e-08	2	2	2	tr	F1SN52
-	Uncharacterized protein (Fragment)	-	6.88258	9.56175	>tr|F1SN59|F1SN59_PIG Uncharacterized protein (Fragment) OS=Sus scrofa PE=4 SV=2	Sus scrofa	1.27e-222	20	2	2	tr	F1SN59
-	Uncharacterized protein (Fragment)	-	15.4258	9.86556	>tr|F1SQW1|F1SQW1_PIG Uncharacterized protein (Fragment) OS=Sus scrofa PE=1 SV=1	Sus scrofa	1.02e-21	2	2	2	tr	F1SQW1
-	Uncharacterized protein	SEC	660.798	715.713	>tr|F1STC2|F1STC2_PIG Uncharacterized protein OS=Sus scrofa PE=1 SV=2	Sus scrofa	1.24e-143	5	5	3	tr	F1STC2
-	Uncharacterized protein (Fragment)	-	2865.11	3510.34	>tr|F1STC5|F1STC5_PIG Uncharacterized protein (Fragment) OS=Sus scrofa PE=1 SV=3	Sus scrofa	0	8	8	8	tr	F1STC5
-	Uncharacterized protein	-	53.3422	42.2079	>tr|F1SU44|F1SU44_PIG Uncharacterized protein OS=Sus scrofa PE=1 SV=1	Sus scrofa	3.04e-52	11	11	11	tr	F1SU44
-	Uncharacterized protein	TM	19.6164	20.0166	>tr|I3L5H6|I3L5H6_PIG Uncharacterized protein OS=Sus scrofa PE=1 SV=1	Sus scrofa	8.68e-09	3	3	3	tr	I3L5H6
-	Uncharacterized protein (Fragment)	-	9.39855	11.4278	>tr|I3L5L8|I3L5L8_PIG Uncharacterized protein (Fragment) OS=Sus scrofa PE=4 SV=1	Sus scrofa	1.25e-10	3	3	3	tr	I3L5L8
-	Uncharacterized protein	-	1.02556	0	>tr|I3L7E2|I3L7E2_PIG Uncharacterized protein OS=Sus scrofa PE=4 SV=1	Sus scrofa	8.37e-07	2	2	2	tr	I3L7E2
-	Uncharacterized protein	-	213.521	183.997	>tr|I3L7T8|I3L7T8_PIG Uncharacterized protein OS=Sus scrofa PE=1 SV=1	Sus scrofa	1.09e-26	5	5	5	tr	I3L7T8
-	Uncharacterized protein (Fragment)	-	8.37914	0	>tr|I3L9Y2|I3L9Y2_PIG Uncharacterized protein (Fragment) OS=Sus scrofa PE=4 SV=1;>tr|I3LSP4|I3LSP4_PIG Uncharacterized protein OS=Sus scrofa PE=1 SV=1;>tr|F1RRA0|F1RRA0_PIG Uncharacterized protein OS=Sus scrofa PE=1 SV=2	Sus scrofa	2.27e-15	6	6	6	tr	I3L9Y2;I3LSP4;F1RRA0
-	Uncharacterized protein	-	0	0	>tr|I3LA62|I3LA62_PIG Uncharacterized protein OS=Sus scrofa PE=4 SV=1	Sus scrofa	2.11e-07	2	2	2	tr	I3LA62
-	Uncharacterized protein	SEC	13.4004	22.065	>tr|I3LAQ0|I3LAQ0_PIG Uncharacterized protein OS=Sus scrofa PE=4 SV=5	Sus scrofa	8.27e-63	3	2	2	tr	I3LAQ0
-	Uncharacterized protein	-	25.4577	42.188	>tr|I3LB90|I3LB90_PIG Uncharacterized protein OS=Sus scrofa PE=1 SV=1	Sus scrofa	2.43e-27	5	5	5	tr	I3LB90
-	Uncharacterized protein (Fragment)	-	2.40728	0.308597	>tr|I3LCX2|I3LCX2_PIG Uncharacterized protein (Fragment) OS=Sus scrofa PE=1 SV=1	Sus scrofa	1.97e-122	10	9	9	tr	I3LCX2
-	Uncharacterized protein	-	1103.12	856.064	>tr|I3LDA8|I3LDA8_PIG Uncharacterized protein OS=Sus scrofa PE=1 SV=1	Sus scrofa	0	44	44	22	tr	I3LDA8
-	Uncharacterized protein (Fragment)	-	26.7892	37.4066	>tr|I3LDG9|I3LDG9_PIG Uncharacterized protein (Fragment) OS=Sus scrofa PE=1 SV=1	Sus scrofa	2.34e-09	3	3	3	tr	I3LDG9
-	Uncharacterized protein	-	34.2291	12.5217	>tr|I3LDJ8|I3LDJ8_PIG Uncharacterized protein OS=Sus scrofa PE=1 SV=1	Sus scrofa	2.52e-20	7	6	6	tr	I3LDJ8
-	Uncharacterized protein (Fragment)	-	25.8461	16.1737	>tr|I3LE55|I3LE55_PIG Uncharacterized protein (Fragment) OS=Sus scrofa PE=1 SV=1	Sus scrofa	1.05e-16	6	5	5	tr	I3LE55
-	Uncharacterized protein	-	4.12061	0	>tr|I3LER9|I3LER9_PIG Uncharacterized protein OS=Sus scrofa PE=4 SV=1	Sus scrofa	0.00077551	2	2	2	tr	I3LER9
-	Uncharacterized protein (Fragment)	-	1295.36	1189.16	>tr|I3LFH1|I3LFH1_PIG Uncharacterized protein (Fragment) OS=Sus scrofa PE=1 SV=1	Sus scrofa	2.63e-255	15	15	15	tr	I3LFH1
[truncated: 22 more rows]
